# Supplementary material for: The complete mitochondrial genome of Pontederia crassipes: using HiFi reads to investigate genome recombination and gene transfer from chloroplast genome
Source: Front Plant Sci. 2024 Jun 28;15:1407309. doi: 10.3389/fpls.2024.1407309 (PMC11240117; doi:10.3389/fpls.2024.1407309)
Supplement: Supplementary File1 — The aligned sequences of two P. crassipes mitogenomes. [file DataSheet_1.fasta]

>NC_084342.1
caaacccccctttaccttctccttttattctataaaaaggcgaacatctaatctaggccc
ggtcgcctttctatgaaggcgagcagcccagcccccccagttgcttatagtattcagggt
cagcggtatttcgcaatagcagctccgagaagctgggcttagggtgcgcctcctgcggtc
gtttcagtgactcatagggcttccctcagctcagactggtgtcgccacctctcccaggac
cggaatgattatccctgcccgatgggtctacattcatccctgaatgtcgtcgggtactct
tcacttccccgccattcttgtaaccgtcacctgtaatccgcgcaggtgtgtccgcacccc
ctggagtggacgagaaagaaaggatttcgcggagcaaccccctggttccagacccaggag
ttcactttcccgtatgagcattcggtacatgtataagtccgtggaagagtcaaagggtca
ccactactgaggatctcccccctaatcttagatgggtcgtctgagggttcgccgcggttc
attgctgtgcttacacactaggctacccttctccgaaagctccgcgggaccacctatcac
tagtcttcggccggaggggtttattgcacataaacgccgggcgctggctcccgcagaggg
aagcccaacgaatgtcagatgcaaagccccgcacctcattaagatcatattggcatactc
ccccaaaaaaaaaagagcagaccccattgaagacgggagtgaggtacaacaaggccattt
ccgtccaccttctcacggagccgtacgtggacgttaccgctcatacagctcccagccagc
aagcagttagctttcctctacaaggaatggaagtgtggatgaatcgacatcagaggcgcg
gagcggtttttcttatcatatcagcaataacatgcatgattagagcatccctttcacaaa
aacctacagatccccctcccccctccagccacttcagcaccttgtgatctttgagaagcg
agtttgagaaaacggaaagtgagaaaacggaaagcagcgggtttaagaaaacggagagca
gcgataaagtttagggagagcagcgagaaaacggagagcgccctagcgcgctccggcttt
cgagcctccgcttgttccctagcgcgcggaggcgggaacgcctacgcttgttccctagcg
cgcggaggctttcgagcctccctagcgcgcggaggcgggaacgcctacgcttgttcccta
gcgcgcggaggctttcgagcctccctctcaaagaatgtttttgtagattcctcaaattcc
atggtggatcaggacgagaatgaatccgggaatccaggacatattcatcctggagcttct
gctctcctcagtggaggggtttttctagagaaagaggtgagtcgaggcgagggtagcctc
ccgcttcgcttgaccgattcctcggagtcggaggaagatcgaccctgaacaagaaggagc
agctctcgatgtgagatcagcagcaaacaaaaaacggtcattttctgcccgataagataa
gcctaaaaacacacacaacggactggacacaaacaaacaaaagaaacaagaagtgcctat
gttctcttcgttttcgccctgccccgatgatgggctcctagctcgcggaactacactaca
taccggaaaaaggtctctctaacactttgagaagagaatcattggtttgaccgacgagct
gcgtgggaaatacgagatctaggcaagccgcaaaaaatctatggccccttgcccttgaac
gatagatagaagaaccacttttttctccggtcgatcggttcgcatctcaataggtctgcg
gatctattttcttctatacgagaaatcgctatctcgtagcaccaccacgacaccgattct
cgttcttattccgagccagcccccccatgccgtgacttttactttcagtattctgaatga
gtggaaagatcttttatagaagttccctgtccgatccaaccaaagagttcgtatcgtata
gatatcccttctggacaacaaacgaaacgaagggtgccgctacaacacaagaaccagact
aaacatagagtatgcttacttaccaaattaggctctatctttgaatctttaaaaccgttc
attttagaggctgtaggccgtatcaatgaaaccgcatagagatagcttcactgaagatag
gaatagctaaactaactactactgacttactattcctatacctatttcttacctatagaa
ttggagacctaccccggaccgagggtcgctctaccagctctgatttcaccaccgggtata
gtagatgacaaaatcgagaaaacctgaaagtcagattatcgacttcaaccatccactata
gcttatacccgtatggagccaaccgtcgctgtatagatatggcatggggacaggacaggt
agacagtaccgcgtgtccgcgcaacctatcgcttctccactcccgaaaggccgtagccag
cggtcccttcttatcatgttattgtagtacatagcgcaaccaagcgagtttgagaaaacg
gaaagcagcgataaaacggcgcgcggaggcagagagcagcgagtttcagaaaactccgag
ctgcgagaaagccggcctagcgcgctccggctttagagcctccctagcgcgtggaggcga
gaaagcctccctagcgcgctccggctttcgagcctccgcttgcttccggaacgaaactag
tttacaggttgcttcccgaattgactttcgcagtcccccactctgaatggttactggaca
agaagagggcccttgaacatagcattccggctgtgccgtacccagaggtgaatctgcttg
gcttcatcttaaaggtagctaatcacaattcttccatgagaatatacaacaactgatcgg
aggtgagtttcccgctcgagaatccacctaatggaacgtgggactctaccccgcccaaag
gactgggcgggcttccgggtttgtgttgtgttttcgttccgggtctttgcctttcgattg
cacgatacagtcaatcctagtgccagtgctgatcacttcaggaaagtaggggggttctcg
aggggacgaccaaagagaaagcgagtagtcgggaactaaaggctaccaaacgagtttgag
aaaacggaaagctgcgagtttgagaaaactccaagtgagaaaactccaagcagtgtcgcg
ctccggcgataaagtttagggagagcagcgagttttagggagagcgccctagcgcgctcc
ggcgggaacgcctacgcttgttccctagcgcgctccggctttagagccggagcttgttcc
ctagcgcgctccggcgagaacgcctacgcttgttccggcctagcgcgctccggctttcga
gccgcgtggaggctttcgagcgctttcgagcgcttggtcaaaaaaaagcaagccaggaag
cgaaagtagggaggggtagacaagagtggtgcaggtgcaaggcaagctaagggtaagcgg
ggtcctgcgggggaatatttggctggaccgggtcataaagtggcacagataatagcaata
taggctgaatacgattgaaaaaagggtcgaggagtacgaggatgatgacgatcgtgaatt
cttcaaaagattgttggagcaaaagaactggcagatcgatcaccttgtagctgagaatga
cgcattgaaagcggcctagaccactgacccttgatgggaggcttcttccaatggattggt
cttcgaaagcccgcgaagaaaatagtactttgctgagagcactagaccttctctctttct
ggattgattcccactcactgcccgatagctggcttggcccatgagacctattgtcttatt
gtcctggctcacttcacttcactactttggcggttcgcaaacgctctaacccgctccatc
caaattctagttgatgtgagcacttccccagaggcagagtctgagtctacaaaagggtgg
gagcaaaaaatgtaggtgagtcaattgcgtgtggtggatggttcgttagcaaagagactc
attctacggtagtgaggaactatggatcggccaaatccctagttttgagctcgatggcgt
aatccattggatctagtcgcggtagggtgagatccgttcagaaggatagatcccctaaag
ggagagttcgtcaaccaatctcaagtagggttgtggatcgcccaatgtccttctctcttg
ctgtcctatctcctcgagggtcaccagcagcaggaaagacaagattgcttgaaggtcagg
tcccgtctatgtatggagaagttcgggatctcagttcgcttgaaagcataacagaagagg
gagatacactttcaaaaggcagggattcgcggctttcaaagagggcttcttcttgtccca
tgtccttttcttctggtgcagtagtcggcatgctcaactctcccgtactcttttgaatca
tctatcagaagcaaatcgatctcatagctctctagcctcttgcaactctactacttggtt
gggaaggtggagcagcagtcaccccatgcttccttcaagtggatactggatcagatccaa
tcggcgcgggaacaaagaaaacaccctggtcgcttcttcacgcacttttgggaaattatc
aaggatgagaatcagctgtaattgatttctttcatggtagccgcttacctaaatcttaca
cttcatcctttatcgcgagcagccgacacacaactcggactcccgtccgattagcctgtg
caatttagcgtacattcttctagtatagctcgtattttcgctgacaggcttggcaccatt
ctacctcagctgatatccctagagcacggagcttttgtgaaaggacgaggaatgatagaa
aagatcgggcttgcacaagagatgtttcatgattttatccaggaaaagtagagggggcaa
cattctaatcaagttggatatggctaaggcctatgacagattagaatggccgtttctttt
tgaagtgcggtttttcggattagattcattgaaggtatgtttacaaactgttggttttct
gttctattcaatggcgtggttggaggttactttcagtccagccgtgggttgagacagggc
gacccactggctccatcgctctttattctggcagaggaagctcttagtagggggctccac
aatctgattcacagaaacagtttcatgcggttcagcacccctaggggttgcccactcatt
tctcacctcttattcgctgacgataccagaatattgactaatggtggtgcgaggtctttt
aggggagtgagcgtctttccagtcatttagtataatatgcccgagatagatcaagtggtg
gaatatgaattaggttaggaagcacgggaaagaaaagcacttcgggtagacgttacgtta
gcctgtagtgtagcttcaagccggaaagttcagtctctacgagcatcagtttgaaagcct
tcccctattgtagttatggcacgagttctcaatgaaaacgtcagtctggttagttccggt
gaaaatatcgcgtaatttcatatccgctcgggaggtaaagctacaaaccttcctttagcc
gtcttctattgtatctggaagctggaagttagagaagcgtcaatcttcaagccagtgatc
aagagaagaagagaagggcttgcttgaaccactggaaggagaggaggataagcgcatttc
atttggaaaggacaacaactatagcgtaaaagcgcttgctggttcattcttcacccttgc
ttgcgataaggttagcggtcttattgggctgtaagaaagaagtcgaatctagcgcacgca
tctcttaccattcgttaagtcggcagctgccaataagcttttcttttcgtttggtctctt
tctttcctagtatagtccctttctttcatgaaataagcgctttgatctgagtgtggctgc
agtgtgttcacgttccactctagctgctccacatcctaattattggagtgctagcagacg
gatcttttctctttaccacagtaagtggaggaaataagaggtgcgaaacgattcttgaaa
gaggcagctttaggctgtcgagtgcttgctgccgggaaaatttcgtaactgagtaatgcc
ctgctagctgcttaagctaagctgattagccccggactcatctatcttcggagaaaaaag
tgtcttttaacaagacaagatgctactagtactagtgatgaaagcagtctattcttgtag
catatctagtaggggctctgaactcaaaaagtccttcgtgaaagagagaaaacggagcgc
gtggaggctttcgagcgctttcgagcgcttggaattgagtgctttgattggtcggtccct
tcgcattggagtgcttgctggttgaagggctagtatttagcacagtacggggagcagtaa
tacaatagagctgtaacacagaaagaagtcgattgctaccattcctgaaatccggttttt
ctaagtgtttcgtctgggagatatagctcatcagcgcatacagacagagatcctttgagt
gactctttactagagcagagccactggacactgtaaggtaagggagtaagcaagtcaact
acctttccttccaaagaatagaagcttgtattggagtgcgctggttcgctaagtgcgttt
agcagtgttattgagcacacggcggattcagtgatgatttgatctggacttgatctacaa
gacaatttggcttaaacagcaagcaacaaacagctaagggagcaccaaacgaacaaagag
aaaagcccctttcaggaacgggagctgcactaacatcaaagcttggataaggaatagcgg
ccgtagacatcagctaacctactttagtcgactttccccttcccgtaaagtggatctgcc
ctctcccgctcaataacactgctattatcggcagcaagcgctaaaagagaagtgcccagc
actaacgctataagaacaccttatcacggggatgagtctacttcttagctgctcttaaag
ttagcgctttctgctattcaagaaggactataacacgagtactgctctcttgctctttcc
caccctatagagtcaaagtagacttccttagaggtgatcaaaggatctcccctacagtct
ctagtcccgtacttacatagtctattgatactgtatccacccaggctcaaataaaacctg
atttagggtatggaaagggaaaggcacaaccacttattactcgcctgtcaggaaagaagg
gtaaaagcattctaataaatcaggaaaggaagtcgtcgaagtaccagtgacttcggtctc
ccgagcgcggtttgggtcacataatcaaggaccaagtccgagatgaaactgcaagagttt
agtctatctcggaatccttcttccttctttatcctcttctcttccctattttcttttatt
tctacggtggacatgttgaatattcttttaccttgtaaatgcgtcggatgtagcattttt
ggggccttgcttccggaggccagtctccgtgacgtactttgcccaccaacgccatctgag
ctcttgtcaagagtcatggaaagaatttggaaagaataattgacgtgattagagaggggt
ctcatttacccacaccagaagccatcaatgaaatgcttgaagcatccgaggtctcgcaac
ctgagttgcctgttgaatcttcaaatgacaaatctaagggccgttttgctatcgattttc
acactcgcaatgatgctcactttcgcgtctgctgagattcctgtttcttagtgagttctt
gtgttattaactacgtgactttaccagtttttgtgtgcttctcaccctgagcttatcaaa
atctcgttttcgctaagcggttatcgatttttgcagctttaagagttcgctggcccatta
ctcctgacttgggattgtgtgatgtgaaggagatcgtggaatctccgtctgtcagtagtt
catcttgaacttcagagtccgagtcgtcaaaaggaatggcatttctggttggtacaattt
tcctagctgttcttttgactctttctgtgtctaaccatatgagttagctcagtttgatta
gtgtagggtgggtatccgacaatcttcttattttaagggcttcaagatcgaccgagtttt
tgatgtcctttttcttccgggctttaaattaccgtacttttctttttccgcagttccttt
taacttaagtaggtagggctggggaagtggctttttatctccatacttttttctgtcttt
gcaacagcaacaacaacagccgcagctgcaattggaagagaaaaagagtggagtattcac
tccgctgccctacacccgatcacagtgactcccgtaccttgtgcagcaaggcaaggaact
tggaggtgggcttggagagagcgtagttcattcatagagagggacgaggagatacatgag
gggattcttacctatctatcaaaggggctggaggcatcttccgattttcttctgtagcga
aggaaaggtcaaccccggtttggtaagggaatccacttatgatgtcgccataacgctctt
caagttccaccgacgaagctaaggctcccttttctccttcccatatttgaaaccacaggc
gcgtggaagtgatttcactagcgacactcccatgaagggaaggggcaagaggagcagggc
atttttcgtagtaatagtgggagctcgagatcagtgactatggaccagaagcctataact
atagttattagttgccgaagcggaaggctcttcaagagtgatttccgaacggttgttgtc
taacgaacagattactggagtgacaaaactctttcatatcatcttcgacagaggagagct
aaaactaagggcagatattggctgttcatgagcattttgaggccggttgacaacatccaa
tgtctcccacgagggcgcctgaaactcaagtttttctaggcagaggtatagccatttttg
aaaacggtgctcgggcttatttagaggaaggactctgaaggaaagtctttttagagctct
ttcaaaagaggtttcaattggatgtgtcctggtcaaattgttaacgactgatatactgcc
tgagacagggtcccctctgcgtatcgagagaaaaaaagaacttcccacgcgggtcaacag
atcaattcacacatatttaatggtttcaactggaaccacaaggagagccgaaatcgctga
tcctgcaatggcaggtgacatctatgttgagattacacagtttgttggtcaaacaaagga
tgatacagaagggcatcgtcgggaatgatgcccgaactgaacgcgttagtgggttgttat
tgaccttcccctccaccagagtttagagaatatccccccttcaagctgtttttaggagtt
tcagtagttggacagatattataggctttgatttcgaggggcggagcggcgaaaaagagc
cgcttagttggctttggctcaatcaaaggtggctgaggggatatccttgttggccttcta
gagggagcctttcctcaatgctgcaagagggaagagaagagtgatgactgcccttctcat
agtcaacccgtctgacgtagtaaattgtgcccaagcgggactccaattccataagtggaa
agaagaaagaatgggaagattggagagtgaggccctagccaatcatttgggttggatgaa
ggaagcaggggaaggcaaggaagttgtagacattaagaagaggagacaaccagctcttgg
actatctaaaatgcgcgtgctcttaatcatctcgtatatttccatttttgtcctcaaaaa
gaaagaagagaaagaactgggagttaacgcctacataacaggttgcttgcttaccaagcg
agtttgagaaaactccaagctgcgagaaagtttagggaaagcagcgaggaaaactccgag
ctgcgagaaagccggcctagcgcgctccggctttagagcctccctagcgcgtggaggctt
tcgagccgcgctccggctttcgagcctccgcttactcctccagttcgattattattcttg
acttgacttattattaagaaaactactaactataaaaatgaaagacgatctagaatctac
ccaagaagatagagagtcccacatacgagaaaaggtcacaaatggagttgaaccaagtaa
cattgcaaaggcataatgatagtagggtcgggatatccccgccctccgaaccggacgtga
gggtctcccctcatccggctctccgcaggggaatctccactcactgcttcccctaatatc
ctccctttaccacatcatgggggtttacaggagatcccagaggctcgctcggaaaggctg
ctataccaaacattcttacttaactacaaagaaataaaagacttttgtagtcactagact
cactatagtagtccgtccggctgctcttgcttaaatcattactcttcattctcccgtgct
ctagcaattgcgctcccatgacaactaccatgtagttaggtagggacaatcaatccatag
ttacgggaataacggaatgaatcgggatcccgcaaaatgcggattcttatataatcaatc
ctttctttctatagatgtctctggtctgacatggtacagtactctacgagaggaatgcaa
tgggatggatggtagagggctgcctgcgcccaaaagcgatgattcacttgtccccttgtc
tatagggacctcgtggcatacaaccgccacgactcctgcgttatagccgcccctttctct
ctttcttttgactgcctcgtggacggacgaaagaagggaagttacagaacggggcagtga
aggctcgcgaagtagacagcaagcccccacctcgtaagtcctgtgttgccgtagcgcgcc
ctacttcaataagggctgacgccctcgcggatttgaaagctcgctaggggatgggattca
ttcacttgcattcctgctagcactacaaaaagctccggtcttaacgcccctacgggagct
gtgcagcctttcctcgggttcgtagagtcgggtttcccgtttacccacaacggaggagcc
gcccccaccaaccaaaccaggcaggcggccacggttcataacgcactcttcgcacaacag
atccactttgaagttgacttattcgctcggccaatcgtcggaatgtgtacgagataccat
aagggcccaatatctcaatagcacccttgtctaaagcttcgaatgagactgaatatccga
aacgcaggaacgatctgactagaaagtcattcaaaacttgatcgaagaaccagcgtttat
tgaagaagcaatagagtcgattacaaaaagtactagtttgaaaggctcgttggaattgat
ccgctacgggatttacattatacgctagagaagcacctgaagtactaaacagaataggta
ttagttttgtaatggttggagcagcaaactcggattcggcaagaatctcattttttggta
gtacgaagggggaattggcccaaaaatgggataggggtaaagacgcagccgggcgcggct
tattctagtgccccccgaaccgcgcgaaatggtcgcctattacacggctcacaaactctg
cctggggtggtagtccctattattcgtcggcggtggtctattagattagccccttcaata
tgaaaggaattcctggtagaaaggcgattctagcccgtgttggttcacctcctgaatata
agagaggaggaggtcgatgttcatattatataattcatcctccactttgtcttggagaaa
ttcgtagatctcctctctaatctgcccttcgttaaagggtgactgagataggatttatct
caagcgataaaacggaaagcagcgagaaaactccaagctgcgagaaaactccaagcagcg
gcgcgtggaggctttcgagccgcgctccggcagagagctgcgagtttagggagagcagcg
agaaagccggcctagcgcgctccggctttagagccggcctagcgcgctccggcgagaacg
cctacgcttgttccctagcgcgtggaggctttcgagcctccgcttgttcattccctagcg
cgctccggctttcgagcactcggagaggaataattgtaccaaggcctcttgtaaacaggc
cttgttttccaggacgactacatccgtcaattctctggataatgtagccagataatggct
agcgttgaaagcgctagctaaattatccttaaccagggtcccctgggttgagttgcggag
gaattccgtgcataaagagaccttctaggttctttattcgtgtaaaaagtctgtctacta
ttaagtcgcatttttgttctttcttgtaaaagagaccctattgaattcgaatcttccgat
tccagaagtacatcgattccgaaggagccctcggaaccgatggagagggagttatcgcta
ccttcagcgagacaaaagatgaagatacccccccaggggcacatatgtcaaacctgaaaa
ttaggccgacaacaaaaatatagatgagggcaaccaccgccctccaaagggggataaata
agaggcagatgaaatggaattgcatcttttttaagataataaagattgaggtgaacattt
tgagcatggcccgctgaagcaattgtagcagctccggcacctattgattttgcaccttct
aacatagacaaaccaattcgagtttgtcacgcttttgcttcgcagctctttcctggattc
ttcgttgattcctactccccaccccgcgatccatagtactgaagatccccttttcatccc
ccaaaggaaatcctaaattctagagcttggacaaagtagggacttgccgtgcccttcttg
agaagagagcaatagatatcgttcagagactgcacggtctcctcttgaaaaaagatacta
gaggctacttgctccagatttctctctgggggtagggaaaagttgatatcggttgtatct
ttatagatagacaaaagtcgtttcaattggtattctatttgctcctttagtacagtgata
cttaagtcgtcgattttctcttccagattgagggcattaattgatgtgcctagtcgtcct
gctctcaaggcaacaagaaggcaatgtgaaacccgcaatcggccatctttcgaaaaaagt
gttccgcttcttgccgctcgtcggaaatcgccggtggccaagaaagacatgggaataaaa
aggctttatcatttagtgcaatgcagaagacactaccttctttgatgagcactgcggttc
gggtcacagctatgacgttactatacgtcattttgctggtcaggtgcgaggtagagcatg
cctcagaattagtagtcgcgtcggtgcggataccagaccttcgatcaaggaccggggcga
gcggaatttgaaggatcagcgcctcgtatttcaagaaagcacacgtaagcaagattagac
agtagcaaatagcgaaccgaaccttctactccgcccctcttttccttgggcttgtcgcca
ctgtgttccttttccttctctcgcccctcttttccttgggcattcttgttagccttgtac
ttggctccgtctttcttcttcaagtctatcagcttctctgctgccgccatttccgatgcg
aggtctttcaccccacgccgttccagctctttctcgtcccagttttctaagccggaagaa
taagtccttttcttttctggtatatcctgcacctcgagcatgagtgtggagaactccttc
ccgtagtcgcgtatggaacccgtgtgcttgaagcgctttcagttctttcgaaaaacgggt
ctgtctagaactccttttttattcgcgtcctccccagtcttgatagtgcaagtgcctcgt
gccatattagcatgccgcctacgccaccacagcctatcagtctcggtcaagtacatagcc
tcttttggcctcttgatctttgagcttggtggcctaaaaagagcgctctagctgccacaa
gcagttatccagctccctaccatcccttgaaccattataggtcttggttgaaggtgtccc
tagccaaaggtccccttttctgacagcttggccctaatccgcttccacataaggtagtcc
ccgcgcatttactctaccttttcttgtagaagtggccaccttattccatagtacagtttt
ggtccttttcctttgcttctttatccatccaagcattgaatgatccaagcgagtttgaga
aaactccaagctgcgataaaactccaagcagtgtcgcgctccggcgataaagtttaggga
gagcagcgagttttagggagagcgccctagcgcgctccggcgggaacgcctacgcttgtt
ccctagcgcgctccggctttagagccggagcttgttccctagcgcgctccggcgagaacg
cctacgcttgttccggcctagcgcgctccggctttcgagccgcgtggaggctttcgagcg
ctcctcaaattctgactcaaggctctctccttccattggtaggcagaagacaggggaagg
ccctctttcactttcaatagggggaatgatgtctattccctttctcttcttctgcttggg
accccttctcgaacctggtccggattagccacctcatatgcgcttgccatgaggacttcc
tccaacaaaggctactccccaccgctctgctaccacttgtcacggccttagcactctgct
tgctaaggaaagcgtgcggcacctgaactaagccccttgttagctcaagtcagccaacca
acccactagcacaagactgaggctagaagagcagagtgagcacagagaatgtagtaaaga
gaacttctcttactcaagagagaatctttctacaactgatgaggatgcccctcaatgtca
gatagaggaattgcttctagtaaggtagtcggtcttctaatataagataataagaagaag
ctagaggcttacctccacgatctactaaaaggcaagtagcgtcgatggacgatttgcttc
gattccaatgtcccaaaccagagcagggaagtgaaatagctaaatcggaagttaagccct
cgattagcaaagagttcccccaatgagctctctccgttcattccaatatactctttgcta
aagttcaaaggccagtttgaagaaggtccaattccagtgcgaagtaagtgaaactgtcgt
tccaaagctttctagaggtgcctataaggaagtggaaataaataggagaacctgattcca
gcttgagtttattggctgttaggtcggtgaaactgtccctgtagctaaagtcaagtaaag
ccagtagttctagttctagttcaggacaggacagtatgggacctgttgcttagggctttg
gaagaaggaatccccagctaggtgatacgcggactcactcccgaactacgctaaccttgc
agctctttcactttcatacgacggggctagcttgctttccaacttggcattctccaaccc
gaacaacgccacctcaagcaaagggggctattggcggagttgtgattgatgtcgatgcag
cattttcacactcgtatagcttggccacttggttttcactaatataaggggcgtagcgaa
aaggaatgaacaagggatttctgttctttcttcggcccgaactacagaatgagttctttc
ctctgccagaaagaaaactttccacttttgtaccaagatggattcctggcctgccttccg
ggcatagcaatgaaccataaaagaaccggggatgatagagtgctattccgaacgaagggt
aagggctttacaggtggaatgccatttcccgatttattcggtacagaatgagtgctttct
tttaccaatccgattctagtccgaatgcgacattgaatgaacgaaacgaactacctgaat
gactcgctgtcgaacccgaagaagctactctttatgaaccgaggcaaaccgcccgcttgc
gcgccttaaaacgggacagaagtatcgagttggataaggacgaagtgaagctggaatgct
gtttccgcttaaaacgtttcagagaacaggaggaaaccattttctggtttgtttacaggg
gtcaagtcgggaccgcttcatctgttatgatagggttagttatgaacccggagggttgtt
ctgaatgttagtagcatgtcaaaaatgcgggctaagactaagagtttggttgggccgggg
gattggcactactattaatatgagccagcaaaggaaagacagttcatctttacgactgaa
agctcctgctttggaatataggtattttcacccccggtctaactctgtcccatctgacta
gtagaaagcctttcaagctgcccctgtattagtagtccaagtgcctgggttcatagtaga
tagtagcagtcctgggtgcttacgaaccagtttgagtcataaggtaagccctttgacttt
tcgggggaggaaagaatatggatttccaggagcaagcgagaaagcctccacgcgctaggc
cggctttcgagcgcttctgaaactaaaaggttcttttatcctccacgggtgacgtgctat
ttttcggctctttggtttggagattcccattttcgttcttgtttctatcgtcggttcggt
agtaggttccagcttgcacatgcaggatcccgcaggaggtcaaagtaagcaagcttcctc
acgctgaagtccgaccgagcaatatgggcttgcgggggaggtactatctccacgcaactc
acaaagcagtcatagtagagccaagccgtacacggggagggcccacatcgtaaagctaca
tcatccatagggtacaactatcaaagtcattcttctaataagtcgcaaggccacacgaaa
agtaatatcacaagagtagcccgggagaggacttaagttaacacgtgatagtacttaatt
aaggtgtgcccagtaaccttctagagacgcgaaagtggctgaacacttgatattgggtct
attatcttttttttacttaacttaaaaacaatccaatgaatgctgcgaatcaaatactcc
cttggggaaatgggagagtgagatagaattcctgactatcggttccggggtcatcgggta
aaacatctctgggataggcaaaagagaaaagtagcttggttcggtcccggaatggagaag
cgtataccgataggagagaaccctctctcaacttaaagtgactatatatccctttttctc
actgtctattccattcatttccgtaactgcagcagggtaggatgattgatccgatgggat
aggtggtgccgggtgtccctctcgttcagtgatccccggagcggggcgtggtaaagggat
tcgggggtagaggaggtagggcatccactccaaacttcgtgggtacgtaacatggttccg
gatgtccattcctttataacttccccgggcaacccgccagagatagggggaattccacca
tcgcgtcaacgatgggcaacatacataaggaggtcaggctcggttccaggctttccagca
actccttttgggtggaagggacggagccctacattgaactaggcttcaagatgctctact
cttatcagctatctttcgtgacatcatatcactattcggcaagtcaatcccgcttaccgg
ctcaatctatctctcaatagattcgcttgccacaacgaccggacaggataggagatcgcc
caaccttccaatatctctttttgaagtaactataacggagggttccctacccactgggga
ttttttccccgctccaacttcggattcttggaaatcatccccgaccaaagagagatgtag
tcgtgagagcgagtctcattgcttcccctttagcgagggagccctccaaagggaggacac
ttttcacaatgaatggtgggccataacttttgagataagcataagcatgggaaattgcca
gacaaattgatttgtggagttgagtattggcgttgacccatgcctccatcaatccatttg
aagggattggattaagcctggtgcagtagccccattgcttcatgagcggtaaacaaaact
gccaccactcactcgcatgttgagctaaatccttgggactagtccctatttggtaagtcg
gtcgggcacaaaggccctaatcctagtcggtgtcggcaaatgggattggagccggcgcct
actcggctcagctttcccgtttggtttttctagccgggataggataggttacaccggtcc
tggacaacagagcagctcgcgcttgaccatcgagttagcggcgcggatcccgtcgccgag
cataaagcagaaccatctcagcacaccgagcggcgcaaagcgagcattaaggaaagacga
gcggaaagtcacctatcttcgtagttccggagacaggaattgggtagtagggggccgcat
cctttcattattatgcgggattggcttctccatctcttgtggcataaaaatatttccttg
ttggcatattcttcttttcatctttctagcgtacggtgaccgtgtgaggcgctagtggaa
gtcggctttggagatcgtagagattgttctttcggctggataagcgagaacagatataca
gcaatagggcaaggctggaaagcgagtcttttcctccgacgttaatgacatattttcaca
gcaggtccctcttccggttgtggcggacaggcctgagagattcccttttggactctattt
tgagtcccagttgtagccttcgtgacttaatctagataccggtggttgggaagcgttgtt
gacaagacttactcaactcactactttcacctgcttccggtgacaactaccactctctta
tgaatgggagggtagagtaccggggttggccagcgaaggcggtttatttagtaccagata
tacttatttctaattcttttcagggcggcacgagagataaggatttctgaaaagcttctc
aaaccagagcgatcaatcggccaggagggaatgagaaccttttccgagaagagtaaagcg
agggataggatagatgaataggtttaagcccttatccgcttttagggccaatttctaagg
cttcgtttttctccggcaagcagctagggaagcatttattcccaagcgagtttgagaaaa
cggaaagcagcgaggaaaactccgagcagcgagaaagccggcctagcgcgtggaggcttt
agagctgcgagtttagggagagcgccctagcgcgcggaggcgggaacgccggagcttgtt
ccctagcgcgctccggctttcgagcctccgcttgtaccctagcgcgctccggctttagag
ccggagcttgttcgcggaggctttcgagcgcttggagttcagattgatgccttagtccac
tccgagatagaactaataatggaaaaagatatgcttaagaactccaacagtaagttgatc
agttactatcggtagggacgggagacaaaactgccactgatgggaaagcgataagaagcc
tgaaagcgattcttacacaagatacgatgacaggaagggagcagggatagttgtaggggg
aaccggagaatatgaaatgggctctcgacccaggccttgctttgtttacctgtcctatcg
tatcgaataaggtttcccagcctagcctatctcggtgtctgctaccgaaagagatcatcg
gtctaagggcagctcaaaaccagccatacctcttcatggtcacatccccgctccgcccct
acgcttttcgtgttgttgcatgtgccttacggtatccagatccagtcctctctgcttcct
atgattgaagcgcaatagactgtctgctttccttggtaagaaaatcaataaggcggctcc
gattgagcaaaaacttgttttcgctgggtcggataggaaatcaacatgattggtcccgtc
ccaattgttgtagttggatgtgagtgcgtcggataagcgaaagcaagcagtagatcgaga
aaagaaatcatacggattgcaacctacagatgaagaatcagcttcattgttcccaccatc
tatatcatccaagaatatataataataagaatagaaatcaatcgttcagtgatcgctacg
cttgattggggcaggctacccacacagttttggctaaaaacccatctccttgctgttcct
cattattacctaatccaaacacgaaagtcaagaccaaaaattctgtctacatagctccct
ttgaaggtggagcttcgcggggatcgtacgtcagccaaggcgttagaccggagcgcgtcc
ctgcaggtgcaggtgaatctctcagcttctgttctttctgtccctcctcggtgcctcttc
ctggctacggaactccaagtcgggatgggtgccacaaactaagcttgtactggctaaaca
tctcctatctttccatttgaaggccactgcttaagtctgacaaatgtctgacactactat
atcggacgtaaagtcttgcccggcctcactgaatggatctagtgcccacaccgtagctag
tcctcttagctttattggagcaggtgcccaagcttctttagctaaagcacatctcctgtc
tgaaccctggaccgattcgaaagacaaatgcacaaacccacattgaagaaagagatgatc
gagtctcttacgccatcctaggcggttctcccgtagcgtctctgccggctactttctaag
gttaaggtttgtcctaggtgaccatcttcgtctactacaactaggggtgtgtgccataga
gtgtggtacaggtgtcaccagtcccacaaagagacagattagtttctgatctcggaactc
ctagctacaactagaactccttagctactaaaacaagaactctttaactctgattatctg
aagatatttctttctgcttagagtctcacttcttccttttcttctttctcatattctccc
gatgagaaatgcttacaaaagcgggtaggccaaagaaaatgggaatagatatgggataca
ttgacctaatatatcatcgctttccggattggaagctgtatcggaactgctctattgcaa
cgacagagaagagacgcgcaaacaagcaacggactgagcgcaagcgcgaaagcctaagcg
ttagcgcgattgctcggctgtctttcccctttctctcttcttttcagttcaagtaaaact
tttggcttgctacaagctggactcaggggccattgatggaaagggcagccgcttccgtca
gctcgttcttgacagatccgatcgggtgttcataatctggagtaaaaggattcgaacctt
tgcatgccggtaccaaaaaccgatgccttaccacttggctatactccatatggactgggg
agagggggaggggagaagcggaagaacgagcgagccgtgcaaggacgcggggaccttgac
gggcccaagcgatgtccctttaggaccgactacaacaagctcgcgactcggagagaaaca
aggggcggagcggctctctgctctatttgcttgcaatgcgttgcagtctccaagtaggcg
aaggcttccgcctcccgccgtctcatcttacccttttcccgttggcccgaaagccctaag
aaatgcatgggatgggggcgtctgattctatttctatacgatattaccaagactgtctac
cagactcgatgagacttccatccggcaaagcctcgttgagacctcttctttctggttggt
cgaaaagtgcactccccttccgtatagggggcagtaatccgtcaatagatataatagacg
aagatcatggaatctgagttgtataggaagaagtctatgggctttcaaaactcctcccct
ttcaccttagttcaattattccacggcaaccttatttatatagtaattcgaccccatcgg
gttttgtgttttcgtgtcccgtcgtaaccacgaattcatcaaagtcaagtaagccataac
gcaaggaggtaagaaagatcggctaattgctgctgaaatcccttcttcacactaagtcct
ctccgcattcatcccatgagagagattggaaacaggaaggaacgagtggagcagagttga
cttgagggaaaaacaacaaggtttgacccggaaagaggatgacctactacagtagaatcc
gcttttccttaaggctatctaagggggttggaagtgcttgaacgactggttaaccctgct
agacattttcctcggctcatccaagcgctcgaaagccggagcgcgctagggaacaagcgg
aggctttcgagccggagcttgttcctttccccttggcttctccgcaaagttggacctggc
taagcctattgaaatattggaccgtaagcctacctatggaaatctcgcttgcttggaaca
gaactcttagagctaacggccgccgccttggaatccgttctcctaacggctttcactatt
caatccccgagaaatgtcaattgttcaatcttttttggggcttgcgggacttgattcaga
gctttgtttgggaagttggggagtcaagatcttttcccgatgaaagcaacaattcacccg
tccccgggcaagtaatcgcactcaaacattcggaatcggagctggactcaccttcaatgg
gtgagaccggacggacttcaggggatgaacgagacacaagagaaggaatgtgatgtagat
ttcaacaatgttgagacgatgaggccaaatgaatcgcaggctgtcatcaatgaacatggg
tcaaagagaaattaacgtaaagaaagaacggacttgaaaggtattccagtctcgtatgtg
gatgtgggggaaatgacttgatgccagtagtcatccggaaagcctgttcgatagcaagta
gcgagtctcagtgattgtaacagtagctaggacgagtcaagccctgttggttagacgtca
gtcattggattggttcaattccaatcagggaatcctttttttcggtatgccgctccgcga
gcaaggagcgccgcgagcagagcgagagaacgaggtgggctttggtgatgtcggaatttg
cacctatttgtatctatttagtgatcagtccgctagtttctttgatcccactcggtgttc
cctttccatttgcttccaatagttcgacctatccagaaaaattgtcggcccacgaatgtg
gttccgatcccttcggtgatgccagaagtcgtttcgatatacgattttatccggtttcta
ttttatttattatccctgatccggaagtcaccttttcttttccttgggcagtacctccca
acaagattgatctgtttggatcttggtccatgatggcctttttattgattttgacgattg
gatctctctatgaatggaaaaggggtgcttcggatcgggagtaaccactagtgatagggc
aaaggggggaaggacataggaaagagggatgcctacattcaatcaattgattcgtcatgg
tagagaagaaaaacggcgcacggaccgtactcgagcttcggatcaatgtccccaaaagca
aggagtatgccggcttgttttgacgagaacaccgaaaaaaccaaattcagctctacgtaa
gatagctaaagtacagttgaccaatcgacatgaaatatttgcttacattccaggcgaagg
tcataattcgcaggaacattctacagtcttagtcagaggaggtagagtgaaagatttgcc
aggtgtgaaatcccatcgtattcgaggagtcaaggatttgctgggaattccggatcgcag
aaaaggcagatctaaatatggtgcagaaagaccaaaatcgaaatgaatggaagatgcctc
tggaacgtcgttttttatcggcttatcggaaagggcggggcgcaagaacaagtctttcaa
tcgtcccacggcttcagatcaggtagaggcatcactacgtagtgggtgggacaagtgttt
cattacgtcttctgaagaacgaaccaatccgacttcctggccccccctgtacagtaagat
acttcttaggcgaccctcaactcagaaaggatcagaccaatcctactcttaaaacccctg
aacagttttaggcaaattcaaggagtcttgacgaagcaggagaaaccttatctggtttac
aggagatcgcacagcgctgctatagataaagaaccctatcctcagggatacacggtccca
agcttccagctctttgatggacgatcccaaagaacatttagccagattttagtctcagtg
tggagatactgaagccaattggaagctcctgttaaggcccttcttccttgacgaaaacgg
cgtttacttggtacaccaattgagctccaggatcggtgtcgtcctgggaacaaatgcata
atcataatgggcctattttgcaaaagccatgcaatcaagaaatcagttactattgatgat
ttggttcatcccacccaaatgattgactagggcccgtcatggacatcctgcttttctatg
ttctatagacgtaaggtagatccgctgtttttttgtttttcgtgtgggactcaaaacacc
ccccctttcggaatctactcgaactgaagcttggtaaacttttgttcagttctcgaacag
gatatagaatctaacggttctagaacagcagcgccttcccagctgctgaaagcggttccg
ggtcaccactcgggcaactgactgatcacggtctctctctccaatgaatggttcttctcc
tgtattttcccctagctattgttgcgggtcgattggcccgcaggaatcgctacaaccgac
gttctttaattcggtaatctcaaaaatggagggggccggtgggtcatcgagatcgtaatc
aaccgcattgcacgaactgcatcatggatagagatcgaggtaccaagcgaggaaaactcc
aagctgcgagttttatcgctgctttccgttttctcgcttgggtgaagcagaggaacaatc
ctctcgctattctaagggaagaactcagggcgaagcacttaattagatagggcagatcga
aaacaaaagtgcaaaggcaaacggaggcatcaaagccgtagtgcgctagcacgccctgtt
gtttttcagctggtggccgtcatccaagatctaactcaacagctcacacagaagtggcaa
caaccacaggtccatcagcaaccacctattcaacaacagcagcattacgcccaagcatct
ccctccacctccttccagcagaacggggcatccccgatacccgtcacgtaacaacaagta
ccgggggcaacggcggagagcctgacacccatgaccgagcagagggtgcagcaaatgata
gcttcaaagataaagccagcggaatgaaaacccaagatgcgggaggccttatccggcata
ccacgacaaggtcccctatccgcagggatatactgtccccaagtttcaatctttcaatgg
agaattgtaacccgtatacaaaaaactcatacctgagtatggagcaaatgaaacaaaggc
attgggatcccctgttatttggttacttgctgctgtatcatagtacttctttttatttag
cagacatttgagtttgaagaggcagattagggaccggtaaaagcaggattcaatctaaat
gaacaatgttgagctctatgtccttgcttaataaaaaatgaacaggtagtagtggtcata
cctctttcccatgggagtagttgatgaagtagaagaccaccatgtgtgaccaagattttc
ttttagaggccggggcgctgcgaatgagaattcgactttaagctgccgcttcggaccgat
ctgtgccttgatctccggccatgaatcaaggattcctcctggcgagcagggccgtgccgt
gaacgtgaaggaaagggcaaaacgaggttgcttgctccttttctcataataggctcagcc
tccttatcagaacgttccttccgcaaggcaaggccgatatgtttcgtagcagccaagagg
tttagttgatctattaggttcttcgattttctttgttcggagaaccaaagtgattacgaa
aatagaaaatagaccaagatctattttcgggtcatttattggttaacataatccgcctct
cttctatcccaaatttatgtgccagacccttagtttcaagaaagggggaagtagtccact
tttttttgaataaagggggctcttttgaaaagcccagttctctttgtcttcgagcctcaa
tccacttattcgttctttcatatacctccccaccaatagatagagacaaatgggaataac
cgaaccacgtctacaaaatgccagtaccatgcagctgcttcaaagccaacgtgatgctcc
ttggtcagatgaccaagatattggcgaataccgcatatgatcaagaaaatagtacctata
atcacatgaaaaccatgaaagccagttgctaagaaaaaggtagaaccataaatactatcc
gaaatagtggagggtgcttggtaatattccattccttgaaagccagtgaatactagagcc
agtgaaacggtagctactaaagcgtaaactgctcgtttttccttccccgcgagtatagca
tgatgagcccaagttacggcagctccggatgaagggagaattggggtattaagaaaaggg
atttcccgaggatctaaaaccccaatcccttttgggggccaaatacctccgatctctacc
gtaggtgccaaagaagaatgagaagaagcccaaaaaaaagcaaaaaggaacataacctcc
gagactatgaacagaatagaaccatatcgaggtcctaattgtacagcttttgtatgatgt
ccttccaaggtggattcacgtagaacatcgcgccaccatacgaacatggtatataggata
aatattaggcccaaactgagaagtgttgcacccccttgaaatgggtgcatgtacatcaca
cctcctacggtggttgccaaagctccgagtgaacccgaaataggccatggacttggatct
accaaatgataagaatgcctttgagattcaatcataaaccactttgccccggttgtatgt
aaaccccccttcacccccacccccttaagtggtaaagaagggggctctttttggtctcat
tttctttctatctgacaggacaaacaaataggaagggatggttctttcattgcattgata
gaattgagactatcaaaagatcactctattacttttttttgagaagagtaggtttgaccc
acgaactaagtgggaaaattaatagacctgaattaatcattggtttgcatttcctcactg
acgcattttttgttggcgtctgattctattagtagccaggatcaaactaagatttggact
agaatcctttccttcccgctccgcacctcggtaagcgctttcttttcattcatgtaaaaa
ccattcgcatggccaaggtctttccgtcaggaagaggtttggaacccctctctatctgat
atggtaatgaacgacgtcttctgcaagactggcaattcctcagacatggcctgctgccac
tgagggatccttgctgcctcactatcattttgcggcttcaaagaagaatgaacaatggca
agaaaagcactatgctgggtcagacacaaactatatgggtgtcacaaataagaacaacgt
acctcaggcaaggacgaaacgccaacgggctcgggcgacgaatcaatagtcgactccggg
tgggtagcagtggagtcactagcctgtcaagaacagaaagaggcctctctctcctactga
atttgatctcaaagaccccagcagtctcctctcttcaaagagagctggcaaaagcggggg
tttcggccggttttacctactattggatttgaaccaatgactctcgccgtatgaaagcga
tactctaaccgctgagtcaagtaggtcaagctgagtcaagtcagagaaaatagactctaa
gagaaagccaaccaaagcgcaaccagagttctccgcggggtggagcgctaagaaagagaa
agcgttatcgctatacgaaatgaagcagcggctagcacgctaagataaaccacttggttt
aggcgtcgcctttctttctcggtcgtctgtcttaattcattttgtaatgcggtcgttctc
tgctgcattggtgttttcactccccactctccaccataaccaaatctttctaccatatat
caggagtagtcaaaggaagtacagcgggcattctggaattcccctttggggttggcacgc
gaggaaagcagacaaggaattctatcccctgcacccggtctcaaacctgctactgctatc
ggaaagagattctctatccccagaaagagatctgatctacaaagccggcttatatataga
aaggcggtacatggtacggtacgcttcccttttgggaacgtgacaagcaagaagcaacgg
gcgcgaaagccgttgcgcatccgttttcttgctgcccttggcgctttctttgtgccccta
gcgcttttccgatcaatagctcatatttaaaaatagtagtagcagccccatcaaatagtc
tttcgacccgcttgtggaaaaccttacaagtcgccccatcagcgagaaagaatgaattcc
cgcggcgcacatgcgcgtctcaatcatctttggctacgagcactacaatcgagctgcttt
tctccggattagccttatactacgggtcagaaaccctaggaaccccggttccattcctta
gtatagtaggctcaagggcttcttcccatactgagttggttccacctgagtcattcctag
gagttggtttactccactcctttgcggctttttacggtgcagaggagggttctgatactg
atgcctgtgccccctctttcatcgcacttggagtacttttcttttctttctgcaatgtct
gctaatagaaaaaggatggactccttggaaggctctctcgcacttcttaggggccatagt
tagcctattccccggggtcaagatacaacaaaacttgagtgaagaccgggttccagccta
ggtgcttatgcttaggtgagggtttgacgcctcatactgacacagttggaagcttactac
gggctgcgaagtaatgcaatggtttcgaaggctcgagctattctttcgcaccgtcatcag
aatttaccaccctaaccaaccctagtttttgactctttttagtcggacgcttatgccttt
ctcgatgcgtcgtctcaggagcggatgcagaattatttgtgtacatgtccgctatgaata
gagcaggatacttatgtgtccgtgggcttgaatgcaggtgaaaaagggaatattgttcct
gtcattgagtgtctccaaagtctgtgtcgtcccgcacaaacatacgtagtctacgaattt
atgccatcactacaatactaaagactatgaaactaaggggtcgggaaaactttgtgaaaa
acttttttcttgatttatgagatccgacacgtgcagctgtttgaggaacggatggggaca
gatgtttgcgagacgcaaagagacaaatgcccgaatcaatgctttcaaattaggccgata
accggattcagacagggctgagagcgaagactgcttttaggttcggctagctcttcgcta
ctggcggctccgttgatttggctacgtgtgctgcctactcttgagttgaaagggcaaaaa
gagctgttggcctccaggggtttgctttgcacatcgcaaagctcttagcttttcccctgt
ttactttgtggaagataaagctcaaataccatgaataaagggagggtatatggctaccga
ccactaagtgtggatggattattccactaccgactggcaggcttattgatccaggaagtg
aaaagcctcaataccccgacctttgagaatcttacaggaaatggatcaagggctggtcga
gcgcttcctccgcctggtcgaaaagcctaaaataaaagtaaggggcccacctcaccgctt
cccttcttcgcaccattgaagcttatagagaaagaaattgctttctctggcctctttgaa
tattaatagaaaaaaaaaacccattttcttcggctttgattgtgtaataatagcttcgtg
aatagaaagccggccgaataagcacttttatactgagtgaagattccgacgggaagaagt
tgaaagcccctactccggaaagataagcattcgctttattagcggaccggaatagagaga
tttatataggccttgtgagaaaaagattgagataggactcgccataacccgattcaaaag
taaagcattccccagaaagaaaataaggcaaaacctgccccatcaggagtaaagcattct
atcgggagtttgattccacacaagggctacccagaggctaagacaaactatgctatccag
tccaaaatggatttggaaaacccttttttgaagtccctttttgagaaaccagcattgact
ggaaggactgctaggtggcaacttcttctgtcagaacagccaaatctactctatgatatg
atatttagagcatccatccccctttttttttcgagatagggttcgaccgcagcttatcta
tctgcgcgctgtcagcacatcagtcacggcattaggacagatgcttcaccacagtccgcc
caggcagccatccgacatataaggtcagaagctcagccagaggcagtccaggcagcaatt
caacacattcgagcggatgctccaacacagtaggttcgggcagccaccagctggacataa
gcatgtgactgggcgaaccgcgaaagagaggatggatatagcgaatagctgctttgtgat
tatccgcatgcccaaggcgaggaataggagtctttatgagcgcttacggggcattgacgt
tatatactaaaggggcgaagcgaaaagcaagagagaataaagccaggtacaagcggcgta
ggggggggaaagtttgcagtagaaaaagaaacgattttcgcccgattctaattagatgtg
tttgttataagggtatatgctttttctagtggtagagctgttcagagaggcctcaagact
gtatttcattgggcatcctctagagaggagatttgaaggtaataagcctcaatattggca
agtagcttttgacaaggcagtactggtactcagtcgatgttgctcttgcagctttcggct
gatgggaaggttcggatgtcagctggctagaaagatcagaaggttcgccccctcctcaac
cctatttgattatccaacctatcggatattgaattcaaaacgggcacctcggcaaggcct
tactatgccacttggtcgttcgagcatagttactgaaacccaacttgcgtactcggatta
cttcgggctacctattttcaaataggcttctaccaggcttactcaatcttatgttattca
cataggctgcccgcatctccgtgtcaaagccttttgaaagggctttacccccaatttgac
taagatttctaactcactgccagaactagtcgtttgacaactcctttccttatggtatcc
agttctatttcaaagtacgggccgggccggcctttcaaagcaagagacctatccctcatc
ccacgtcaaatatcgtgggagtcccatatgtggatggcaatcgtgatttgccattgattg
taaagaaatttctcaatgaaaggggcggcccctgctcaagattgggtccctataagaagg
aaaaccgggggtggacaggtccatacagtaaagaacgagaaagcaaatgaagagttgaag
cagtgaggatcttatattctataaatgccattaggtttcacgagaaaaaaaaactttctt
cgaatttcgtagataacgatccttcatttctctgcctgcgattaaggaggagttgaacct
ccatacatagccttgtaccgtctcatcgcccacccaccctaagctctcatattagaaaac
tcttttggaaatcgatagcagctactgaatcaaaccaaactatcacataatttctttttg
cgatcggaatacgcaaaaaaagggcgactgcctcgagaatatgaaaccattctcgactcg
catcaccatggataagtacgattccctagaagaaattcgagggtcttctcactatactcc
attgttggataaaaagatggagtaaggattcgaagagcttctggcctcggtgaagaggat
cgatttctgccctatctaattaagcaaagcaaatttctgttttcaaagagaacaactatc
tagccagctccctggctgcttgactagatgtatgtaagtccacaaattggatatcctcga
aaagaatgaggatttccgaatttcggacttggtcgtcaaaaaagggaggtcgaggatttc
ccaatgctcccgggacggggtcgggaaaagcctgctcaggctcccttagggttcaaatcg
aggtcgattccgcctccctcaccgcttgggaggccctcagcctgtccagccagtgggtca
ccttcatttccggcgcaataggcaactacgggcatttcagaagtgtggcacagccagggg
ggtaggggggagtgtgaagcctagagagacggaagcggcaaatcgcttcttacgagttcc
caacacttcgcttagtagcttaagactttctactggcgtggcgctgatggatgcttctga
tcaataggaataggaggggcgaagcgtcgaagcttatgatgagcatctattggagtcgat
tatttccaagatctaattccagtttcttattatgtagtggaaacgcctcacaatcttcag
ttttacgcttacgcttaagggaagaaatgttcttggtggatgcaggacttggtaccccca
taatttgtatgcaagatgagcttacaggagtgccaatcaaccgagccaccaggtttgaga
ataaggtgggatccctgaatgtagtggctggtgaatcactgatcaaaaagcggattttgg
agagattcttcatcgatctagtggccggtcaatcactgatcaaagagcgagcagccgcca
ggtttaatgattttgtgggatccctggatgtagcggctggtgaaccgcttcttcttccac
gaagattcagacaaaaccgagcttggatggaactgaagaagattttgcgaacgaataaaa
aggtcaaagggttgattattcaaaaagtcaaaggaggtttttcagtagccatcgcaggtt
tcattacttttcttccattctgtcctctcaaaactcgaaggagatcgaatggtcgattca
ccattgagaacattaaccccaaaaggaggaatgttgtggtgttgtgttctaacagcggca
gatcaattctaagaataaaaagaaaaaaaagagcccatttttccagagtgatgaaatagt
tgcccaccttaatccattcttttgttgagggtctagctcttccatcaggtcagcagagga
gcattgcatgcttgcttgcggtaccgttgtcccatcctttcttcttcttcgtcatagaac
ggaaaacacttcgtccagtgctcaggcttcttcttcgaggtttggtcctacttcttcttt
ttttttgacgaaaaagggaagggctttacccgaattcgaaaccggcgtggcactgccttc
tgatcaatagaacaggaagaggagaaaataaagaccaccaaaagtcacgaccaccaagat
acgcatagtgattcgatcttttgataaccctttttttgaagggtaccatttttgggggct
tacgccttacacacggaagattggattgcctgaatcacgagtcttatatactgtgttacg
atcacctcatattgataaaaagtccagagaacaatttgaaatgaaaatcaagaaacaatt
tctggtcataaaaacggaaacgcatgaattgcgcaagaagttctttcggttaaaacgccg
tgcgactcggaggacataagacatttttgtcaggccaaaaatcttgccgactggatgctc
ctaccccaccatgcctagccctttaccttaaggagaggagaggaggtatgaagcgtggga
aactatgcaagaagtgtatgatacaacatgtaaccttaaggagtggcggcaaaactctta
attgatcaacgcgagtgaactgtgcttagacgcttcgtaaaaccgcaccgcatctacgag
aggagctgatggatgagtgggcttcccctttcgattcacagaatgtgatctgagacacga
tgggagttagcgtgcctcggtaggcaagagatcaccggagtatagcacaagatcgccttt
tcttgctgccatggggtcaacctgtgaacaagggaaacccaatgggatgggaaccaaaaa
acgggagggtaccgcattgggcataagacgatccaaaaagcgaaggctcacccttcaatc
aaagtgccgggtgagataggcgacaggtagcttgcttccaagccggcccggccgcgagga
atcaagagatctttgccggtgctgacttggatttcgggtgacggaataaggcggccagca
gaggaagcgacgagcaatcgcggtagaagcttggctacagcgaagcgcttaccaagcgcg
aaggaaagggccttcgccacttgagccgtatgcgggggaactcgcacgtgcggttcttag
ggggggagaacgtcgggtgagccattccatcccaatagcgtatatttggagctcaatatg
aaatccgtctttcttgcaagacccgttcggataagggcaaactccagagattgcttcgaa
gtaagatcctagcgttgaccctttcctcaaccagaaccacattctatattgagcaagcgg
aggctcgaaagcctccacgcggctttctcgccggagcgcgctaggccggctctaaagccg
gagcgcgctaggccggctttctcgctgctctccgttttcctcgcagctctctgcctccac
gcgctagggaacaagcgttctcgcctccgtgaacaagcggaggctctaaagccggagcgc
gctagggaggctcgaaagcctccgcgcgctagggaacaagcgtaggcgttcccgccggag
cgcgctagggcgctctccctaaactcgcagctctaaagcctccacgcgctaggccggctt
tctcgctgctcggagttttctgaaactcgctgcttggagttttctcgcttattctagttt
tttttcaaaaaagaaaaaacttacgttgtggttttctcattcttgtactacaccagcctc
tcgagttgattcattctggcatctgtggaccactaaatgtgaaggcccgtcacgaagcca
gtgatttcatcacatgaatagaagatttgacgcctgacgcttatgtttactctctctctt
acaaaaaaagcattggattgctttactcgttttatggcagaggttgaaaaccagttgcag
aggagcgctcgaaagcgctcgaaagcctccacgcgccgctgcttggagttttctcgcagc
ttggagttttctcgctgctttccgttttatcgcttcatgtcatttcttacagtctgaccg
tggccgcgagtatctatctgagctgttcaaagagctctgtgagaagaagggggctcctat
tcggcctgaaggagtactgcatctcgggactaccacgaggcttgcgttctttagaaagac
cggaagccttagatgaggacagaaatggcttcttaggcttaggagagcttttgaagatgg
tgcattaacgaatccctctttctgccttaacgtctcacagtcgtggcagcagcaactttg
acagcttcggtacgccttccctactctctcttgtgggggcctagtactttccaaggactt
gaggtagagctcaaggtcggtggcgcgagaagatagttcttcaaatgtttgcgaagcgca
agaccgtgtatctgcccgcggattgtaggttagtaatgctgatctttaccccttcagatt
ggactaaatccagggcactgtaaacacttgcatttcgccaccgggtgagaaaatctgttg
cagattcgccgggctcctgtttcatcttggtaagctctgtgatgctcaccttcctctgcg
tgctgtagaatcagttgaggaactccaactccatagcatgccaatacttgatcaaatctg
gagggaggagcctagcgtaccatacaaaagccgctccggtgagagtctgcacgaactggc
gcaataaagagcagggagccgttgttggccgtatccacgcatgccacaatcaaatgtgcc
aggtcttccttccttagggcatactttcccatcaaagaacctaaacttggggcgtgcata
tcctggaggacagtatcctgatatgcagggtatagtctctcgtacctcgtaatagagctg
gtgctacctgtgttgagattccggagaatttgagaaagcaactgctagatatactaaggt
ctaattatgttcccaacattagcaatgggtggagggacgaacggagcctgagtcgcagag
acctcattcagaactgtggagggtgagacggagatcggttgttgtgctgctctcaacaat
ctttcaacctgagcagtgaaatcatcgatccgacgggcccttacgtctaaattttcgtaa
cgaagggcattttcttaccttcttgcttcggccatacgagaagtcatacgccttccttcc
acgagcgggtcacagaggtgttgaatgttgagagagaatcctccttctgccttttcttct
atatcaaaacatcactaatctacatgattctggttctggatagtcccttcataaccttcc
tcttcaacgggatattcatcttgattggagccctctacgctttttccggcttgagtttta
gatcgcgtctccatggcatcttgttcaagagccttttatgcagctttctttttcttcttt
atagggggttattggaggtctgtccttgttctacctcatctcctgaagccagagttgcca
tcagaacttcgtaggtggctgaggcagtcttcttatagcgagagtcactcatgcccccat
tcctacgaaagcgcttggaaggttgaagggcacccgaacgtcggacggtctcgcagttta
gctagaaattgaaagcgattagatacggggcgaaagagctcgaagcgaatcgcattaaac
gatgccccctcgaactacgatcatcatgttggtcgttgatgctatcgatgcgattaacca
acccatcttgccgattttactaccatcatgcattatgtctcgtactacccatatttctat
atgcctacccacttcccatctcccagcatgctacacgtcgctcgctcataggaatctcga
gcggctcaagcaactagctcggatgctggttatggatcaaaggcttcagcttgaactgta
tccactgcattcaattcataatgatctacagcacggttctcgaccacaaaatgcgggcct
tgatgtgccgcttccccaggccgaccgctaccccccgctcactctaatgatatgctggcc
gtaaaagcaaggcatgcgggcctaatgaaaaacactaactaaaagagacgacgaattgga
aaagaagctctcgaggagatgaaagaactccagcgatttgacgcggcaaataggaagccg
gtaacattcaaggaatttcttcctccagagtttctcgaaccccccgagtcggaagacgaa
ggaattgagccggctcctgttattgaaacctttaacattttcgcaatcattgaaacttgc
aagatggcaaagaccaggcaaccagggactcccgaaagtggactgcttatctttcataag
atatgatgttcttggaacaagagcaaaccagaagacgacaccctctttcttgttacttag
gctgcccactgaagaacaagtctttgagatggaggcccaggttaacaacatgactctgaa
agacgggaaggttgtacccgctaggcaagccaatcccgctaaagagaaggatgacggttc
ccatcaatacgccagaagaagtgacaccagctgcgtctactccagataaaacagaagagc
aatcggcacagctctattacaatgtgttggcaaccctcttttttctttgacaatactccc
tgcgaatgctagcagaatgctgaagagagtatcgagctctttgctaaggcttgcactgaa
gagatgcacactggatgtgtacacaaagacttcctctctcaaataaaaagaaaaagtaag
gccattccattcattttttcctcttgtttcctcccgctagaatatttctattttcatcaa
agccggtgccgaccacagacctgagaccgcaatcgcatatctaacttccgaacccttatc
tattagtaaagctctcaacccattcctctacctgacccataaatagatagataggtttac
tagttgctcgaccaaagccagtcaaagaatcgattatatgcctgatattgccagaagacc
gatgagacttaccagaagttaagtacagaagagcaggagatttcctttactttattatga
aacttattaaaagactttgaatgccgaaaccttgaaagcaaggaagggcctctttccatc
catagaatctcttccttatgctagcactttcagctatctttcttaacctggttctatcaa
agcagcttgtaaactcctaccggcccggatacgaacgatttagagttcttgcttcaaata
aaaggtacgtactaactgagagtggaatctatccggactttcaagtagtgcgggatgaac
cccgaatccgtactttccggtactatgcctactcctcaaccatagcttaccgatgacgag
agacctacggatcaagcaagctcgaacttacctacgtcatgagtattggcagcacattca
ggctacttactgaagttggagtatcaatcgccatctcccgcagtctattctttagctcgt
tctctctgggtcaagcccctcgtttaaagaaagcctgccaatcaataaagataggcacca
attgaagcaactgaataagcactcgccatcgtcagcttaatatacagtaggttccaattc
aaaggcccccttatttttgtctaaaaaaaccttaatccgaaggaacaattcacctaaaga
ccaatacgcctagtaggtaaagtagtggttggtggctataacaatctgcacggtcacaag
ttagtaagcgggaaggggtcaaaggcaaaagcaatccaaggtctttccttaattagatag
ggcagcaaatagaaactctttcagagccttagttttattatcgatctactgaagcccgca
tgcaagcgaacggagcgatccactctttctcgacttggagcacttttgggaccataccat
ggacgaggtagtgtaactgttctcatagaggctagtgtccaaagttgaccatttcacgga
cgatagagcctagacagaccgaagatcattcacgttctaaaaaaacactctttattcaaa
aaagtaagaaactcatcaacaactgattcagaaaaatagagctaaaagaggcgggggtct
aactcctgtcttttatgcatttggaatggtagcttgtgattagctttggtccgtacatcg
atgggacggggaaagataggcgaactttcgagcgaagagtgccgaatccgctgaactagt
tgcttccgttgaccaatctgaaaatgcgcggtatcgaaatgtggtcagtaaatcaagtaa
ttacataaagaaaatggggtttcaaagaaaaaaagggtgtgattggccctggtggtctcg
agaatctgggaggtccaacttttgtctgctggcatttgtctataattatgctgaaagcag
tcaacttcatagtcatttttgtaatagtcaaattgaaacaaatgactagagtttcccatt
ttgtattccgccttcgcggtatttatacaggcaaaccattgtatctaattagaaggattc
tatacctcttaattgtataagcaagtagagaatatctctagattgtttatccccgacccg
ggtggttatatctggataggattgtatccagatggggcctttgcttagttggacatatac
atccccgaggttggaatgttcatatgttgacttgtcattatcgttggttattaattaggg
gcatagctacttcatgctgaagtgctgatgttgtcaaagggacaattgcaacttggatca
ttcctagatgatatcgatcaatttaagattctttcaaatgggaaaagagatctatgatgt
gccttttagcatgaggtgtttgaatccaaaaatgatcttaatagatccttgtttgtctat
aatcgaaggcagtgtttcccattcaggccatgtatccgagttctttgtggatcttgtggg
tttctatactataggttcccagtcgatgtatccctcttctaatgtattgggctggagttt
catcgggttataggtcctcttttccccagagatggtcaaggtgctaattgggctcaccca
tctatgtcgaatagacttagtcttggtgtggcccctctgtccaataagtggactcctttt
ctcttaaagaaggtggacagtggatgtggatgtcgaagcctcttggttatagtatgccat
gattaaagctttgaggtgagaatggatgcttatgcaaggactggacaactattagcttgt
gaacctaaatgatgaaaaaaatggggacggactctgactctaaactcggatgggcagggt
cacaaaatccttcgactcccctcccgggggcggaaaaagggacgagttttggggtgtttg
gctctgataccagaacggagactacgcgtggacggatgagattaagggtccaccacgaac
tttcgttgcccgcacgcacagtcaagctgtacacgtgcacacctaatcaaggtctgagga
tgctcagactactgcagagctacttaaagctctgaggactaggggcctggccggcaagaa
cgactaatggtagacaatagttttgttcatcaaagagatggtgaagcaggatcgacctta
gaatatgtggatctatgaagatctgtatcaagtctttcaagttggtagtcctcttgggat
ttcccttctcttccaacttacttacaacaaggatgttccccctttacgaacttccttgaa
gttaatgcttaggaagaccacccttatgcatgcaatgaatgaatgctatgtaaggtatgc
agtatgatggatgcaacacaagaatgcagcacaacaagaacgaatgcaagaacaataata
tggctcaaaaacaacaagacttcataacaataacaagtacaacaacatataagagctgag
gaacacctctcttcggggaagcagaacctcctcttaggacagggcctcaacttctgacag
ggacacagagactcttacacagacagcacactggtacaggactggttcaagactctcaag
acactaagcacattaaacataaaaatatataacacacacactaattaggagagctctagc
tctctgagccaattacaaagcaggagatcagaaataagatacaaactacaaatacaggaa
ccactttttgaagcatttcacactttagactgcccatacatgcaaacacaacaaataaaa
ccaaacaaagaaacttagcataggccaccaaacaaagacaaagaaagccatgcattaaaa
cacacgggtcgacggactccttattttaatcttccgggggatcacgtgtgacaaccagat
gaacaataagctcctgctgttggagaaggagggccctctttcggttttcgagggcttgga
ttttattctgtatagccagcatacgatctcgtatgagatttggatcgatcgccggcatgt
gttcccagaagagaccaagcatttgctctcgttggagcttctcgttttctacattttgaa
tttcctgatgaattatggaaagtctttcagcgatgatatccatggctaaagctctttctt
ggtttggccccgtccccctttgcctgctatttataggcgttggaggcccttaaccccgca
ggtaaataaacgaatagtccctcggcgccacgcggcctcgatcacgaataggaggcaata
atagagcgcccaagcgaagcgtcaattctgcccaacagttatggagtactccaccacgcc
tcagccgtaactcgacagcccaaagctgaccagtacaaaagcctgtgatctgtccatccc
acaggcttcttagtaccctgcctactcgtctttaactggcccagccctacctatttaagt
gaagttggaactcccccctcaaacaaagagagtgagcaatcattactcgtccgtcctagc
ttagaaaaaagatgtttggccgaagctttatctcttgattgatctgatcagacgctagct
tttcccgcgtgcttgttctcttgatattatttcgactattatagattcggagctaatcag
gtatcaccacgtgtcaaacttacgacgacctgtccatcaagctgaacgtaggtaaaaaag
aaagacagtgaacgagaccacaccccgatcagcaggcagctctccactccccattgaaca
tgcggggagaggttcccagatccatggctacttaggcggaattaacatgagcggtttcga
acatcattatatgaaaaatataaaaaaagggcggtcttttttcttgtatctctttagttg
taggcgtagctgtcacgtatagtagctggcactggtctttctatctttctttcttaggga
gggaatgtgtaatcaatattccatgaggtttatagagactgaaagctgcataaactagcc
ccataggctatcacactggatggaaagaatagattaaaagtaagtcgctttaaagcgccc
ttcctcctcctgtttagaaagatagctgccatccaccgaggctagaaaaagttgtttgag
aataggttgaaaaagcatctccttctctctaataagagcatttagttaaccaccagtcct
ctaagaaggaagtaagccaactaccttatttaaggagtgactcacatgattcaaaggtga
atcacataagctagaaagaatcttcttaatgctccgccacttactaaaggagatcaacgc
cgtagtgtttttaggccattatctcgcagtagcaggcacgtttcaaaggagggctcgacc
ctatttgtttttgaagtcttcctttgggtaaatggcataaggcaagggcaagatagcatt
catttcgagtttcagatgtgggccagaggatcgtctctttgagatgctaagaatcggccc
ttattacttaatctgttaattcgtctttactactgatagtgccgttacgccgacatagaa
gcctcaaagagcactgtattctcttacgaaacaaggggcggagcggctatttaaaagaga
tagaatccgctttcttattatcaataataatgatctaatgaaagacctatgacaaaatct
gtcgttctagatatgggctctcaatccaccccttccttcagtgagagaaagccagcagaa
cattccccttggaatctactaacccccactttgtaaagtattcggtcgcggtgatgatcc
aaactaccgaggttaggatgctaactgccccaggggatcaacacataccatggtaggcga
aaaacaaggccaactacccctgtagcttaactagactttatggagccttgctcacgtttc
ggatagatcttcaattttatgttgtagttcaaccaattcttccattgttattgaaagctg
agagtaagaggacgagctctttctatcctttttatcattcaacaatttgatgacttgatc
ttgatattgagaattctttgttccttcttcattatccgagtgtatactttcgaacttttc
aaagagtttaataaaaaactcctctattacatttgatacctcagacttcatgcttctatc
caaattgaatttgaaaaaacccataggattccattttattcattttccgggccttcaagt
tgccgatgtaccgtaccaggattagcgttcttcgggatgtaggattctcgttcttccaga
tgttggctaatcgttctcctggatgtcatcagtccagcaatccttgttgaatggtttgct
ctcctcctgccttaccctggatgacttttcatccatcttcttcaacaccctgtttttgct
acagagtcaaagtctaccaaactgttcgagggggctagcggcgaagccggtagatttgtt
taatctcattatccatcatttcctgaattctgaatgcccccgctgagacggctatgggat
aaaatactatttgaggaggttgaacttggagagacaacatatatatgagtttggtcttta
ccctaaagaggggggttaagtactagagtcttttgtaggcaggtgtagcatccgaagttt
ttcaagaatgggtactttcaagattcggaatggaaagctgctcacgggccacggaagcct
tatttatatagtaattcgacctactacggatgaagttttctcattagctgcttccgcgaa
agtgagaaatggctataaaaaagaagatagtgcaaaagatcgaagtaaagaaggaagggg
ctaaccacagcaccatctcattaggaataaggaattgtccttcgctctactcactgaaac
aatgattatcaatcaatcgacgctacaaggtcttttcttacttttttgatcgtgtatagt
caaactctcgagaaggtcgtctttcgtatctcgaaatgacatagatagagacggaatgga
atcggaatagtagcagctgcccttttgaaagcagcagtgattgattccggtcgaacgact
ctgaagaacgaaactctcttcccgtcttgcgtgcattaaagatagggccactgcaagctg
ctgtaggaagtatagttacgaaagtgagaaaatatgcttaacacgtttttgtcctttcat
tgtctgatttttttgtttgatgaatacactagatcttatgtatctacttattgtcttttt
gcctctgctcggtagttccgtagccggttttttcggacgttttctaggatcagaaggaac
cgctataatgaccaccacgtgcgtttcattttcttcgatcttatccttgattgcttttta
tgaagtcgcaccgggagctagtgcttgctatctcagaatagctccatggatctcatcgga
aatgtttgatgcttcttggggcttctttggcgaccgtgaagtcaccggatgaattgccga
gtagatagatcagatccggacgctgcagttgctccgcggcgatacggactcgacccgctc
ctacccacctgggggtattctagcatgtcgggaatcgaggggggacatactggacgtaac
aactcccgtcggttgggggctgtgccccctgcctttcgatcgatacacagttgaggaggc
cgatcacgaacgctacaggtgtgggagcgatcctggtcagggaaggctaagacggcgcct
tgcatatgggtagcaagagggcgcttatgccccgacggtggggccttatggggaagggcc
cagccaaatagggacagcacaccccccactttaagcgcacctctgtatcgactgaatcac
tctatctaagggtgatgtcggtggaaccggtgaaccacgttagatgcgtggggcagaggg
ctcgtagtaccccccttttcttgatccagccttttcttcgcttcggtagttaatcacctc
aaatccaagggggcaggcctgcacgccatacctatacccatactgtgtcaggcggtggac
tcatttttggattagggaagggaagaaggggcctaagcacggcagatgccgtacacttga
gtggcaaaggaaagcgagacctcacctctttttccaggcctgttcggacatagggttccc
gcggaagatcaagttggtgagccgtgtgatgggaaaccttcccgcacggttcggagagca
ctgaagacgaatgagaggttcaccaccacatcatagcaaggggagctcgctcgagcgagt
ttgagaaaacggaaagcagcgataaagtttagggagagcagcgataaagtttagggagag
cagcgagaaaacggagagcgccctagcgcgctccggctttcgagcctccgcttgttccct
agcgcgcggaggcgggaacgcctacgcttgttccctagcgcgcggaggctttcgagcctc
cctagcgcgcggaggcgggaacgccggagcttgttccctagcgcgctccggctttagagc
ctccgcttgttcacggaggcgagaacgcttgttccctagcgcgctccggctttcgagcct
ccgcttgcttggaactttgatagagtaggctcgtaattcacttctgaccccgtgttcgat
agcccgaccgtagtgatgttaattgtggttacatccataagtagcttggtccatctttat
tccatttcatatatgtctgaggatccgcatagccctcgatttatgtgttatttatccatt
cctactttttttatgccaatgttggtgactggagataactctcttcaattattcctggga
tgggagggagtcggtcttgcttcatatttgttaattcatttctggttcacacgacttcag
gcagataaagcagctacaaaagctatgcctgtcaatcgagtaggtgattttggattagct
cctgggatttcgggttgttttactctctttcaaacagtagacttttcaaccatttttgct
tgtgctagtgcccccagaaattcatggatttcttgcaatatgagatttaatgccataact
cttatttgtattttactttttattggtgctgttgggaaatccgcacagataggatcgcat
actcggtcacccgatgcaatggagggtcccactccagtatctgcttcgattcatgcagct
actatggtcacagctggcgttttcatgatagcaaggtgctcccctttatttgaataccca
cctacggctttgattgttattacttctgcaggagctatgacgtcattccttgcggcaacc
actggaatattacagaacgatctaaagagggtcatagcttattcaacttgcagtcaatta
ggctatatgatctttgcttgcggcatctctaactattcggttagcgtctttcacttaatg
aatcacgcgtttttcaaagcattactcttcctgagtgcaggttcggtgattcatgccatg
tcggatgagcaagatatgcggaagatgggggggcttgcctcctcgtttcctttgacctat
gccatgatgctcataggcagcttatctctaattggatttccttttccaacaggattttat
tccaaagatgtgatcttagagctcgcttacactaagtataccatcagtgggaactttgct
ttctggctgggaagtgtctctgtccttttcacttcttattactcttttcgtttactattt
ctaacatttctagtaccaactaattcattcgggcgagacagattacgatgtcatgatgcg
cccattcctatggccattccttcaatacttctggctctcgggagtctctttgtaggatac
ttggccaaagtgtgacccgttagcccataagtcagtactgtgacgaagcggctgttgctc
acccgacacgatcgtacgaggtaacaattcacccaacacgatcatccggggtgaacaaga
attggggatcggatgcgggcgaaattcccgccaatggctgagatgttcagtcgactccct
ccccctttgtgggggtccggacccctacgagtgagcagaaaagggaggaggaaagaggcc
ctggtgaaccgtcataataagtgaacaagtgtaagcttcgctgcccgacagtatggagta
ctgaccacaccgagggacaggccctgaagcgaaggacaggaacgagcggaatcaatgtgt
tccaatttttggccttgcaccgaccatccaacggaccatggactaaacggccactgcctg
aaaagactatgtccaggggaccgccgccccccacaaggtacatctcgcgcctatgggccg
ctataactatccaagaagacactcgaaacttgaaggagaaacaaacctacccggtggact
gccgagctacaagtcctacgacacaggagcgggattctctaaaaagccaaggtcgtgggt
ggccaagagggcccacttggagacttgggatctcagcaggaaatgcgaaggttgcttaac
gccggccgcattaaggggcgaaagagaatccaaaagttttgttctgatctgagtaggctc
aacatagggaatacccttaccctgggaaccggggcctggccatcccatcccggtcgacgt
tctagcaaagtttgtccgtcgacagcggaatgtttcgacctagtttcacaatggataccc
catattcggggccccgaatggaatcctaaggatttagatccgggacgggaatgaatttcc
acattctaaagtctgaagctggcgcgagaacaactcttttcgctgagtcctagccctccc
cttcaccccgccctgcagtaagagaatcctaactggaagaaagaaaggatccgttcgtgc
ttctatggagtgaaagactcacttccatacataagactttgcagtcctcccagctcagct
tgcatttccaatgtggtttacctacccacttcattaggttacggggttcagaacacagcg
atgagctacggtgggaactagaactaggtctcgatcacgatctggatctgaatatagggc
ataaggaactggaccagcggaatgacgttcggaatcggaagagttaaccgcacaggctat
gccctctcctacccttttgtgggtgcttcccccgccttcgcctattgtactaccgtagct
accggtggtggtacctccgcctatgcgggttctgcctctgcctcagtagccgcccttgcg
gtaaatctgtatccgctgctgtctccccatagatatacttatggtgggtactaaactagg
tctggtgggtatggaactactttagtagcatatagctaacgaaggtcgggactggcctag
gcgcagggccccctgttccctccaccttagcttctgggtaaacggatggtggtgaaaata
gttatcttgtctacctaggtcaaaggggtatgccgctatatatgctacaccgacctaggt
aagctactggctttggatctgcctctcgagcacgagggtcgtattcatcaggctatcgat
cacgagcagaagactttgttgaatcacactcacgagaatccgggcatggatctggctagg
ggtatgtatctgttgctaccgtgggctatggatctgtctttactggcacttggtctttat
cattttctggatattggggatcaacgtactctactgaagcaactggattacttgcttaca
tacgtgattatacagctggcccaggagctggctatgctgctgactcttccgctgaagcga
cagaaccaactgcatagtcaacagaagcagctggatcattggctaagggtggttggtagc
atggctcggcttgggagctctcgctcgggcttgccctcgaggcactccctttgttaccgc
tacttaaaacacaggtactctgaggtcaggcaagaaagagtgcacttcttaccgactgac
gtggaagagtagaaggcaagcggagtttcccattcactaggagcaggagggaaacctcca
ctgcgaacttctaaagaaaaagactcactagccatggtactactaactatgtttcactcc
ttcaaagaccttccctaccgaatcaaacaagcgtaaagccactttccatttattttctta
ttctttttccgccctcgtcaacagccgccgagacacgaaattggaaagctgcccctcact
atagaaatgagttttgctgaaaggcggagcgcggctcgaaagccggagcgaacaagctcc
ggctctaaagccggagcgcgctagggtacaagcggaggctcgaaagcctccgcgcgctag
ggaacaagcgtaggcgttcccgccggagcgcgctagggcgctctccctaaactcgctgct
ctaaagcctccacgcgctaggccggctttatcgctgctctccgttttcttaaactcgctt
ggagttttctcaaactcgcttgctcgatcgaagtcatccaagttctagtttaataagacg
caggtgagaaggcccaccgctctccctttcattaagcggcttgcattttcactattgctt
tcgcttccctttttcgaattcgtctttagcgaaagcctccactctctacgccctgtccca
atcaacttccttgaatgccgatcctgcgcaataaagcgagaaaaaagaaatccaacattt
cgaatctgactaacagaaagaaggttgagtgatagacgaggaacatgaacaactttaggg
accgaaagacagccaagccagtagtgatggatcctatttttggaactgtcatagggttaa
gtatgaatggaaaaatgaatagaaggacgagagcaattgattaaaagagaagaagaagat
gttatgtgatgagatgcaccggaatccgaaatccaagaagaggaggcggtgaaacccctg
atggtgaagaacaaaacacacctgtatcagaagcagacatggcagcggcacttgtaggca
gaggtccaacagaagaaccaagtcattgctgaaactgttgcgtaatcatagacggcgggg
gtgacacttccagaagtagcaggctgatcaatgtctgatgttaaagatagggtagacaaa
gcagcagtggatctcggaggcgcacgtgtctgctgaaaagcacctcgtggctgatgaaga
ggtccacgaggctgctgagaggatccatgactcataccattccacttctttttctcattc
atccgttttgtaggacaattcgccttccaatgtcccgtctgatggcagtaagcgcactca
tctttggcaatccttcgattggatctggtagtcgaaggcacagaaggaggctgaaacagt
ggactaagagcaaagacagactgcatctgtgtagaggggaacataggagattgaggatcg
agtctcctcagccactgactgcatctgcaacagtaggaagtggtgagcgatcctcttaat
ggctcaaatgaatctcgtaaggccattaggaactgcacaagttcttgctcctcccttcct
ctaactatccaaactacgatcatgcactcgcccgtctccaagcaggcccatagacctacg
ctatggagggtgagttgcttaatgttataccatctctgattactaatgatgataaccaca
tgctcattcaggtcccatctatggagaagttcgggtgactcaatataggggggatttgac
tcccatttttcagctgcagttggctttgaagcgggggacctttttctggattgaacaaga
attgtacgacttcgggctggactggatgaagaagtatgccggctgatatcgcttttcaac
aacgagtgattccattgaccggtacaaaggcatctcgactatggaggctagggtagctag
agcatcggctaggctgttcttgtctctaggaacctgaacgaactcatcaaacagtgagac
taggtgttcggctagctcttgatacggaatccacttctagtccactactggttaagcttc
cactctcccacgacccgactgataacccatttcgagtccccgcttttaggcgagtaactc
caaacgtgagagcgcttctcagggtagtgtagtgtggtaagtttttttagggagcaacca
tgtttgttatagtagggcgattgttcgagtaggtcctatcggcttgacatacgcgccttc
acgcaacctgattgcaaaaaggcgtaagaaagtgagtttcaaatgaatctcgctagctgg
aagcaattcacgttctcatttgccggcagacttgaactggtgaaatcggttcttagtgca
aaccatgtatacaggactgcagcctttcagcgctacgcccctttctatcatcaagcaggt
ggaactgatttgcagaaatttgctatgggggcaatggataaaaagaatcatacaatctat
tgggaacagatttccaagccccggaacaagcaactcccaactcttagaaagcaagaatcc
agttccctagcgcgaaagcccagcgaacaaagaagcgcagcctttttcttgcttccatcc
gcctatctgatcttttgaacaggccttgttactacagagagatttctgtatacaggaatt
gcgatatggcttagcttcttagctctaaaaaagggaatagcggtctggttctagcttagc
tcatgaactcctaaacgggaagattcctagctacttagacttgtaagacaagagctacta
tcaagaactagaagaagagctagtatccgtccagcgcgcaggaaagagaagacagaatac
aaagtctttaatatcaaactaatagggcgcttgcgacaagaaaactgcttccggtcgaaa
atacaacctcgacgtagggaacgaagatcggggcgtcagcctcgttacactcgatattaa
gtaacccagttcgttgatggaaactaaggcggctataagctcgaccttacagaggtctta
cagagcctcgcgccccctgacagtccccagtaattggcactctatgtatcgtggtaatgg
gcttgacttagatggcttagtagatggcttaatctgcataatatacggaatccacttaag
ctcagttcactaagtcaactgcctatacccccgggtatggatcttgaaccttctctaaat
ggccttcaatctgctctgtacgaaaccggataataggataacgaaagagatctgtaaatg
ctaaagtatactgcaggatggtctactagtcataggttgatatgctgttagctccaccgg
agataggtatggaagcccctatgggtatatatccaggtatgcttctagataaggaactga
acctcacgccataaacggaatccctatcatgagcgcgagcataatcaactggatctactg
gggctattgtacagggaaagccatcacttgtctctagctcttgatatggaaggtatgcta
ctaccacttctggatcaacaactgactaaaccgtatctattagttcagtaccagtccttt
ctttattgtattgtcaataaaaggctatgccggatcgagttgcttagccacgagtagcag
cttactcataaccaaccaaacactaaaaaaaaacggttcatagacagaccggttcagcgc
ttccgattggattgcttgtattgggcccgctctgatagcttttggggcttactcgatatt
caactcggatccccacctgtctttttctttttggaattggatggctatgtcagaagaaag
tgtttcgatccaaagatggtacccgtgggtcctggggtagttagctaagaccataccctc
taaagagtggtgttccaggggcctcttctctgtcagaagcaggcatcggatagagcggat
gagcctaaccctgatgacccactcaacggcaattgaagtagaaaggaggacggactatgg
gagactggagcagctaagagtggtgctttctttgcgttagaaatctctttcgccggcaga
aaagaaccctactcccccttattttagtgggcaatgcaatcataaacaatgtgatgctct
ttttctgaaattgagagaggcgggtaagactgccaaaccataaagagaatagacagtgat
gttaagcacagccttagctatttactattgtactatctatttctctatctctctgctctt
tctagcaatgacatttgaggaaaaaggcgagtctctagaggagactagaccggtaacagg
gaaagctcctcttcaccatcaatagtaactgccgaaaaaaggcttcaaaaatgtgaagta
atcttctgctcatagaagtaggattcaattgggcttgatgccattttcttcagtcagtat
tggggcaaggagttattccatccctaccatatcggtaatgccgatagctattatttgatt
tgaagaatttctttttgaagcgagtttgagaaaacggaaagtgagaaaacggaaagcagt
gtcgcgtggaggcagagagcagcgagtttaagaaaacggagagcagcggcgcgctccggc
agagagctgcgagaaagtttagggagagcagcgataaagtttagggagagcagcgagaaa
acggagagcgccctagcgcgctccggctttcgagcctccgcttgttccctagcgcgcgga
ggcgggaacgcctacgcttgttccctagcgcgcggaggctttcgagcctccctagcgcgc
ggaggcgggaacgccggagcttgttccctagcgcgcggaggctttcgagcctccctagcg
cgtggaggcgagaaagcctccctagcgcgtggaggctttcgagcgctttcgagcgctttc
gagcgcttctcaaggataagataacgttgatacagtacttctattggtatttcttcaccc
ctgcccctctcacggaacacctaaagaatctccgttggacgagagcccttctactcggca
ccgtcggatcactagacaacttttcgtacagttgcatcagtagcgatatctagcaatata
cgtcatttcgttcgcctttgtgggcttggaagcgtcatagaatcagcttgacgcttcggg
taaaggtccactttgtcgcccaataggggtgttctggcccatgatccgttcggttgcgta
gtgttaactcaggccctggtcggagctggaattagaactttgtttaaatgggtccagtcg
ggtccaagtttctctgaaattctgcctttggttagcgggaaaggctcacctgccttgatc
atgcttggccgacctctactgatgtatctgtcagtaatggaagcatccacgggttgtgtc
cttggtcagcacgatggaggagtgagcctagtgcttcgtttgatggaagcacgaggtcat
cggcaggcttttttggtccgttacaacgacttcactctgaggcctctaacctaccccatg
attctacctggacgcttcatcggcccggtgagtgcgaagtcaaagtgggaaaataaagat
acgctcgggaccattctaacagagcttagggtggaatagacctacttgatgtaatggatg
gcacttgattaattaatagggcacgagaggacactacctttattcattcatttattcacc
tcagcccctatccccgttgggggtcctgatctcgatcaaatgcaacttactattctttta
cggttgaggcgatcggtaatgtgttttatgatgggagtaggtcggccatggaaaattctg
gttgattcttcagtgaggcattaaggaatctcacattgattgaagtgtttgatcttcccc
ggaaccttattaagtattgcaaaagaagaggagtcagtttctcgggggtggtagaggcgc
tgaactacattacatggatggcgggaggaaacaaatgcataatcataatgggcgggtcgc
tttctctcttttctttggtccaacttgacttctttctttctcaagataagagtaaatcaa
accctctttcttccacataggcgggacccctttcggcgcatgtcttgtggcgaactagac
tgagaattttgtatatatataaagaagagttctgtctttcgaagcgagccattggcattc
atacgcttccctttcatcagctcttgcttttggggaattaccgctgcttggatctttgat
agagtaggctctttgccttcttactttccccctacgccccttgcctttcttttttttgct
tttcttaccttcttcctttaaagcaactgacatccatgtagaagaaggtgcacaggtgga
caaagcagcgcccttggtttgcggcgaatagattctcgatctttagccggatggatggca
tgtatcattagctggcactggctttcgattctgggatatcaataagacatatgcaatgtg
cctctagagcatctactgacccgcctgcgcgaaggccttccccctcttctcagatgtcca
aaagaggaattgacagttaatccgccttctaagacatggtaattgctttcaaaggctaga
tgctgcaagtgaatcaagagtagagaaagccttcacttcatgccttttctcgtgacatcg
agggctttttcatctggcactgtaagagaacaatccattgtcttcgaaaagtcaaggtat
gcctttccaaagccactaggcatagaaggaactgctctcgaactcgaatcccctcttgtc
cctgaaagaataggtcttgctctagatgcttcggattctgtctagtagatgtgaatcata
gtccgggacctagttgacctttatttctctttgtaaagccaatggacataagaaggaagt
cttcggttgcaatcataggttctgggactgctttaccgatcctgcgtcgactttttgact
tgattaccgatgttactgttctcaaatgcctccgcttgggattctatttgagttcattaa
cccacaaatcctttttgagtcaaatctggcacccattgaatgtaccgagatacccctatt
gcagttggatggcagtcatcggcaagcttctcacccaagaccagctaagacggaaaggtc
ttcagatcacttcgcgatgtgttctttgctggtcgggagctgaagacaagacatcgaaca
cttgttctttaaatgccccgggctgcttaagtgcggtttttgtcgaagattgaaggccaa
tttcttatctgagctagatgccctcctatctgctactaaagggcgcagctttctctgccg
ttctcatctgcaatgcagtcacttgcgctattgggcagatatgggcagaaggtaacaaca
gaatattttcgacccacgaccacttagtttagactgtatagattgaacttcaaggacaag
gatggcagcagacaaaggtctatggctggtattctttggtctggagtgcagtgcatcttt
ctggatgatgaacccctgtttgaagatgagtggatcgggccttcatctgagctggccgga
tcggaataaaatatcattttatcttcctcctgcttggaccgcatttccctcctggatgtt
cggggatcaggagtgaaagaactcaattgctaaatggaggagttgacttctcgccctact
aaataagcagaaaggagttcacgatgaagggcgtctacggctagcattaaggttgctaat
gaagaaaggctgcgaaggtagtcgactgaaagcaatgaaatcaaaacaaaagtgaaagtg
aacgagaaaacggagagtgccctagcgcgctccggctttcgagcctccgcttgttccaag
gaagacttagcgcaaggagagtgaagccttgaaagaggtacgagcggaacatggaatctc
gtatccggtactcctacgctccatttcatggcgtggaaggccgccatcgcattcagcaat
ctttgtttgtaccataccccattgccggacaactcacttgtatctcctccccagccggtt
atgttatggaggggttggtaggaatggaagggtggaacaccccattcgaaagggacggac
ggaagcggctgcccttttcatcctagtgccgtttcgtttctgaatcaactaccttgatcg
ggagggacaaaacccttcctgacactgcatcttacctctcgttcgctattgaccgactgg
ccgcatcccaccgatgatgggcattatccggcacattcaatcggaagcagttattctaca
atgttgagatccctgcccgctccctgctccataggtgcgaggtggcgatagaagcgggat
cgactcccggagttggaggatcgggcgagtgcttttcatctctcggggagggcaggccta
taattgattctgaaatgaaattgataaagagcgagaggtggggatagaactatggagggg
ggagctttttctcgacgatagtgcactggggaaaccatggagcgtcaatagcgaataggt
aggtagaaccagtaggtccaacaatgagtaggtcgttatgcatcgggttagtaggtcgac
ttgaccaccgatcgtggatgatggctagaaggaccggattgacctttttcagatcctttc
cttttgttgttgttccggtgtcgggaagaagagaaggtcaaggacgggaccgtggaggtg
ctagcagtgaccatggacgagggcaatcttcgattgtgaaggttttttttcaaagggaaa
aagggagcgctaaggctgggcttaagaaggggtattaaagaggttcatcaactacggtgc
gtgggggaactgaacgagccacagggaagacttggatcttcaaggcgatgatcttaccta
tccaataactactagaaagcattcatcataggaagaacacgaacggaaggagcgagctac
tgaatagcaaaccctcataggaacaggcgctgcgctgcactaaacggaaaaggtttactg
cagccctaaagctctgtcccctctcctaccactggatcccctatgccggaacatgaacag
agaaagcagtgagtgtagtcttaggaacgaacccggagttgctctcgcaaggggattgta
ctaaagaaagcccaattccaagcaagcaacctctggtccacgggtcgatgaacgaatggg
ttttaggaaatagagaacatggactcgattgaacaaaggtggcaccggaatgaatagccc
acttgtttcgggcaagaatgaatggggctcatcgactcgagttaccgagcgacctcgact
cgagctttcgcttctcttgttttgagttttgagctttttagggaaagaagagggtatgaa
atagaactatgtcaacgagtgcagcgaatgaaccgaagttcttcccaagaacaaggagat
ggagacacgaactaaataactcatatcaggctacgggaatagtgaacgggaagaaggaac
tagtgaggctttcgttggtcattaaatatgccctcctcacttgagtagagggctggtaat
gcttattgaagcagaacgtcaattggccgaaagaaaggagttccccttctatttagagct
ttgactaattcaaggagcgctcgaaagcgctttctcgcctccacgctgctttccgttttc
tcaaactcgcttggctaaaaaagggggagagaggagtggggtacgctcacttctgcattt
ttgtttaggttatcgagattatcaatcgctctttttagtggggaggacgtgaatggcggt
tctcagacgagggaatcgttcctctctaactaaaaaggctagaatgctcccgtctgcgca
tagaatcgtttttttgcctttccatttcgttcttaccggcagggttcgagagtggtttca
aatattcttcgcatccatcttcggccttgtgttacccgcgggactgagttagtggtcgag
tcgtttttggcccgtcgcattagtttcaattcatatgttacccttcatagtgaagtagcc
ccctttttgatgtctgagtgccttattctatctatcaaagtccttctttgtctatagctc
gggtcagtcccccatggtctgctttgattttctcgaacagtgccgatccgcattagggac
tctcgtgtgagccatgcaacgttcccaggcaggaactgctcctttcctttcctcgagctc
cctatttagttcctcccaggcgttgatctcgcaacggccctccagcacgtcttcatatcg
cgtccgccaccacagcttcacatccccagagagatagattgttgccattgtgacttggtc
gtcaaaaggggcacgaacagccttaaagtactgttccatgtcccaaaagtcttcgatcct
tagcatctcgggtgccaacgaatgcctttggtttcgcttgattcgccgtcgctgcttacg
gccttctgtagtatggggacctcgcccctactctcgaaagcttgccacccttatctatta
gtaaagctctcaacacttccacgaccccctgtccttggccttccacggccctctgttcaa
gtacctcttcttatttatactcgagcctcggcagagcgtttttgatctcattcgtattct
aacgaattctaaaggactctttcatgttgcaccggtgctggaaaagatttgactattccc
taccgcggatatcccctcctttttcttttttcaactagtagatcgccttttcttaaggtt
tcgtactactactcaagtgatacgtgaattgctcaggttctaaccggattgaaatcgtga
ggttctctagacccggagaaggggcgcgaaattgttgaaccggagaaatgagttggaaag
gagtggaacgaaagcagacaagtgaagaccaaaagagacaggcttatgactaaacactac
ccggaacgaagcccaatcgattcgaatcggtcagtcgaacaaacaaagactatagttcgc
gatcaagtcgttcggcggaccattttgatctgtaaagttgttcaattgatccatcaagga
tagaagggagcaggggtagttgtaggggcttcttgaatgggatggcttttctggatgtcc
cagaaataaggcctccaactctatgttatagccttcatgccctcgatccgacggtcctca
ttctcccacttggcaagctgctactgtgaacaacaaagtaaaggatgcttccagaaaccg
tctgggttcttcctaggaagattccttctttctgtttcggagcgagagaagatgtgttct
ttcataacacctcttctcgagtcaagttgccggtcgggaaagggaaggcctcgccgtttg
agagatgtcagctattggaccccccggagggaagagattaaaggaagcagatactgtttg
agtgaagtggtgttcttatcaagcaccgcttcacgagtcagatacccaacttgttaagaa
aaagtgacaaagaaggcacctatttcgctacgcccctgatggataaccaacccctatctc
ttttgtagaaaagtgctaaatagcggcttcttctttcatttattcaaataagaactctct
gtttttccagcccccaaggggaatacctgaagcaagaggaaacacaagagtacagggaac
taatacctattgaacctctccgatccggattcacgtccaaggtcgagggcttgctctgct
ctaattcaccaccggctctgtatggagtttcagcttgaaagtgattttccattccgggtc
cggaaatagagcggaatggagtgagaagtaaggttgtacaggaagtcgaaagagttcccg
gaccaagagcaccaacttgatgtagtaattccgacgaggcccaaagcaaccccgaagccg
agggcttacagaccgagggcagcgtagatagcacccgttagtgggctatcgaagcgaggt
tggatgtaataccgccccgactacatcaagttggggatcttgggtctgtagactggatgg
gagaccttacttctcacggagtggagcggccaacagacaccgagctgttagtcaaacctt
ctccgtcccccttcttctcccccccgaggggggcagtttgggggggaaacgaacattcaa
ttgaacctatttttcgcttagcaaagtaggaaataagacgttgccataaaaaagctggaa
ggcgcttgtgccccctgagggggctcggggagacctcatatctagctttgggcgttcgta
ctaaccggttttaagccggtaataggttcttttagcttaaactctcatacaggaagttgc
cgtatggagccatcgtcgcgtcgcttcgctgctctttgcctgctctccctttctttaaaa
agggcctggccagacccacccaccggtatgggccagagcggttacatcggagaaagtcgt
tttcccccttgagcaagggcggaatacagtcaaaaggaatccagttccctctaatctctt
tgaccacttacaacccctctcaaaaccacatcgaatcgcagaaatcccacctgtggtaat
agggacgtctccagttgaaatcgatttcagtacaaaggctgagatagggcgctatccggg
ttgctcccgggtttgcaatttatttgcagccgatacctactcttcgtctcagaaaggagt
taccacaagtagctgactctaactccacggctagctgcgccgcttgatgtaaccagtggc
cgccgtctcgtagccaacctttgggcaacagataggtaaccatcgtctttaaacccctcc
tggcttttgagataggatttaagtcaagtcgactctctgaagtggttcaaaagtaaggaa
tagccagttcggtctctcaatgaagacccgctagccaacgcagaatgcctttaccaccat
ttatcatatcggtgtgacactcaggaatacactattccctgctcggaaacccagttggtg
atctcgaccaccattctacgagaaaactcgaggtgctttttctagcaggtacttttaccc
atgtcagagacaactgaggatatagcaaagatttgactaaaagaaagggcttcgtggggc
gcgctatttctttggtttgaaaggctcatagggattaggacctcgagaagaagccactgt
tctagcgcaggaaaagggcctctcagctcatgttaatactctattatacaaacaaatagt
aacactaatagaacctcggtgtttgagggagggaaacgaccgagtcaagtaggcaagcag
caatgggcaaccggctgtaggaaggtaacagcagtaggaaagggaagcagcagtaggaac
ggcaagcagcatcggaagcgggaactcgaaacaggggcaagcagcatcggaagcaggaac
tcgaaacaagggcaagcggttagactatatagtagaggtctattagatgtttgagggagg
tcctccgacagagacaggaagaaggcaatatagtactagtagaagtgtctaattggtagc
ttaggtcaagctgtagagggaaccaggccaggtgttcggatcagttaccgagtcaggggc
tgctgttggttggatagaaaggatcctccgacatgaaatgcataaagctagagggataag
gagctccactattaataggggcaagtaaggtggatctcaggaagcaatcctcattctagc
cagttctatggggcattggttaaaggaagcccaactattgtacaaatagtattcctaata
gggctgcaagatcccggaggagaggcatcttcctgagtcaagtagttgtttcggcaaggg
gattcggagttctcatctgtcaaagaaagtacatccccccgaggggggaaacgttccaat
tcaataggcaagaagagtacttgtttgaggcaagaggtcctcgaaaggaacacatcttac
cgagttaaagagcaaaaccagtattccattccgaacatccccccgagggggcttgggggg
aaacgttccaactgtcctattgagaggatgatcccgcctgtggtgttagatcagaaaggt
gaccacatctagttccgaggttggcctaacctaacttgatgacacgcttatagagttttc
cgaccgcgtaaagcgtctctcggtgatcagtcaatgaagtcattctggatccctgactcg
tctcattctgagcctttggcctgtttgacattgggtcaaatctgtcgtctgggcatcgtc
catctacttcggttacaactcgatagtgagttttgagggtcaagtaagggattgggttga
gaggagggtcacagtcctgctatatacgaaatacttaatagctaacggccgtatggcatc
tatccatccatgctgaattgagcaagcggaggctcgaaagcgctttctcgcctccacgcg
ccgctgctttccgttttatcgcttgctgcctctcctccaaaccctctatgcgctctctgg
tagcgcgaatgcgcgcttctttccttgcaggatccattgttctaacacttctcaaaagga
agtttagcactctacggtgctcttgaatttcattttgcatcccatttcggcagcaattgc
agaaagcctgtttgcagcagccatagcctttaatttaagttaacaagggaagaagggcta
gtactcaatttctttgatttgaatttgatgaagtgaagacacttatcgagcctccattta
tagagtggtagaggaatctcgccatgcggcacgaattggatggcaggcacaattcttact
agttctccgcactacttttctgcagttgaaaactatcatgcctatttagtgaaaaactgg
gctaccttgcagagcaaaccccaaagaacatttcctgtccaaactttgcaaaaccgttta
acctaatcgatagtggtgaagtcagcaatggattcggcgaatcatccacgtcacgcggaa
ggacatttacgagagtgaggtgagtttgaagagaaagacgggggtggattttgttgctct
aactggcttagagcatggggattgcgctgccgaacaaagggcggagaggcactttgtgtt
acaggattgatgaccgggaaagggttgagaatttgttggtttgttttagttggtatgaat
gaacattatatatataattaattatatctatgagaatctcgccatacggcacgagcagtt
gagtactgcctttgttgtgtgaacaaactaacacactttcgaagcctcaatcaccctgcc
tgtgtgaattgaacgaactgacaagcggtttccacctctttgtgacggccatttgaagca
aagtctaaaggacagaatcgttgccgatttggggttctgatggaagatactgctgaggtt
atacaccaagtacacacgtgattatgctctagaaaaactcccttaggtcctgagagagat
tcagtttctagtcaacctctgcctctcagatggctttcttttccaacacttctatgtgga
gatggatgtaatataattgagagtttcagtttactaaaagtttgaaagttttgtttgcag
ttttccaaagaaagtctagttaaaaaaaggttccggccttgtttcgtagtgaatttatgg
attttcagaattagaacactgaattctaatttgtaaatttcacttgaccgcttcgcccct
ggaacagagaataagggtatccaatggaaatccaggcactgttttctattttgcgcttag
atgtgctcggcagatgctaaagccagagcgtgatggcaagagtggatcgagcgaataaga
aaagttctcagctatcacattcagaaagactactggcttcactcaattaaataaacgcta
cgccccccgtcccacacagttgtgaaattttcatgtcattctcgggtgtttgatttcagg
ccctttctaggtgattgcccgcatcttcgcctaatgttttgaacagagaccactctattg
aaatgtcaattggtggatcaataagcctgctttcctcgaccctttatcactaaagcgggc
caaagcacaacaagcctgcccatcatcaaagcaagcccaagtccatgcaagaaggccctc
cagatttgtccaaattcaaagcccgtcaaaggcacatgaaatcatgcaaaggatccgagc
ccatccaaatgatgtgaagcggtctaaacccaagcagctgtggcccatgatccaaaggac
ccgcaagcagtcaatcatgctatccacccgcatttttctttatgtaaccccttccccttt
cttgcgaattggattccttaccctgctaactcttcgagagaaagtccctcatattagaga
gagcataattttctcatcccaaaggaaagatgaatgggaagagggcgcactcactctaac
ggctacccttgaggctaattagaaaaagaggcctttactgttactgtaaggttttggggc
cgagtaaactcgcgattctcttaggcggacaattctctacatcgaggagggaatggattc
atactaccacagactcagccgctgcagcagtatcctcatcagatacagattaagatacta
ctctttgtgttgtggcatatgcgtcaattactttttaactagccttcgggtggaataaga
tttgcagttaaaggagccgcatcaaaggcaatgaaattgtgttgcggaaatgagtatgct
cttgtgggaaattgactggtattcaatcaattaggtaactctttcttttcttcattcttt
gcctactctcttcttcttaccgctctgtgttagctttttctattcgtagctgcatttcat
agtttatttgtcccggaagataaaaagttgttagaatgcctctcagtgatccaagaattg
atcccagcaagtgctacgagtgcttcgtactatagagaaggatgggcatttatccttccc
tattctttctgtaatataaacaggattgccaacagtttacgattccgctaacccgctcta
actagtcttaaacgaaagatagatcgcccttacgtcttatactgaattgaatctgcagtc
ttaggctttggcaaagcgggatgcttgctagactgataagccagagagggcggtggggtc
agcttgcttcgttggcttggtggcaacagacaggggaagattcccgcttcacagtcaaag
cagaggtggcggtgagtcaagattttcatccttcgcttagcttcatgaggagaaagaaag
acaagtatatatgatgaggccaaaacagggatccaatcgtcttaatacacggtatggtag
acaaaaccaatgcgcaagatatgaataatgaaatggagcatctttgcatggctctgctag
cttaattgtacggttcggttagcagacaaagtagaggagtcattcccatcgttgagatga
atggattcaccatacttaacacagacgagttggtaccactgcttcaaagaaaagaatgct
cttccccctgacgcaaagtcgatctctcaaagcggtgaagggtgaaagttgcagtcaacg
gatcttgaggcgggggcacctggtaaagagaagagtactcggactgtgtcattccacttc
tcctatgaattgatttcttgaagtaggcatagcaaagcttatggtctcactcctgtgatc
tagctctcttgatatggttcgtgataggcctcactaaagatagtgcaaagttcgctcata
tagccatttatttccaggcatatctttctcttagcggcaagcccgttccaagtagtgggg
ggtcctagagatccagtttccaccgtccttgctaatgctccaaaaatgctttctaatggg
atgcccttagaaaatgtcaaatgataatgacccttctactgagctgcttttcatagctaa
agtggccaggtcctgttaaagaccacaaaaatagggcaagatgatgagacaggaaagaag
agtcaagcagtcaagtggtacgctacagcgggcgaaaaaggggtccattccattgacgtg
ggtagctatgtaaaaaccgattcctgacaatacgagactttcatacgtaagctggattca
aaatacaccaactcgcttggctgcctcaaaacaacatgctttcgacgccaactgacggca
atcagcaactagatgccccttctctttacagtaacgagaccgcaactcggtagtgtcggt
agaggtagaaggaggaagacgcccacgagaggcagatgagcggggagcggcaacaagaac
agagctctggggagcaggggtctgtgtagcaaggcggagaagacgggtctcctcaaccaa
aagccctttttttatagggcaaggcggagtcaaaagatggaagaggagagcctaagcgta
caggcgagaactaaagacccgcactgaactctgctaacgccctcatcactatggtccctt
cgcctgcggcacagacctctacgacgacgctgactaagccccggccccttccgtggactt
cgctgaattgaccacactgggggaatttctttttggtacgtcggcacagtgggaatcttt
ctaccacgcggggcaagccttttagcggtctttttccggtcttttcttcatcgaaccgag
actcttatacgtctcacgaatgcatcttttacaacaagaagacgaatgaagattagaaag
aataacaagggactttatggctttcacgctgaatacgctacttgatctgccctatctaat
taagtgcttcgggaaggttgtctacgccttctgtccggtacgcacctaccattgacggtc
aaaaagccttgcctatccggccgatcatgcatttcttgatcgccggaacaagcacatact
catcgggccctcccgggtaggtgaaaaatagggctttcatcatgaaaagaatcaggtatg
aaataaggaaaaaggcgtcgacgaccgggtaggcctttccaagaggtaagtcaatctaac
ttggaatctttttgggtaggccccgccgggtgggcttccgcatagtgattctgatcctgg
aagagtctacgacaaagtccgaatatgatcaattgaatagatggataggccgtcgcttta
attatacggttaggcgggagagcggaacttcccccatcggaaaaacagagcagtaacaag
aaagggaaggcatcagtgagggaaagccggggcctcccatacttcgagtaaagcttcaag
cactattcccttcgtcgcttgggacgccaaccttctttctaaaggccaactgcggatcgg
taaagtctctctctcgttgctatccgctctcaggatttcttctcttctccccctgtcccc
ctgaaaatagagacaagaggataagtgggagggggatttgatgaggcaaccatctggttc
gtcgtcgagtccgggaatgctgtaatcctattttggttggccttcctagccacaagtcat
ccccgcctgtctgcgctcgccttcgactctttctgatcctactgccgttccagaagctga
tgaaagacatactgtatgcgctcgactagcttagtcatcccgaaaactgtccggtggttc
ccccctctctctgaatccggcgaagaaactgtacttcgatcacccgctacctatctttcc
cctaccgcgttaggtgggtcattcgagcgtatataaatggggactttcctttcatacgat
gcctgcttctatcccttgactcgcccgccgccttctcgctatggaattcgattgtggtgg
acacttccctggaatcgtactaccggcctcggaaagagaatatgaaagaaatgccgtctc
tctctcagatgggagtcaggaaccgcccgaagcatctgagattggaaagtctatcgccag
ctgcatctcccacctcggacccagacgcccgcacttctcgatcccacatgccggcccatg
gccgcctatcaaatgaatgggacgatcgaccgccatactactccttcctctttataaggg
acttagagattggcgacttacccattcaataactttggcatacccaatggtttgaattag
atggccccaactctctttctgcagattccctaccggggctaccccttctctttcttgcct
gctcaccgggctttgaccatgtctcccgaacaatttcagtacatatggcgcaagacgatt
ccacatatcgaggtcggaatgggatcgggtgttttcacgtctcaccgtagtgcccggttt
gtcttgattggagattgagaaacaaggagcgaaaaagtaagttgaaaatcaacataagca
tccgttgcttgcaggtccttagtttagtcaagtaggcgaccttcgcgaaggattcaatcc
agccacaggttcccctacggctaccttgttacgacttcaccccaggcgaagaccccaccg
tggtatgcgccaataagaccaccaagggcctttgtggcactagtggtacacagaagtcat
gggtgatcattggtccgatgcttcgggcaaaaccaattcccagggtgtgacgggcggtgt
gtacagggcccgggtacatattcaccgcggcatgctgatccgcgattactagcgattcca
acttcatgttcccgagttgcagagaacaatccgaactgaggcaatctttcaggattcgct
ccgccttacagccttgcttcccattgtcattgccattgtagcacgtgtgtggcccagccc
ataagggccatgcggacttgacgtcatccccaccttcctccagtatatcactggcagtcc
ctcgtgagtgcggcacgcacctttttctttgtttcggagcggggcgcgtactattaccac
tacgtaccacaccaccgggcggctcgcctgaatggaatgccgagtcttcctccgccgact
ataggtaggtcggagtggggaacgagtgacgcaacacgacttcggttcacacgtgaaagt
gcttcgaaaggccgtactaccaaaaaaggtcattcttgctgaaagcacagtgctggcact
caatcaagtagtagcgctggcacgtcactcggctcctcggctcacttcggtggcaattga
tccttaggcgcatgtctcagcaacacaaaacgggggtttcgctcgttataggacttgacc
aaacatctcacgacacgagctgacgacagccatgcagcacctgtatgaaagtaagtacca
tcccgttaaggacaggttttgttgttcatatgtcaagggctggtaaggttttgcgcgttg
tatcgaattaaaccacatgctccaccgcttgtgcaggcccccgtcaattcctttgagttt
cggtcttgcgaccgtactccccaggcggagtgtttcacgcgttagctgggcccctgatcc
gcgtagaccaagggcgaacactcatcgtttacggcatggactaccagggtatctaatcct
gttcgctccccatgctttcgcacctcagcgtcggtagggacccagagagctgccttcgct
tttggcgttccttcgtagatctgcggatttcacccctacacacgaaattccactctcctc
tgtctcactcaagtgaattggtttcgagagcattccgccagtttttggcgactttcactt
tcaacccgattcaccgcctacgtgccctttacgcccagtcattccgaagaacacttgccc
cccccgtcttaccgcggctgctggcacggagttagccggggcttcttcctcgagtcctgt
catgatcgcgcactcgacgaaagagctttacaagcggcattgcccttcttcactcacgcg
atattgctggatcgggctttcgcccattgtccaagattccccactgctgccccccgtggg
agtccgggccgtgtctcagtcccagtgtggctgatcatccgaaaagaccagctaagcatc
attggcttggtcagcttttacctgaccaactacctaatactacgcaggctcatcaaacag
cgcttttgagctttcttcaggatttggcccgaactgttcggcagattcccacgcgttacg
cacccgttcgccactttgttctcaactacctccacagatatatagaaccagcaaacggag
gtcgaagccgtagcgcgcgccgcagggcgagacaactttagctaggagcctcttttcctt
ctgcccagctccccgaaaacaacgttcgacttgcatgtgttaagcatatagctagcgttc
cttctgagccaggatcaaactcttcttttgactatgattgggccctgcagtggtagaacc
tggtgaaccggacgtactactgaacattgattctctctcctaaccactctaaaatattag
ttttacgatcaaaaacgatttgcaacaacagaatcaacaacccctattcctgactgtatt
gcttccttcttccccgccggagcgccgcgttatagcttgtgcgttctgatctcttcgcgc
ttccttccccatccgccacccccacctacgcttcacgcgctacttgaccgctccgcccct
ctatcacgtaaggcgcgcatactcttcttctagcaaagggatatgactcctgctaatagg
agggagattgacccaatcactgctagatggggacggactaagctatgaagcccttcggtt
attagcaatcaaccttttgaaatacaacctctcttgtatagtcgaggccccgacttgcta
ccgtagcattcactaaataggtactcttcctcaatctcgttgtgcttggataccgcagga
gcatataaacattcatcttgttactctactaaagaaaggaaaatgccaaaggccttggcc
cttctcctggtcttcctctagctcttgagcagggatagatgtgaataccactctcttctt
aagtcctcccgctggtcgccttcttccgttccgtttgatagctgcttatcgctcgtactc
ccggccgcgaaacgtacctttcgggtaccttagcttagtaagactactcacagtataact
gcaacgaggcccgttttctttctcttcccctctactttgatgttgactctgacttctagg
tctctcctttctcctactctttgatttggtaacgtaccggcaaggcaagtccggtgtgac
tcttgttggagttcctcctattgtgatagtattcatactactattagtaagcattcctac
tctaccttttcatagagagagaataaccaattggaagtttttgatttgactggtagtgcc
tggtgatgctcataaaggatccctgtaagtgaagtggctcttgttcgacaaactcctctt
tgttggtcctgaggatgccaactcggtaagagattcattctacgcgggagccaacagagt
ctaaaggaccgtccatccaaaggtctttgaggttcgattctcagaataagaaggcttcca
agccaggcaagcagttctctcttgttccctcctcgccgggagatgttccattcttcccat
gggtatggggatgtctccacaagtagggttcatctatcaattgtctctcgaagggggcgc
tacagatactgtagaacaacatcttgaacatccgggaaagccagagactgatgcttgctt
caaggtcgaacaactatgatggcaagacgggagggcctcaaaaaaaggatttggtaggag
cggaaagcagcgagaaagcgctttcgagcgcttctcaaaggcagctttttcagtcggaag
gtcgaagacttcacaactatgtttgtctggccattctttgctctcaaaggcggcaggtgg
cggcagagagaatcccttcctggctggcaggagtggtcaaacatcaaagactggtttttc
catatctgtgtgtggtccaggtcatgaaatatctggacccttagggacaggaaaatccat
tccgtccggagaggcaggaatttagaaccactgaacttcactggccttgacaggggtttg
gacttccggtttgaggcaccgaacaacttctaggcaggtagccgtccttattgttagatc
gagcacctacactttgcttttgacttttctacacccccccacaagtgtacaatagccgat
agtagatctcctatctgatggacccaatcagcatatgaaaaaccttcaatacgcaaatgt
cattattgttacgccgtccggaagctttcttcaaataccgtacgtataacagcctcccag
tgaagaactctatagataggccttcataaactggccgaccacgctaactggaaatgcaat
gtctagacgaggttggtgagtggggtaagtaaaggctatatgcttctcatttcgatattg
catttcaggacgagaaatgggaaattcatcgacgggcatcaactttgatagcaggttgtc
cactcaactcctttgggctctggctgatcccgatggattacatgctgatgaccagtggct
ttgattggccagggatgagaagagatgttgagaagttccagcaagggtgtaggctaaggg
gcagatgcagaacaaggggctgtatatgccattaccagtgtcgaatcggatttcgtagtg
tgatttcattgccgaaatcctagaaaggtaatgagagtgcgctggttggcgttcgtggcc
ccttctctctgtcctgtttcgtgccttgcaagaccactactgatgcaacgctagaggaca
tagaagcaggcctaagcagcacctaagaagcaggccaacaagttgatttcatcttttctt
aagaaagggcctagcctaaaagaaagtaagtgaaaaggatttgaatctctttggacaaga
taagtggacagatgagttgaataatacagggacagataagctaggcgaggttccccttga
atatctcccaaccgtcaggctttattcagaggtgggtctttcaaccgcctactctttcga
tgaagggtgcagtgcattacaagacaattggtactatagggatcaaatgggggatttcgt
cgatattgagtcgactagaaactacttatcttgcttgaaaccgtcgttgtgtatgggttc
tacctatgcgtcggttgggaaaggggttaatggtcccaaaagggacgggaaaaaaccaac
tagaaagaggctcgggtagtcaactttatccgtgactcagagtacaagatttccgggaac
gaagggtctcggctggactttcaatccgaaaccgattgaagctactactactatactcta
ctcttatgtggtagacggcgactccgacatgttaccacctctggcatgttgttccgtcat
gaggagtctttcattcccgtcttggctgaggggatgaaataaaccactttttttcttccc
gccttcaacaaccttatttgtttgtccggtccccccaaaccttattggggttcgtctctg
cttcgaatcgaaaaggcaggtggtggaatggatggaaagagtctcttgtcctccatccct
gctttcggagtcagcgaagacccgaggagcgtaagctttctattttcatttatctgccag
gatgatttatacagcagggtctgggaagcagctacgtcaatgtagtagagttgaatctcg
agacattccctgggttggcaagatggtttccccttaacattgatgaaatgtcgtacccga
gatgaggatccagtatagtagagttgggaggggattgaacaagaagctgctgcattaggt
tatatgaccttctccattataccttttagcactccctaagaaaaacggattggaagggct
gaccggaggcctgataggctatcaggtgattgattggattctcccgaaccgatagataaa
gggagagaatgcaattgaaccggatcgatcccccgccattagaaaaagatgaggggtgca
gcaggaagaaatggaattcgagaagaacaactaatagagctttcccaacagctgcataga
atcatagctgggtagcactgaagttaggtttcgatagagggggcggaagtgaaaccgatg
aaagatgtccttttccagcaactctctattggaaagccccgtactccaagaaagaatgcg
caggagaggagcgctcgaaagcctccactgcggctcgacatgccccaattgaatctatcc
tttatccgactcaggtttctcagtttagttatttctaaagtgtctctggtttggttttgg
gtattaatagtaagtagatcctttttttatcacttattatccctaaagggtccctgtctt
tggggaggggatttttttgatttccctaaagcgtggaaaagaatattgcctgctcaaagt
agagcaactatgttacttcctccctcagaccagatgaaatagcagctgattctcgaacag
cgtattctaacccaacaccaacagcggctagtgattgagcacttacaaaatctctcacac
cggatactctcacggccttctggaacaacttccattctaattccatctcggacattaagt
cagttgctttcactagcagcctttatccttgcccctatgtacttgtaggctaaaatgagt
taatcggcttgatggcctcttctgattcaattgcgaaaactgcggattctcaagcacttg
ccattcattttctcttatataggtccggatttatggtcaatctgtgagaacaggggagat
tctgggcatgaatgtgctgctgattcaatagctatagctgcggattctgtaacagctgca
gattcgtcgagaacatctgcccgtgggtatcttgactattgattgatccttgcttatcaa
gtatattgactagaggcatattcgaccggcatattagtaaatcaggttaatcccgaaaag
cctattcgatagctgcctaagagagcattcgtgcaaacagaactgcgcattctcgaacaa
gggattcgtcgaaaagactagcagccccccagccctaccctagtttcgaatctagtctcg
gcatcaagtcaagaccgaccctttcaaaggccgtattctgtccaaaagagagtgctcgcc
tttacctcttcacgtgaataagctattctgtgctcggggatatcgtccactattcatctt
cccttcctctcaagcaggggattctctttcagcttgtattcgatgcatctcatccatgtc
atcttctaaatagaaaacctgggcatctatctcaactcaaatagtaaatgccgaaaatcc
tctgctcttctttgacaccgactcgtctcttataaatgcaacaaatgctttcgaataagc
gtcgacgcttcgcccctgctgttgattctcatatttgtatttgtcactttgcggatttga
tgcaatcagagattgacagagggctactcgttgattaactctctcccgctctaggacatt
aacattaaggggaagacttcgtagattcactgtgcatttgttctgaaaacagcgccctag
ccaagctgaaagtcgaacggactcaatcggagcgggagcaagagcacctatgtatgctat
cgccgggcattcttcttagctatcattcgacagaccaatcgaaatcctttttttctatac
tttaatacccactgaagctcaacgcgcgcgcttttgatcgctctgctgaacaatcggacc
aggacggggcaccaaccacgttccccagctctcgaagcaaggtaaaccttaaccgtcgcg
cctcacttcatacagtcgtaaagcttccaagtcagcaatctaaccagtaattcctcactt
ttcacacctgagtttcaacacgcgaaagacgaaagacaagattcgacgaatcgaggatat
caacacctttacccttacgagaggcaagacctgctctagatgggttttggaaaggccagt
aacacctgcgataagcaagaaacttaagcttctcttcttatttatttatgatgtaccggc
ttgaattcactttaggaaaggatttctttctcctcaaagtaggccgcagcacgaacaggt
cgagatgttacgtcgatcacatcgggtggggccattctcccagagcagagcttgaagcaa
gggtcagaactttaggcgagggcctctgtcgatagagctaaagcagtcattcatgaatcc
ggatcgaaaaaatacagacaaaagtaccgtacggagcgagctctctaaacagctgccctc
ctgcattcgtccttcagactaccctaagggcccagagaagagggggtgcagtagatgagt
tcagttcaaaggcgaagctcacttcaggactccttcactaggctttcgggcagcctaagt
aacaagaaagagggttcaattccttgcctgaagtggtgctggctgatcagagcagagtta
ggatccgacggtggagcatctgtgccttctgtggtcgtgttagggttttgcatgggatcc
tgcgtgtttgggttctgttgtgtctctgccgactcgttaccagaaacttctcgaggacct
tccgttctgccttcctccgcaagccgttcctcatcgggctgtgaatcagcagtccttgta
acagtcggattctcctcaggagtcctggacgaaccaggaacacgttccccgctccgcccc
tctgttgcttcgttttgggtatactgctcttcttgcaagtcatctacatccggctcctca
tgaaggggatcgaaagcagcaaacagctttcaagccagccctatctatttaatatgctta
accaatcttactgttattcgttgaattgacttttcatcttacttgttatttactgcttct
cctgcctcaccaatctttagcattcaccaacattggtgaattggtgaagcagaatctgac
tgccttattgtttgtttttccctcgcttgctaactgatagacaagagagacttttcaatc
taagcaagtgcttgttctcttgttcttgtcttgttgaccaagctactaccgtagtatccc
agaggatctcagggcagaagaatgattcttcccacattcactctcatggtaggggcatac
accctcaagtcttcaactgttatgccctccagtcaactcttggaacatctaactcctatc
aaagcgggcgtagatgccatctactcatcgtgggcggtctggaaagacagtttgagttgg
tggccgttcaaatggtggtgagccaatcctttctgccgatcgtgtggtacccacgattcc
ggctcgaaaagatagttcactccattttcatgaacatgaaaaacgagattcgttagttca
gcgctggagtcagtcaggtaacctcctcacaagtcctgagattcttagagatgggataat
cgtaggggccttgagacagttcgaaactcaattagtatacattaaagacggtgggcaaga
tagcatttctaaccgaatggcacttttagataaaaacataggataggatagcgctatgcc
ttacatagtaggaattcacttgcggcactacatgttcaccgagccaaagtgataccatga
gaccctcccactattactacgaaaaatgccctgctccggtttcatgggaagatcctcact
ctgcgcttgcaggttgtcatccctgatatcatctccggaagccaatcagcgttcattaag
ggccgaagaatcactgacaacattcttctagcggttcggaactttcatctttcttctggt
gctgccaaggcctgactcaaagtagatcttcggaaagcctacgacagcgtgaaccggcaa
tttctctttcacgccttgaaatgtcttggctttattgaaacctggatcttgtggattaag
gcctgcatcggtgaccccatggtttccatccttgtctacgagtcccccgtcggattcttc
caatctcaaagagggctgcgagaatagaagaagcatctgactctttcatgcccctccaca
taagaactactatctagccaccaacccaaacatttcgttgtattctccaaacagtgtccg
tccaaccagtccggtttcattctctaggcgaagtcagtgcccgcctaacccatagataga
agggtccggttcttgaggtctcttccattcagccgaaaagcgtccgtcccagcttctcta
aaacttgttttcgctgctcggagaaactcattccagtttgagaagcgtcaggcgaaggtc
caaaacaacccatttttatagaaatcctgtcccggccagcaagctgttgggaactagccg
ccttccgcgagtggaggccctagccaatcatttgggtgggatggggcctagccacccgac
ctcaaatctgtctatcatcagcgcacttcacctccatctttgagtatcatatgaaagcca
atggtgaacttgccatagttagcattcatacagaaagcgtactgcaacaacatctccatg
atcaccgtgacgatgaactcgcaatcacctgctattgaaagaggaaaatagcattcaaca
attagcaagccgctctttcactttttttttctctcaggctttccgcgtagagtatcataa
taaccgtcaagaaaaagattattatattgctctctgaaagctatgatcttctcatcgact
atcgtagaatgataataccttctcaagctaatatccgatctaccactaccactaaaagaa
caattccattcctgcgctcagccattttgaggatgggagaaccttgattgataataaaag
aaagagccattgctcttgttgtgaatgcctttcatttctcgtttgttccatttttctcag
ttgtttgagtgctctagtaaacctccccactgcccctctctccaaggttttgaccacttt
tgataggttgtgggaaatgctacgccctctattgatgttaacctcccaccagctccatcc
ttcccccaccgcctcttgatctagagtgttcaaccttggcttggtctcgctagtagtagt
ctcattccctaccatcaccatcggtagtagcatccgtctctttcccttctcctcggcagt
ctgagtgtttcatcaaatcaagtagaaggaggagctcctcttgtggatcactcccttccg
ttgtgttcttctttcaatgctttgtgtgttccacggacaaggagatagccacttctttat
acaacccatttttccagagtgaaaaaatgccaagccatagctattagtcagattctcccc
cccgagtactgctctagcccctttctcgcattggctgcttgctttgcacgctaaagggtt
tttctcgggcttcgccccttacttcatgttctgtttgtgtaaagctatgccgaaatgagg
caggtcggtgagggtgagaaagaagtcctgctcctgtgccctaaccattctattctacgt
agcattgacaagccacctaagagatattggtcaggaatgataggtcgttagggcaagatc
cgaaagattcctcttgtactcgatcctcttctttgtcccacttgccatgatgagtttagg
agtccgggaagaaagtctctcattccactccggatgttttgtctctggctttccatctcg
gatccttggccaatgcctcttagcggtttcgttcgtctgttttattctcgcttgtcccaa
tccgccttcgggtttcaattcgacgttgaacatgccggagagaaaggcggccaattcatt
cctccgacgggacagcggttagtcgacgccctggcaattgagtaaaggaaaggaaagtgt
gagggggttcggtttccggagctccacaatagactgatagacaaagtccgatctgtggca
atcgttcgagtgctttatcgggcaccgaatcacttaattagatagggcagacacagcgcc
gttgtttcctgcttcgcgccagcccctttcgtcgtgtttggtcgtgctcatctctctcta
cctaacgcagtgaatgccagttttagaatttcttcagctcagcctactcaatcaaagtca
gggggtgaatatgacatgaattctctaggggcgcagcgtctttgaacatgatcgacctcg
cgcgagactacctgatggcgccctcgaactggctacctgatatgggttccatccccgagt
cgctgaagggctagcgagcgttcctcgttccggacctgggcaatgaggtctttgcgaagt
acgcttgtaccctggaatcctgtctcaaacctgggcacctgaggctgaggcaagaacaac
ttccaggggcagaggcaatcgtatggccttagctgcttctcattcatttgccggtgccgg
agcaagcgagtttgagaaaactccaagctgcgagaaaacggaaagcagcgagtttagtaa
aagggaaagcaacgagtttaataaaactccaagcagcgagtttaataaactccaagcaac
gagtttaagaaaactccgagcagcgataaagtttagggaaagcagcgagtttcagaaaac
ggagagctgcgagaaagccggcctagcgcgctccggctttagagcctccgcttgttccct
agcgcgcggaggctttcgagcctccctagcgcgctccggctttagagcctccgcttgttc
cctagcgcgctccggcagagagcagcgataaaacggagccctagcgcgcggaggctttcg
agcctccctagcgcgctccggctttagagcctccgcttgttccctagcgcgctccggcga
gaacgccggcctagcgcgctccggcagagagcagcgagtttttagggagagcgccctagc
gcgctccggcgggaacgcctacgcttgttccctagcgcgcggaggctttcgagcctccgc
ttgtaccctagcgcgctccggcgagaacgcctccgcttgttccctagcgcgctccggctt
tcgagcctccgcttgtcccctctttcaagcttccttacaggcagagttacaaaggtagag
acagtccgatctagccagtgagcagcatgttaggaaaggaaagggctttttcctgtcgct
tctgatttcgtttcaagcggaagctttgaggcatcttctgtagcgaagactgagtgattg
atctcatttgccgggccagagcccttctttctgatacggattggggtgcctcgcctgaag
cgtctcattcagatatagatatgcaatttccgcatacgcaagattggaatgaccggataa
ctgcccaaaggggtgtcaaacaggggatgactgattgaacaagcaacggactgagcgcgc
tagcgcgaaagccgttgcgcatccgctggatacgtgggaatattccactcctgaacgact
tggtactccctctttctctatggaaagagcatatgaggtgccactctaccgcaccaatgc
aggttatgaaataatagatgttcctccgccgttttctaaccttttttgaagacccggaaa
aggacctaaactcgtgatagaagccgtctttctctagtaggaaatcaaacacatcgggaa
ggctcgcgtattcctattcttgttatgggagactgtccataccctatctcgactccgttc
acaagaccataaagtaggggtttgatcctcaaatctgttattttagttgcaaatgacacc
actaaagaagcagtttgtggaaacagacatttagaaagcagggtgagagacccggtggga
aaagagccattggaaggtgcttgttcatctggtgccggtaccttattggtaggtcctcga
gttgcctcttcgcttagtgcactcggaacagagctttaagtaagatgtttgtggaacatc
tctatagcttgccctacccacctcccttggttccttagaaagaaagcttcaaacagcacc
attggccgaagcctatatccgttgtttgggatttcccctgccttcattgccgaaataaca
ctaaaaaaagtgtagccatctgcgcccgtgcgcggcaaaggaactttctcaatttaatta
gtagtcacagacagaatgccaagatgcgagacttctcattcagagagaatcccagctatg
aaactgatcatcgagatgttggttccacatatcatacttttcaaactttgtaatgctaga
agtaccccatgtgatcattagtgagatgctttcaagcgggaaattccccgggaaggagcg
ggaaaaagcactcatggaactactttttgaagagctaatttgtgcacctgaaaggttggg
tttcagtatcccaataaacgaaaaaggattgctggtgacacgaaagctatgctcgacgct
ctctttcctattccactgcgctaagtggtctttcccttgctggctggatgactactatgg
acaaagatgacgacgactcccagtctctggtcaatccatgctgatgctagaagggctatt
cccgccgaccacccgaaagagacgaggaagactaaccgccatcctgctcgaacctttgct
gcctgagttacatagctgactgcgagaaggaaggtgaaagctatggctgtcccatgggat
gctcattcgaaacctttgtcccgagaaagagagaagcgatgtagacataagaatggaagg
tttgcttgtcagctgtcagtccaatgatgctcttctagcttgacctacacggcaaggaaa
agatcaaaggcgagatgggacacgaactatctgatcaagtttgatttttcctatcacagg
cagctggcaaagccgtgtttgatcgtcgcgtacatgctccgttacagcttcgttcatgcg
ccaatcaattgacagtgaagcagagaaggaagagtgaaaatcaccgtgtgggtagtctct
gttagggtttccgtttcatgtgcactaaaaaggaagggtgctactatagcaatgccaagc
atacgagcaaaggactctacctacccgaatgaaagaagctcagcgcggatgataggacaa
gcgatagcggttccattcttgctgttccccataaacagacacctttgattcatcgacatt
ggcgcgccaggctctacccccaaccaccagccccttatggagttaccggaccaagagaac
aaattccccgatatcataaagaaagtaagaaggggccttgccccattgaaacagaaagca
ctaaatgacttccatgacgtggcagaaatgatcaccgtcaagcacaagattcaaagctgg
aatcttcctactcttgttagttgggacagagcatcctatcttgttgattctcctttccca
ccgcctcgagctctcgctttcagggtggatacgcaagaaattgactatataaattgaact
atacatgaggggtcacgcacgagccgagttcgaaatctcctcatcggaacccgttgacgt
gcaactttcactcttcgctgatttgagatctacttcgttagtaccagtcggctcatgagc
ggtacaccttagaagaaagagaaagaccctttcgttgagggctactacaaaatacggata
tatacaagaaatacaaaaaccattaatttacttcggtattttcaaggtaattgagggtac
ctagcgaaactctagggtagttttctataggtaattgatagctattgatcaaagacggca
tgctgactcttaaggaagaaggggggtctgcacaaaaccaaaatcttttgacacatattc
actaacgaaagtgggcttctatcatgagcccttttggagaatctttctcatttttctttc
cttggtacgaattatgctctaagtatgggcgcttgccccattcataaagatgcaaattta
catgaaataatccctgaagagtatgatgtgcccggccttgcttctcttgattccccaccc
acctcccgtagaagcggatcaatatcaaccagagattgcttttagctctatcctttcaga
gacaggagaatcccttctgtacttacaagaatgctacttagggagaagaatctcttgaag
cgataaaacggaaagctgcgagaaaacggaaagcagcgtggaggctttcgagcgctttcg
agcgctccttcgcctattggaagacgtcaatcagagtccaaaaatagattctttcctgag
tgaactaactgacgtcaaaaaaactccgtaagtaaggccgcttgagggtcggcctttgac
aattcttcttctgagggcccgataacctagaatagccataccttacactactatcttact
cgcagcgtcagccgtagttttttagggttagttgcaccttaagcagcaatcaaaggagca
tcgcgccatccactgtgcgttcggccaagctgcggcaacttttttcgaggggctgtgtgt
taacggcgtacatagcgtagcgtattcgcgtacaatacacccgggcagggaaagcagcaa
gaagctttcagcggtagtgaaaggtaagcaacctgttgtagcagtaagggaatgaacagc
ggtctcaagcaggcaaaagggtgaaagactagcgggcagaggccaccaggggcaggtttg
acgacgggttcatcctccccgttagttcctcttttgctttcagggctctcttagatccga
ttcgcgtatggctcttggcgaaaaaagcggttcaaggaattttctgatccatctgcccct
tactctaccattattaaggggtatggctccccttccctttttgatttggctcttcttctg
ttctgatgtctgtgggttggtgatgagtggggtgatcttcccggtgggttctccgcttcc
aatggtgctttctccctgtctagtgcttcttccaggactcctgcttcccgcatgcatggt
actttgcttcttgttctgctttccttcccggtcctcgtcaggtggaaaaagaaggaaagg
ggtgattgtcgtctcaatcaatgagaaggaggatgcccacagacttcctcgggcggacga
agaactgaaagacttaaaccccttaacggaagaaatagaaggtcgagaagaagtggattt
caacatttcacgttcccgcgggtttctctcttttcggcaagggcctctgcttgtggagaa
ggaatcacgtgcaaagggaagtgcttgggccgagttctctaaggaagatgaatgtcatga
aaggcctcactaatggaatcaacctcgtgcttccaaggcttaataaactgcgtcataaac
tttgtatcgagaaatccccccgaaaagacctaaagcgagagagcacttcaacaaaatggc
tttttccaaaaccatttcttgctttccgctttcactagtctcaccccgatcgatccatcc
ctgaatgcgctccttccttgagtgatcctttctcgcttggctgccattggttctcctctc
tctcaaaaggatatgatcgtgcaagctcttaatgggcttacccccatacctagaggagcc
gtatgaggctttcgttactacggcacggcccatgacctaggaaaatgagccaggaagggc
cattttgcctatttcaacagaatccgattcgagagcagatagagcaactgtccaatctcg
ggtaaatgatgggctcttagtgggcaaatcccctgttctctttgctgttgcttgagaatc
cgcggcttagacgagacctagcatctctcagctcagattcggcatatccggtcttagcag
caaatccttcgcacttactatatctctgttttcagagttcagagatattcctttccacag
gaagtacagccagttagctttgaaggaaggataacggcttacattcccttgcgactccct
ggaactctggatttactcttttctttctttatgctctaaacaagtatggaagaaaagcca
cctggcggacaggctaaaacaaaacacaactggttcgcccccaataatcgatatagcttg
ctgcgctgcgggcatagaaagaaaccactcgcaggaagagaaggagggaagctctaactc
agaaagactttcgagacctacctgtaataactcaaaaaactctcttttctgtgcggactg
agaaaagtttctcaactaatccaactggccggcttacaagagggcattaaggaagggctc
tttcttctctcaactgtcctaccgtagataactagacagctaactgggcttgcaggaaga
agaggctttttgaaaccgatttgaagataaactcaacagctggctggctaactgggctta
taaaacaagccgattgaagaacttatgcgccctccatggatagaaatagaattggctaac
tccactcgtggctactttgattttcaagaaaaccagtttggttgttcaagtgagcagcta
gttaaccactattgaatagcaggacagttacttctaggatttctagttccgggcaatgaa
agtgaatcagaatagaataggacaaggcggaaaaagacgcggttttagaagatttcaatt
gaagcgagtttgctccaagctgcgagaaaactccaagctgcgagtttaataaacggtcaa
gcaacgagtttcagaaaactccgagcagcgagtttaataaacgggagagcaacgagttta
gggagagcagcgaggaaaactccgagcagcgagaaagcctccctagcgcgctccggcaga
gagcagcgagaaaacggagagtgccctagcgcgcggaggctttcgagcctccgcttgtac
cctagcgcgctccggctttagagccggagcttgttcactccggctttcgagcgttcccta
gcgcgtggaggctttctcgcttgttccctagcgcgctccggcgagaaagccgcgctccgg
ctttcgagcgcttaaacaagagaagcttttcctagttatagacaatgcgcgaatgcggga
gaggtacttgacttttttctattcccattttccggtcttgcggtgcgaggaagatctctt
ggccttgcttctccgactttgaactgtgaactttgacctactttttttttactaagttgg
gatcgtatataagatcatttgacgttatacgaatgagatgccagtgaagggtaaaagatt
gaaagtccctttttctaacaattccattacgtaaatgaaatagtgatcgtcgtctatgta
atagaacgctacgttatgcgaattcgaatgaggctcatcaaaaaggtgagcctaagccgg
ttcgaatcctactgagcttgttttgcatcagaaatgatgtgggtcaatttggatcaaggc
tgatcccgcttcagaactgagggctttaagtgtgtgtgaaagagattgccagataactcg
tttacgcccacatttccacccacagagtctactggctgcttactggtggtgaagtcaact
tgcaatcagttcacatgacaggcagtgagttttcgggagtattcagcaagactatactgt
atagtgaggtagtagacaagcaagagaagaattggtacccccgtcagggtcaccttaaaa
ggtagttatttaactcggtgaatgtgattccttttttcactgccgaaaatcaagtcaatc
gtagtctccctcatagaaggccttctttctggcgactagcttatccaagcgctcgaaagc
cggagcttgctcacctgaatctattctttctgtgttccacatctgcctatgttcaagcat
ccgcccattcctcagtggaaggaaatgctactcagggatcaaagaaggctggtgcctcgt
cagaaagacttggttcgtagagtagaggccattccccaagatattggtcttaagctcccg
cgggtgactttttgtcttacgacacggcatggtaattgatcgagtgcgctttcctttctc
aatggcacagcaaaagcttaatatttcgggttgggataccataggaacatggggcaccat
aaaaaggttagccaagtgaactcccgatgctacgtcaaaagcatgaattttcgctgtcga
atgagactactaaatgtaggctggaaaatgaactcatcaaggcatcttgaaagtaaatcg
tatcacgtttttcaagaagattgggactctcagcgaatagatacaatcgtagtagtatat
accctatcatataaggcatcttccggaccaggggccccttctcttgaggtagcatttcca
aaataagtggaacttgaatcatcctgatgtttaggcacctgcttcaaatggagctttcag
aaagcccttcgcccttagcgaaggcttttgctatgccacatgtcctaggtctgaccgctt
accttttgagtgaactttcgtcaggaatggggctttttctttagcgggaatggtcggaac
cgagcttctagtcccccggacttgaaaacaggtttcaactatcgatcgttgcccttatgt
tgaggagatttggaagcacttgctgaataccctcctagccaggggatcccccttgccctt
gcaagatgaggccgagtgggttatgaaccattatccggggcatggtctcattagctctat
tgctaaacttgctttttcggcaaccatatatcatacttggaaggagcgaaatgcccggat
ttgaaagcaatcttataaagccgcaagggagccagatttgcgcagaaatcaaaggtagga
tttcagcttccaagttgaagtactctaattcgacccgtgaccagcagatattagctagta
ggggctccttccccttcttgccgccatagaagcgtgaaaaaatggagtgttcctgtcacc
attcttcaaccaagaaacccttgatttctgcctatagaatgattcttccacgtctagagc
cgcattcagctcatcaatcttagctgcctcatcgagcgctagctgagcattatcttgatc
ataaacaagcaagcggaggctcgaaagccggagcgcgctaggccggctcgaaagccggag
cgcgctaggccggctctaaagccggagcgcgctagggctccgttttatcgctgctcggag
ttttcctcgcagctctctgcctccacgcgctagggaacgctcgaaagcgctcgaaagccg
gagtgaacaagcggaggctctaaagccggagcgcgctagggcgctctccgttttatcgct
gctttccgttttctcaaactcgcttgaattctgtccaattcatcttttgctctttttttt
ctcaactttgccaaagaccttaagattccgggctgccttgacagcttttagcttctgagt
gatagagctcacagacgccaaaccaaacgctgtttcaaaagcatccgaattagcatcagt
aaacgcagaaagagatcctatcccctacgccctttgctttcgcttgaaacttccccactt
cccataggaaaaaagagtgcccatcctcaaagctactttatcaacaagcttttgctctag
ggctttctagatcttcatctttggaaaaactctcttccttatcatacgaggcatccaaat
ccgcattcccatccccatctgaacccccgatgagacatcagtctcagtcgaaccaaactc
tcgaacccgtccagaccagaagttgaggatgaagcttacgattaattaagtgttaaaaaa
agggtttagccataaagaagccggttaaagagagttctaacgtggggcgaaaaatggcat
gaaattgccctaaaaggggtgccccccccctgagacttcctaagtcctagtttcacagct
tgatagactaactaattacttaactgaattgccagatcaaccatcaaccttccggccttg
tgattctagggcggaagtcaagccaagctaaaagtgaaaagtagtgaaaactcttttctg
aagtcaagtcgttgtcggtctctaaaggcaagtgcggtactctttctttgttttcaacct
cagaaggatttaaaggccaggttgatcagtgaatgaagaaggctcatgcccgtccatttc
ttgcatttggggtttccagaggcaagcaaaagactaaaaggagagggaccgaagcactct
tcccactaggcatgacttcaagttgacattatgttgacttcaggctaagaagtactcgtt
cctggcccacgcagtagcatagccagctggtacgctccgtcccgatgccgacccaacggg
ggattcattaaggaaggtagggtgcggagcgaagtgggctgtgtaatcattggattttgg
actctttttcgagaatatataagggttggtaagtaaggagctgaaaactagtccatcaga
cggcccctcattctcaatgcaagctagctcttacttgtgtttcgtgagtgaatctcgcaa
tttctcgatttgagtattctctttcctctcttacttgttttgctagcgaagtaaatcgct
gtgattagcattccaagaagtaggaatcctggactttcaatatccccatccctccatctc
ttagttcctctgcctttcttcggtcatcgggaatcccaccttttcaattaatctgtcgta
ggggctcataaagacagtttcataaagactctcactgtacgctcatagaagcgcatagat
cgcttctctccttcactttccgcgtcatataggaagatctctattgccacctgtgcccca
taacgcatctcgccttgccactctatctatagcggacgcttgtccgtccgccggagcgcg
ctttccgttttctcgcttattcaatctcgcattctcttcccgcgccttgcctggttctaa
catatctcatctctattgccgaagagtataagaaggtggacggaaagcctgattgctcaa
gtcagtgtggattcaatatcccaagcccggcccggcacatcgcttcgctttttcttttaa
tggatgctgttcccggtgcgccacatgggaggctgcggctgttggaggagtctcgctttc
tttttttagaaaaaagggggtaatttattctctatcttccagcagtgaagggattccccg
gggggtcaaggggggagcccgagcgtagttagaggagaacgtattcctatataactaata
agaagaagtctttttttctttaaataatgtaataatatttcatcttctgtagcacaaagg
gagcccgagcgtcatcaagagaacaattccatgggcctcgatttctttttctaaagaatt
ctttgttgttattgctgcgactcttgcttcttctctcacggatgtgacttctgttataga
tcagttagtttgcgacctttgctttgagcttcttgcaattcttcttttttctatgttggt
ttgaattgcctgtgttttctggtctttcacattgatccgcaagaaaaaacctactactac
ctgtttcccttgcctcttgcttaatgctaattggttctcgtcccgtctgaaatagaaata
cgtctgatcgctctttactacgtgacactcactatttgtactcattcctcccccccttct
ttcaatggatcttttcctgtgcttaggttagctctctacttccatctctgcttgcctgtc
ctcctcgtttctttttctccataggttgtgatcgtctttaggcctaatatctcttcaggc
ggttaaagcccttatcatagattaccagtagtcccttcaaatgtggtcaacttttccctc
gcccaaccgccttgtgagtctttcttctccccaaaatgtgatgagcgatagtgctaatgt
gatctgagggaaaggatttcttcttgtccgcttagcttattctttggtctaccacatttc
tggtcaatgctgcgagtgcaatccatttgaaattacggatcctttccggccctctttcgc
ttcgagctttttactgttaaaagagatccggcccctcttgttatatcttttgcaattgct
gctcgctctggggatctacctcgaattcgatagattgatatcctgccataagtcatctcg
tatatagaataaaatggggtctttgtagcaggtccttccatccatccacgaaatccttat
tcacgagatctgccctatctaattaagtgcttcgattgagaaagtaggttcgaatgacgt
tctttctctatttgatttgggtccttcttggtcactagctctggtctcttggttcaagtt
cagaattgacattttatgagcttgtaaggcccgttgcagtccccgaagagaggggaaaga
aagaatggggctataagtaggccgtttgctattgcaataagggctgctcgccctttgacg
gcttggctttgctatcgctcctatgtagtggtcggccttaaaaggagccttcctaccttc
atgcctatgttatagtgcgttaagcttcgccagaagcaagcaagcgtactagattagaca
gtagttgcgtagacaaggctcgttccttgcttgactcacgagctcgtgtagtaaggcctc
gccctacttcaataagggcttatgcactccactcgtaaacgagcgttagagcgaattgag
cgagcgagcgaagccttcctggagcttcccccttccctcaccctacaatttcatttccgc
ttcagcttccccggtttagttggtttggaggatgaattgattggatacccgagaagcata
atctttcaaaggaacagcttctacgacgataggcgtaaaggcatgattagttccacaaat
ctcactgcactgaccatagtaaactccttctcgttgtaccgaaatggaggtctgatttga
acgaccaggtacagcatcacatttgacacctgaggaaggtacagcccaactatgaggtac
atcagcaggtgttacaatcatacgtagatgagttttggctggtacaaccactctattgtc
aacttctaataaacgtaattgacccaattctggatcatcttctggaatcgtataactgtc
aaaagtgagtgactggtcatcggaactgttatagtccgaatactcataaggttgggtcga
cgcccgcctccccccaaacttgacttgcaagtttccccgcaaaaagctctccacgcctac
tcaactaaagagcactattcttctttagttagttctcccccctctctgagaccgtcagac
cccggtggaatcgaaggcccgcttactaactaataggcaagaggggaccctttctcgccc
agccctacctacttaagttaagctggaaccgaaaaagactattttcaacacaaattagac
aggcagaaggtatgggacgacctgttcaccacggcgatcctcttctttgttcgaaaaatg
cgcagtggaaagggatgctagtcagctcggcgaagttgtaggccccaaaagatcagatca
agagtgattcctcacctatcctgtcaggggccaagtcgaacgctcgagtatagattccct
atgctcatgtgaatggccggcccgtagatctaaaaggatccatccataggaagcatacca
gagagaaaggccggaaagtttgtccaaaaaaaaaagtagttcatgagacctagaattccc
acgttccagcgtgcattatgccagcaggtcccaccccaattgattgagtcacccttatct
ttttttatataaataaggacagagtctatatcctctatatagatcataggatcactctat
gaataggtcaattctctttcccgttattgaaaagtaaagtcacgacatctcttgcttctc
gctgcgaacggctcctcggttgaggagtagaagcgctggtccccttcggtcaagtgcttg
tgcgtgctgttacctaccgtaggacctccgtccccgaagcgaagaaagaggagcaggaac
aacaggttgtcctctcttgcttggcccagtagttccgcaactactaccgtggttgttgcc
aacggggatcccccattccgaaaggtaacggggccggccgttaggtccaaagttgtatgc
cactgctgtggtgccgatagattcacgacttcagcgccgttatcggacattgcaggctta
gcatctatttttcgtatatcgctccacaccgagaagaggtatgtgtacctccagcaacaa
aaagaatggaaccataggctcctatgctgggagcatttcggggtataggtctaaccacct
caactccccgtttctggcatgctatagttcttatagtctctcgacgacgggaatgggaga
ttaccggtaagccagatgcttcgcgaaccaccggtacatttcgttgcacttaaatcaccc
tcgttaagaggcgcactccgataccattgatgtccaatagcttttatagtaatggctgga
tctactactacctcgtccattgagtataacagagcaaacgatggtatagcaatgaacatc
aggatgatactaggaaatatggtccgaataatctcgatagtagttccatgaacaatcctt
tgcgggattggattagtttgctcgtggaaatgccataaagcgcgaaccaacatccgtgat
acgaaaaccaaaataagaatgaggaagaaaaagatatcgtgatgtaagtcaatgattcct
tgcataataggtgttgctgcatcttgagatcctaattgccatggttccgctgcatcacaa
ggagcgattgtgaggaattctagaaaaatcatttcaatttccattctttgactgctctgc
tcctcaaggagacttatagaaaggaaagggccttggtttttaaccaagaaagacaatgca
tgattttcgatagctttctcatttgcggtagacttcacacccacccaatctagattgatt
tgacacagacaaacgaaccacctctattcctgacttgaatggctttccccgatacgattt
tcacgaagttgacgtcacagctcaggtaccatgaaagaccttatctcgaaaaaaaagggg
gatggacaaattattgaagtaaacccatgcttgcacttcagataaagagcggatccaata
cacataagactctttttctaaggaaatgtagcccatgtaaatcctctgaacactttcgag
atcagtttcctggttgagcagatgtgtttgcttcatagctgcccggcgaaataagcttag
attcctaaggcaatgaagcatgcgaagcaccatataatttatgaagaaagcctgaaagac
attccacaaattcagagacaatgccctgtccatctcttgggggtccatgcaccaatcctc
atctttatcagaaataggagatgcgtgatttgtaaagggaccatgggatgtttgtgcgat
agcacctgctggctgtaaagattaaatgggggcatcaatagcaccgttagtagttgaggg
catcgcatgagaaaaaggtagctcagattgtaccaggtacgatccctcctcaatggtgca
gcccgacaacaattgtttggcagatgagtcatattggttgaagttctttgcatcctcctt
tggtggtactgctttcgagtggtacgccaagtttcagcctggttctatagccgactagag
agacatgcagagaaaatgggtagataggttccatatagcagaaaggggagtctctctggc
tgagctctttgactttgacactaaacaacgaggagacctcgattttctcaaaaggtggag
ggacctcagcatgaaatgtgggaaccaccaagtcatgaagaggccgtgaggatgtgcaag
aagaacctaaggtctgaagtcaagatatttagcacagacatacgaagctttgatcggctg
cgccgttgctgagatcgaaatgttcttggcagatcatcctttcgcccttacattaccaaa
ggctttctttgactggcatgacagaaggccaaagggtccagccaaaatgaaactcacagg
ctcagccaaactccattggttgagtgtggaaaggcagatcgagcgttttggccaggaact
cattagcttttgggttgagatgaaacaaaagtggaaagagaaagacctatcataatcata
ccaggacagtttgatggatcagctccttaccctacgtcagggttcactttgagtggccga
atacttgcggcaattgaatgagttgatgatccaatgtgaggtcgcctcgcatgacccttc
gcaggttttgtactggattgagatcagatattcacagagagatgttaccacaccaagtgg
atactttagatcaggccttctagttagccctcgagtttgagcactaccttagactgcctg
tcaccaagaagtttccaagccggggagtcctccacctggaaaccctatgagggtgatcgg
tagttgaagtctgaggtgtcagggccttctgctcccaatggtgggaatgctcgccagcca
ccattcaaggatggcaagggaaaaagagttattttggaaagttcacttgggttgttataa
atgcaaaaacactggtcactatgcatatgagtgaaaaaatcggaacctgtatttggaact
caaccctgacagtcctggtaagttagaggaagttgcctcaatgtgatatctcaagtgggt
gtgacccaattttgtttgcgtcatgagcccccctacagagtgggtaccttttgaaggtag
gagctctcgtaggagtccactttagactgtgtagcgggccacttttctagtggtagttac
gagtcattcatttctaagcgggctagacatcgagtaagccagttcaatccgttctgtttt
cttttctccagtctaataggaggaggggctaaccatattaatatcatagaatcttgcaaa
aaatgtggagcgggtggacaggtacatctttcttagccaaagcatctggtggttgtgccg
gtagagtactttttagccttagaaaatcctatcctaggaaatttcttgtcaaccagacga
ataagttcatagggcatggatggaagaagagttagagcatgggttagattgtagaggaag
aggggtatttgactaataggggcttgaccttgctaccggatccaattgcatacttatgaa
gcctccaaactgaagccaggagttctagttctacttaggtagaatcttaggaaggtgaat
ggctactgcctttctcctttcgtaaaggtcttttctttcttcagcacttgctgccgtctc
ttctcaagcgagaaaacggaaagcagcgagtttaataaaactccaagcaacgagaaaact
ccaagcagtgtcgcgtggaggcagagagctgcgagaaagtttagggagagcagcgataaa
gtttagggagagcagcgagaaaacggagagcgccctagcgcgctccggctttcgagcctc
cgcttgttccctagcgcgcggaggcgggaacgcctacgcttgttccctagcgcgcggagg
ctttcgagcctccctagcgcgcggaggcgggaacgccggagcttgttccctagcgcgctc
cggctttcgagcctccgcttgtaccctagcgcgtggaggcagagagctgcgagtttaaga
aaactccgagcagcgagaaagccggcctagcgcgctccggctttagagcctccgcttgtt
ccctagcgcgctccggcagagagcagcgagtttttagggagagcgccctagcgcgctccg
gcgggaacgcctacgcttgttccctagcgcgctccggctttcgagcctccgcttgtaccc
tagcgcgctccggctttagagccgcgtggaggctttcgagcgctttcgagcgctcctttt
gagattttgagactttggagagcacagtacgatgaaagttgtaagctgtgttcggggggg
agttattgtctatcgttggcctctatggtagaatcagtcggagaggcctgagaggcggtg
gtttaccctgtggcggatgtcagcggttcgagtccgcttatctccagcccgtgaacttag
ctgatactaggatagcactcaatttttcc-----------aattcggcagttcgatctat
gatttatcattcatggacgttgataagatccttccatttagcagcaccttaggatggcat
agccttaacgttaatggcgaggttcaaacgaggaaaggcttacggtggatacctaggcac
ccagagacgaggaagggcgtagtaagcgacgaaatgcttcggggagttgaaaataagcat
agatccggagattcccgaataggttaacctttcgaactgctgctgaatccatgggcaggc
aagagacaacctggcgaactgaaacatcttagtagccagaggaaaagaaagcaaaagcga
ttcccgtagtagcggcgagcgaaatgggagcagcctaaaccgtgaaaacggggttgtggg
agagcaatacgagcgtcgtgctgctaggcgaagcggtggaatactgcaccctagatggcg
aaagtccagtagccgaaagcatcactagcttacgctctgacccgagtagcatggggcacg
tggaatcccgtgtgaatcagcaaggaccaccttgcaaggctaaatactcctgggcgaccg
atagcgaagtagtaccgtgagggaaaggtgaaaagaacccccatcggggagtgaaataga
acatgaaaccgtgagctcccaagcagtgggaggagaatgtgatctctgaccgcgtgcctg
ttgaagaatgagccggcgactcataggcagtggcttggttaagggaacccaccggagccg
tagcgaaagcgagtcttcatagggcgattgtcactgcttatggacccgaacctgggtgat
ctatccatgaccaggatgaagcttgggtgaaactaagtggaggtccgaaccgactgatgt
tgaagaatcagcggatgagttgtggttaggggtgaaatgccactcgaacccagagctagc
tggttctccccgaaatgcgttgaggcgcagcagttgactggacatctaggggtaaagcac
tgtttcggtgcgggccgcgagagcggtaccaaatcgaggcaaactctgaatactagatat
gacccaaaaataacagggatcaaggtcagccagtgag--------------acgatgggg
gataagcttcatcgtcgagagggaaacagcccggatcaccagctaaggcccctaaatgac
cgctcagtgataaaggaggtaggggtgcagagacagccaggaggtttgcctagaagcagc
cacccttgaaagagtgcgtaatagctcactgatcgagcgctcttgcgccgaagatgaacg
gggctaagcgatctgccgaagctgtgggatgtaaaaatgcatcggtaggggagcgttccg
ccttagagggaagcacccgcgcaagcaggtgtggacgaagcggaagcgagaatgtcggct
tgagtaacgcaaacattggtgagaatccaatgccccgaaaacctaagggttcctccgcaa
ggttcgtccacggagggtgagtcagggcctaagatcaggccgaaaggcgtagtcgatgga
caacaggtgaatattcctgtactaccccttgttggtcccgagggacggaggaggctaggt
tagccgaaggatggttatcggttcaaggacgcaaggtgaccttgctttttcagggtaaga
aggggtagagaaaatgcctcgagccaatgtccgagtaccaaggcgctacggcgcggaagt
aacccatgccatactcccaggaaaagctcgaacgaccttcaacaaaagggtacctgtacc
cgaaaccgacacaggtgggtaggtagagaatacctaggggcgcgagacaactctctctaa
ggaactcggcaaaatagccccgtaacttcgggagaaggggtgcctcctcacaaagggggt
cgcagtgaccaggcccgggcgactgtttaccaaaaacacaggtctccgcaaagtcgtaag
accatgtatgggggctgacgcctgcccagtgccggaaggtcaaggaagttggtgacctga
tgacaggggagccggcgaccgaagccccggtgaacggcggccgtaactataacggtccta
aggtagcgaaattccttgtcgggtaagttccgacccgcacgaaaggcgtaacgatctggg
cactgtctcggagagaggctcggtgaaatagacatgtctgtgaagatgcggactacctgc
acctggacagaaagaccctatgaagctttactgttccctgggattggctttgggcctttc
ctgcgcagcttaggtggagggcgaagaaggcccccttccgggggggcccgagccatcagt
gagataccactctggaagagctagaattctaaccttgtgccaggacctacgggccaaggg
acagtctcaggtagacagtttctatggggcgtaggcctcccaaaaggtaacggaggcgtg
caaaggtttcctcgggccggacggagattggccctcgagtgcaaaggcagaagggagctt
gactgcaagacccacccgtcgagcagggacgaaagtcggccttagtgatccgacggtgcc
gagtggaagggccgtcgctcaacggataaaagttactctagggataacaggctgatcttc
cccaagagttcacatcgacgggaaggtttggcacctcgatgtcggctcttcgccacctgg
ggctgtagtatgttccaagggttgggctgttcgcccattaaagcggtacgtgagctgggt
tcagaacgtcgtgagacagttcggtccatatccggtgcgggcgttagagcattgagagga
cctttccctagtacgagaggaccgggaaggacgcacctctggtgtaccagttatcgtgcc
cacggtaaacgctgggtagccaagtgcggagcggataactgctgaaagcatctaagtagc
aagcccaccccaagatgagtgctctcttattccgacttccccagagcctacggtagcaca
gccgagacagcgacgggttctctgcccctgcggggatggagcgacagaagtattgagaat
ccaagataaggtcacggcgagacgagccgtttatcattacgataggtgtcaagtggaagt
gcagtgatgtatgcagctgaggcatcctaacagaccgagagatttgaaccttgttcctac
acgacctgatcaattcgatcaggcactcgccatctattttcattgttcaactgtttgaca
acatgaaaaaccaaaagctctgccctccctctctatctatccaagggatggaagggcaga
ggcctttggtgtcccttccagtcaacaattgggacctcacaatcactagccaatatgctt
ttctctcatgcctttcttcgttcatggttcgatattctggtgtcctaggcgtagaggaac
cacaccaatccatcccgaacttggtggttaaactctactgcggtgacgatactgtagggg
aggtcctgcggaaaaatagctcgacgccagaatgataaaaagcttaacacctcttatttt
actttttcaatatttggaaatatgaaagagataaaaatccaaaatgcaaaggtcgtctta
ttcaaaaccccaattatcacatctcttctctctcacttcacacctcggaacgcactgttc
ttatagagagaaatagagataaaggcgcttttacatcttcttaacccgaaaaataaatgg
ctgaggagaggaaagattcctttttgagggtactcccgggaacagatccagtggagacgg
ggtggggcctgtagctcagaggattagagcacgtggctacgaaccacggtgtcgggggtt
cgaatccctcctcgcccacaaccttccaaaaagggaaggacctttccctctgggggtagg
aaaatcatgattgggatagcggacgcaaagctattgaacttgggtatggtcttttgtcga
aatggaatggccttactttttctttttatttatcgtgaatgattcgatcattacatatag
taaccaagggtggaatcggcatatttgtgttttactccccgtaactcttcctcagccagg
cttgggcagcaagtacaagtattagtagcatagcaaaaaagcgttcctcgtcattaatat
gtttgctcgcgataattgtggcctatcgggagaatcgatgactgcatttttgtgctagta
catcatctgcaaattcttaattgattatttacaagggattaccccggatctacgccgagg
cattgacggcgattctcaaatatcgtagaaccgaatgtgatacgatgagatagaatgcaa
tagaaacaaagacagcgaacgggttacctactcctactcctaacggtcaaagcgagccct
ttaattcaattcttcattctttaattaagaatgaatcaaatctccccaagtaggattcga
acctacgaccaatcagttaacagccgaccgctctaccactgagctactgaggaacaacgg
aagcttcgacc--------------tcatagagttcaactcccgttctcaacccatgaac
aatatgggtccgaagcttccttcgtaactcccggaacttcttcatagtggctccgttcca
tgcctcatttcataggaaacctcaaagtggctctatttcattatattccatctatatccc
aattccattcatttaatatccctttggtgtcattgacataagagatgtcatttatagtct
atctgtttctatatatggaaagtgaagaaatcatcatataataatcgacaaattgcaata
gaaaagaaaaagggggtttgtgatgattttgaaatcttttctactaggtaatctattatc
cttatgcatgaagataataaattcagtcgttgtggtcggactctattatggatttctgac
cacattctccatagggccctcttatctcttccttcttcgagctcgggttatggaagaagg
aaccgagaaggaggtatcagcaacaactggttttattacgggacagctcctgatgttcat
atcgatctattatgcgcctctgcatctagcattgggtagaccccatacaataactgtcct
agttctaccctatcttttgtttcatttcttctggaacaatcagaaaaacttttttgatta
tggatctactaccagaaattcaatgcgtaatctcaacattcaatgtgtattcctgaacaa
tctcatttttcaattatttaaccatttcattttaccaagttcaacgttagccagattagt
caacatttatatgtttcgatgcaacaacaagatgttatttgtaacaagtagttttgttgg
ttggttaattggtcacattttcttcatgaaatgggttggattggtattattatggatacg
gcaaaatcattctattcgatctaataagtaccttgtgtcagaattgagaaattctatggc
tcgaatctttagtattctcttatttatcacctgtgtctactatttaggcagaatgccgtc
gcccattgtcactaagaaactgaaagaaacctcagaaacggaagaaagggaagaaagtga
ggaagaaagcgatgtagaaacaacttccgaaaggaaggagactaaacaggaacaagaggg
atccaccgaagaagaccctttcctttgttcggaagaaaaggacccacgagagcccaagca
caagaggctcatacaggaagcaatcagcccatagccccatatcgagatcacagcctatta
ttcaaaccacaatggatccaaattcattgtccaatcttctcgatctccaatatgaaaaaa
attatcctttccatggccattcacggcccgcgaagaagatcaaccactcgtgcccgagat
cactatccaatcaaaaaccagacttccaagcgagtttgagaaaactccaagtgagaaaac
ggagcgcgtggaggctttcgagcgctttcgagcgctcccttttgaatgtagcggataaca
gcggggctcgagaattgatgtgtattcgaatcataggagctggcaatccccgatatgctc
atattggtgacgttattgttgctgtaatcaaagaagcagtgcccaatatgccgctagaaa
gatcataagttattagagctgtaattgtacgtacttgtaaagaactcaaacgtgacaacg
gtatgataatacgatatgatgacaatgcagcggttgtcattgatcaagaaggggcgtagc
gaaaaggtgcggactttcgaatttcactaaaatagtctcattagctcctgaggtattaga
aatactagtagtagagactatgatattgttgggtatcttaatatagatcaattagtggat
tgtgtctcacgcatatactaagtccaaaaaatatgtctttatattctgatatataaatat
aaaagaataataaaaggaagggttcgaatagcatctactaatatcaccgaaaacattgtg
aaaatacttctacgagaaggttttattgaaaacgttaggaaacatagggaaagtccgaaa
tctttcttggtttcaaccctgctcctggtgttcgaactagtcattaatggtcggcaacat
gggtaccctttttcggtatgcgttgcgaacactttcattttgagtgtctcatcttctctg
gagaagctaaaatcgaacggatagagtagatggtccaactacagaacttcttctttttca
ttacttccatggtcgtgcctcgtggcacggcagcacccgtactattgaaatggttcgtca
gtagagatgttcccactggtgccccttcttccaatggtactataattcctattcctatcc
ctgaattcccttttttggtctatctacattccaggaaattcatacgctccatggacagag
caaaaagtggagtgttggtcagagcaagccgccctattctattaccagacataattggga
gaagcccatccgctagaaatgctttatttcgtttcgttcccgttcttcatttccttctta
tcgaatccatgggggacttgtcatatttcgaatctttctgcggtctgctctgtttacaat
tctttcgtactctcttctctttaccacgcgataggtcagcgaagcgtgagtgggcgcgga
gaaggaaaggccaaacacttcggcctaacgggaatgagcaacgacgaaatgacaagatga
ggtgcaccgggcacccccatatagaaagaagggtcgaaggttttgggcctgtagctttcc
ccgtccccccctcgtcgaggggtgcttgtttggggggtgtgccatctgaaatcgggcttg
aagctctcgccttaccaacgagccgactgctgatggctgttggtcacgactactacaaaa
aagtgaggatgaatcctcctatttcacatggaggagtgtgcatctttatgttgggtgttc
ttctgtcgtgcgacccggtggcttatgtgcgacctgtggcccacgcctcctatttgttca
gggcgggcggcgtgaactctgattcgatccgggtattcaatcccgccgctgagatgctca
gttgactccttaaccttgatagaaaaatggcttattcagaaattcgtgcataagggtaag
gaactttggatgaactaatgcgaatgggtgtaagcctcgctgctcggaaacacccagtgc
tgaccacactgagagacacgaaagcggaggtaatgccagttggcgaagtggcgttaagca
tccctagcggtacgcaaagagaggtcgtgatgatatcatctacgtccgtaccgctcctcg
tggagtagatcccgcatccaaccaaccctttttttaccagggaacgggagaattcccact
accgctggccggccagccgggccgtgagcgcggtgggaacgggcttcccaaaaagccagc
cccggatcttcccgggtcagcatagaatgaaggggacggccctaatgttgtgttggcaaa
gaaagcgggttgcgggcggataaaagcggacgtggggactcgggtcggggcgcagcgtaa
ctaagagagccattccatttagggcgagagagaatgggcgggcacgagcggtctggtgtc
cgagccgattggtcagacgacgactactgtacttattagattaagattagccgcctatcc
cggaatggactgggatggaatagaaagaacgcgaagcgctatagggtcggtttgtttttt
gggggtgggggaataagcttgcttcttcacaagcttatccccgccccgtttcctgtccgt
cccgaccggcagctgctgggtctccccatctctcctcaacttcccccggtcttcggcccg
agctgtatgaggcagaaactcgtcccacgtacggttcggaggccgagccccaccccagca
ataatggtgcggcttaggtcaactaatacgaataagatacagttcactcaacgattgcct
ttgggttccgaactccatatggggaaggaacgttgttgtttgcgaggtctcgatcattta
catggacccacttctcattccatttgtgggaatttgatgatttataaaccgtccctaacg
agggatcggttccgagagcatgattcatcacttcgtgccgacctcttgcccataaacttt
cctgcctcatatgagaatggaaaactggagcattttctgcatcggtggatgaagaatcac
gaacataagaatttctggtttaccatgttcccagaaaaaagatactttttttccattcga
gaaacgacgagcacgactgaagtggctatacatacaaatccatttacggatctatatgct
ccgattggaactggaagttccagaactggcggctggtataccaccataatgaaattgcct
tttatttttagtattcggataggatttctgttggcttcatcgggaggctcgcgtagtttg
ttacgtcagctccaaaaggataagttgcattggaattgaggaagttccgttcataattgc
atcaaaggagtaaaaatagtggctgcggcgcgtcgaggtataaaagtgtcttgtcttcct
tacagatgaaagtggccgtgagccttagcttactgtatatacgaaccgatccgacggata
tataagccctagggttcacaagaataggacccataagcccgggtacaaggattggaggac
ccctcttcttatttctttatacattatatagtagtatacccgaccctattttttgctttg
attaacggagcccctttggtctcgaaacctaaggagttggagcgagaccaaaaacggcgg
ggtctcagtagcgaatgcgccgcaggtgtatcagtagcgagacattcttatctcgtctga
tgcgggtgcaaatcgacaagaactacggtccggtgagtgaatgaactttccctggctaat
gtggttggtacgcaatctcgggttccatactcgggttaccaagcgaagcgctcggtccag
ttctaaggctaggtccagccccaacactatctccggttccaacgcttcaggcgtcaggct
cagggaaagcggattagttcggttcactaggcgaaggcgaagcagaagtcgtaagacgct
ttcgtcacatggaattagggctactcgcattagaactaactactctcgctaacaagggta
ggaagtacccgcctcgctaacaaagacttcattttgctttccctaaagacattccagttt
cgtcttgtcgtgcaaatcgagatcaagaacaacgttcggtcggttcataaagagattggg
tcggaaaatctaccttattcccgccccggataatgcttcccaggcgaataaaccttcccc
ggccatctgaatttgaatcaggcgacctcaattgcagttgaagaatccggttcatccgtt
gaataagcagagaaatccgctttctcgaagaatgaatccatttattaagaagagtgggcg
tcatcgttatttgaagcgtccaatggagaattcctaatcgaatcagcggaacgcggctta
aaacggggcatttggaacgtttatcgattttccgacttcgattgagatatcccccgctgg
tatggtaccttttccattgacttctcgactgcttcattggaggaagaatcgaagggttca
gcgacaacttttgaataaatactgcccgccggcggcttgctttcaacagaaacagtagaa
ctagaatcgttggttggcttcccacgcttgcttccactaacagatgttctaactaaaatc
gtggggcctcaagtacttgcctgagaaaagagtcttatgtgtattggatccgctcttctg
ttagcatgaacccatgaattagattctcttcctcttccttattcttaaggaatagaaggc
cccacctttacctttcttaagactagcaaaccctctcgaattagttctacgagagaagct
ttcaaggtagatccggggacaaatctttcactcactgagaagtgaaaacctgtgactata
tcgtcctgaagacggatccgacgtgaagaagtggcatttagaagtgtagctgactttaca
tttaggtttcggcataacaaagcttgcactgtcttttcgcacttaggcgcacagcgtgcc
gttggtaatgattctactacggtgccgcaaattcgcaagctgatcctaagtaatcgttgt
tgttcattggattccggaggaatgacttcgttaggattggagaattgctgcaattcttcc
tgaatagactcgattctcccgtcgagagtgactttgaaagtattacctaaactcttccga
ctgaagatgacaaagcctataaaacaacgagctactatcatttcttcattatagattgag
atcttcttcgaacttaatgcacaaatagatagaatagcagcaaatagcatatttctatcc
tgcatatccgttgaactcaatctcattgggaaaggttatccgtatctatctttccgcaac
ggaacgggaagttgtgtaggacacccggcggccaagtccaaaaagaaaaagaaaagaaag
aagagaacgaaaggataagagcactttgtattttgtcactctcctgtagttatgtttaac
cttgaatgcaatttatagattcgacagcaatagtccctcggactcgaaaagtaataacga
aaatggctgatccaatagcggattccgcagctgccactgttggaactaatgaagcaaatg
attgacccatcatatcatccaaagaaacggaaaaaaccaaaaagttcgaattgacagcta
ataacattgattcaattggcattgacataataggaatatttcgtctattaaggaggattc
cccgaatacctaaaatagagatgatcatagaaaatgtgaaatatttgataagatccgttt
cggaaacgtggaattcagagaaattcaaattatgtgaggcttagaaagaagtcctgcgtc
atagagtccagggagagcctgacttttgttgaaggggcccgcctcaccactccccgaggc
caaggacggggtcgaaccgtcattccaggatttgcaatccgatacatttccattatgtta
cctagccaaaccccccacctcatgtgccaaagtaaaatggttgttcttccttccccgctc
cctatttttctacatatgcggtggcgggctccgcgctctatatgagcggcggcgggttcc
cagagaagaggggacaacttctttctcccttgccttgctcaatcttccttttcagattga
aagtagcccactactggtacagaggccagaaagaaggtggcttcttctatatgtatatgt
atgctcaggcgaagaacatctagaagctagctcttgttttggttgcaaccatgccgaatt
tcgcttaccaaagtaaagtggtcttacttaaagtcagtaagctgacagtttcgttccaag
ttacatggcttttcactattcctttccagggaaaggttgctcatccagtccagcggatca
attgtttatgcggcagtgcgatgcgctcgactttcgcctctcctcctttccttgtctcca
ttcggattgattcgcttcttcgcgcggttcgccccttgttgcatttcgtgatcctccgct
tcaggatgcccttttcagatagccggtctcctgtgttgtttcccaactaaaaaacatgtt
tgaaaccttataccttaaagggagggggtcaaaaggaaagggatatcacttcaactgctt
ttgcttccaagccggagaagagagatcggaagagctacctgaggcttggttcaaccactt
gactagataggaagaacgacagaagcaagcagcctaaagggagagggccatagggagttg
gatgagacgcggtctgggagcgatgagaggtggcgccgcagagtgcgagacccgcggaaa
aacgtgagcgcgttagcttggagttttcttgctggcttaagacgataggaattgatgagc
aagacttataccattgccttgaccttgaccccgacatctgtactttcaaatccaagctga
ccgtttagtcagtgaagagcaaaccacagaagaagtgttggggtggaggctcccccttga
aaggagcctagcacgggagcgctcttccgtccagaagccacagtcaccacagtaacctga
gtcgccttagtccattggttcagtgtctaagaaagcacctcttctttcttcctctcttgg
cggcgagattcgatgatctggcttctttcttctatttgaaagtcggttctatttttcttt
cataagcaaaagtcttcaacagctcttgttggccaagtcatttggtctagcccaaccccc
ccccaactaactagtgcttgacttgactctcccccgcaccctatccaatgaataaggaga
aggccggcctatcaatgaccgagccagtcggatctcctttatacttacctcacacaacga
gcgaagtctcgatgttgatgagaaaggggctagtctcaaggccaaagagtgctctttgaa
cgctactatgcatccttacgaatacaagagtggttttttttgggtatagcaggacttgaa
cctgcgaccattaggttaaaagcccaatgctctaccaactgagctatacacccgatttga
caatcagggttgatgcggaaaagaaaagaggggggcctggccccttttcttcttatcata
tcacaagggcgcggctctgtatgaggctcgtactgcggagcaagtctgggagtcctttcc
actcattgaagattctatctacaaaagaaggtcaacgggggagactagagtcgctctcac
tgagactatctacgaaaaagggaaggtcgtccttctttctttccggcgggttcgaccgaa
aggagctgtgttctatggtttgacgttgttccggtcgagcactctcttttctttgtccaa
ttccgtctgaccaacccgcgaagggttgtgaggctggaccaggtacgaagaatgaatcta
tgccctgagctgggtacaaaggggaatgttccccattcagatgtgaaagtctcaaatctg
gttagtatgaaaaaggagttgttagactacatgaaacaggacatactactacttggagga
gtaatgaggaaggcacaagatatttttggggataattatcaggttgacatagagagcaag
atcaccctgccatcacttgcccttacaatctttcggaagaagtattacgatcctaagact
tttcccatacatattccaaatcagaatgaatctttggaaagggatgtggtggatactcag
taagcttgccatgaggtagtgatgccaaaagtgcctcgaggaggttacctgaagaaggtt
cttctcattatcggtctaaccaaggaactatgtattggagcttacctgttctccaggtct
gttattaggataggacggaagtcggggtggctgcactgcgctttatatcttaagcagtgt
gcttcttcccgatcggtcaagctcttcttatctttccaactcgaaagcctgccactattc
agaaagtccttgttaaagcaaggaggcacggatcagggaatggaaaagtctttggatgaa
tgaatttaggtatcgaagtttgactgtttgacactctctctctcgatggcgctatcactt
tggagcgatagccggaactaatgactggtattagaaagcgaaacctaggattctacatag
cctttaagttaacaagggaagaagggcttgcctagatctcgtattccatctgccatagac
gctttctttctttttactacgcaagcaagccggaggggggggtgaggaaagcggaagtgg
gacaggaacaaaccagtagcaagaaaaagggtaccaagcattccgggcattccttattaa
aggaatcggtgagtgaagacaagatcggatctttaaagctgaagtgtgaaagtcttagaa
tggaattacttatgaaagagctcttagtgcacccggaagatgaaatttcttagtcattgg
ttgagggttgaggtgtgaagtaggggcggtctcattccttgaattgaagggaaatggaaa
taaggcaatcaaatcaagcgctcgaaagccggagtgaacaagcggaggctctaaagccgg
agcgcgctagggaggctcgaaagccggagcgcgctagggaacaagcgtaggcgttcccgc
cggagcgcgctagggcgctctccctaaactcgcagctctaaagcctccacgcgctaggcc
ggctttctcgctgctctccgttttctgaaactcgcagcttggagttttatcgcttggagt
tttctcgcagcttggagttttctcgcttcagttagaaagtcaaagcagtagcaagaacca
gtctacaactaataatataaagtagtaagctgatcaagttcatcaagagtgagagatccg
tctaaaaacaatagaagagggatatactatcgaatcggatcttagagaagtctcggtctt
cgtccacacggaagaggcaatgaaattgatgaatgaatgcattagagggattcttttcta
gcctagttcttccacatgaataccatctgataaaagaaagaccgattgactttttcggat
agtgcactagaatcagaatccgatgtgaaataagatagtaatagaattagctctatgata
tgatatgcacaatggcttcaatggagttcatgcttgtactcctagttgtactagaatacc
atattagttgaaggaaagatatgatataagaaagaaagtgaagagtttagatggaatgct
tgctatcagtgcattagatgtcctagttgtccagtaccaatccgctttcaaggttcagtg
tgcctgtgccttcgttcagtcattcatccagtctcttgcaagtgctatcgaatcggatgt
gaacgaatagactcttatcgaatcctctgtgagtgaccttattttccttattatagagat
ctatcttaggatagcctatggctagttaagagagactttcctattcatactatcggtcag
tgcgagtgtgagtacgagccgagccaaaggtgccaggtttcaagtcttgaatcagctctt
actggtctcatatccgctgctcgagtgaaagtgggaatttggtaggattatagaatgcct
gcttccggttcttagacgaagaaaacaatccaatcagtgcggtcagtccagtcaagtcct
ttacttcggtcgtaggttgaaagcctattccagtccgtagccctttagtttaccttactc
aagatccccgaatccgaatcttaagcaactagtcctagggaataagggaaagaagcctcc
tcttcttcagtagcatttaccggtctcgaagctgcttttccataagtagagtaagaacct
gacgagaagaaggttcccgtagaagatgatgccactggagagttcaccgaaacatacata
gttgtatctgccgaatcgttatactactaccgatacccatcccgagtctactgagcgaaa
cgtaccgagcctgccacttcctaaccccaaaaggcggcattcaaacgcgtcaattgaagc
tacgaaaataatttatgccttttttttgacacctttttcaaagaaaaggagtcctgggac
cccataggagaaaggttggaatttcacctacctcacaagcaatctttgatcgagtcttcc
attccggccccggggcaataaagaaagtttttgggtatagctaatcagttcatcaagaag
tacggttgaagggtcggaaaaatgctttttcttttttggctatcacctttatatcaattc
gtgtcacagcttactagacaggctctgactctgtactacggtattctaacgctttttctt
agcggaaaaatgggatccccaactttatcaacaatgggcattttcggaacgtagccgttt
ctaatcctacttcttttctggcaccggacgaagtgtcctgtttctcgtctgctcacacca
tttcttttgttaaagggaaaaagccccttactgcctctttagtgattaagaggatgagcg
caccaataaaaaagagagcctcctcccttcatttattctatccccgagcccgaggaaagc
cgaaagccccttacctactagctagggtttcggtttcgttagcatcatgcgaaagaaaag
aaggtagtacttctgtcgcctctgataccctaggaagcgagagctagctcgaccagagga
agaggaagcggccataaagtgttggaggatgggatcagattaaacggtttcaagcgcaac
aaaagaaagaaaagccctacccggaagagtaaggggcatttacctttcagtcctagtcct
aagcgcaatcggagcactaagcccttatactgcatacagctactactgctttgctccgtt
gattagacctccttctactactccttctttccccatgtggaatcagtccctgctttggtt
tgtctctttctgtaacaacctaccgggcaagagttggaggaaggaacgtcagaagtccca
gtcccacagcatattctggtccatctgcagcctatgtccatcaatcctcctatcttccgg
gaaaacgctttctaaagatgggcattcaatcggaattgatagagtcaagtcatcgggtac
ggcatatccttcaagtcccagagtctattcgatgccatcctcattcccttccttctagcc
tttgaaagctgtccaattccatatgtcttctttgcctggctgggtatagtcagatcgtag
aatagaaggatttgctgctaagagcggattctataccattcaatagcaccggattgggat
tcattctccctcagagctccttctttcacaacccattctcttcctagcaacctatttggg
caaagcctaaaccgtactcctagtcgggcactcactctcttaagagaggggtcagactat
aaggaaaacaagaaagagatattcattaaagcaataaaagtcaaagcgacaggagggtta
ataaaagacaaaaaagccaagctgcgagtttaataaaagggaaagcaacgagttttctcg
cttggagttttctcaaactcgcttccgcttcaacttgaaaatcgagctagttctatttga
actaatccgaatctgaggaggccttaggaacttaactgaaagttgggtggagagcgagct
tacccttccactggccctaccactgctactggcaagacaaaacccgtactatgacaggca
aggggaagccctattacagtacaggatactctttcatcactggcctcgctcttatttgtg
acatgctgaattgaccctcgatattcccaagtcaagtaaaggatgaaactgaactagaag
atccggttggccttccttcaaactggcaggcctactttctgggtcttactaagactaacc
actaaccctccactggctagctcgttcaatctgcttttcattccttcgccaaacatactt
gattggtgcttgttggcgggacatactatcacagacttgaggcaagaggtgcgtaggcac
gggcatccacctttgacaaaaaaaccttgatcaacctcaaaaagagttgaaagatagggg
aacggccactgacattacatgacgcctttttagttacgtaaacagcctaaagaaaaatac
tatctagggatagggctcatgcttgagacactgcacaggattgagcaagctccggcgaga
aagccgcgctccggctttcgagcgttccctagcgcgctccggctttcgagcctccgcttg
ctcaaggaaaaaggaaaaggaagcttgaccagatgggggggagcagggggttttgaaccc
ttttcaaggtgaggatccgtctttgaacaagcaagccatagccaaagcagcagctttcag
atcagagtcctcatttggagtgggaaaagaaaagcggggtcatcggatcaggcaagtcag
tcagaacagaacatctgcaaagaagaagacggagtgcctactcgcttagattcccaggga
tctctttcagaacgtgaaagggcaactggatcatctctgccccttctttgtccggtccat
ctggactcctattttcctttttacttttacacgaagaagccctgatccttttgattccaa
tggtgctctccattgggctccgaatctccgcaaactgtactttatttactattgacgcgg
gatccgcagcagatgcaccatccccatacactgatgaagtgagagatccagagacaccgt
gcgatgcaaggtagaagaaaaaagaaagcgctaaatgcatagtcaccaccagtagaatgc
aagcaggagggccacggccaatcgaatcgacctctttttgacctgaagtgaaggtgcaat
tcaacaagaaaagagtttcgactcctttttcaaacaaagactgagatgagagagatcccg
ccctttgacgaaaacaacgcaagctgggccacttcaatcatagttgaagatttgttaagg
cgccgcatgagatcgggaaaagggaatgaactaagaagagattgctactgccacatcctg
accgtgcgtgctgtcctaacacctctatgttcaaggactgtggcattccactgatgtact
tgtcaactttggctgtcgggttccgagccgcttcgaaggcttgaggaaaccgggatgcta
gggccgaaccatacatctttccataacaacatttgctttcccttgcccagcagccatccc
atacccagctctaggacttccctgcctatgatgcagcttcgccaaaggttagagggtcta
gaacccaggctggcattccatagggttggaaatccatagaacatttggggttggttcgaa
aggccggagcatcccgcacgggaactagtgagacgcacaaaccccctattcgggatcggg
tggtcccacgaagatctagggagtgtgagggaaatgaggagggggtccatcatctctaaa
cgcatcgtctgttatgaattccggtcggatgtgcctggagtgaataggcgaccctgtgga
accagtaagctatcgaaaccggttatagaaaccttacaaggtttgtgttgtgatacctcc
aacgagtcaccttctgttagtcaagggagtcatcacatagacgtcgagtctcgtcttctc
cctatctcctatctctaacttgcgaaccctctttcctttttttcagaaccagcatgctct
tcacgggcttttccgcctccgtttgctgggccctttctttcgagcttaccgggataggat
ttcaactgagatagtaactgagcgtaaaaagaggattcccgtgtgtgggtctctactgag
ctgctattctttgaggctatacttttagtcaatgaaagttcagtgatttcaagattcgag
tgaaaaagcattttattcattgtgcatctaagctatattcttattcccaagttcttgagt
agagcctaatagcccgaactggttggaacctagctaggggcgctttcttcattttgaagc
tatattcaaagaaagttcaccgatcctgtgattgagagatgacttgcttggcctctactc
tatacttccttggcctaccgctccgccccttgctttcagactcttcctggaacaaccgtc
ttattccttacttttatgctacctttgatccctaaaaaaaacgtcttcctttaggccctc
tttgactcagatcctcttcttcggattcttctccttatgtcgcctcccccctgaaaccca
acacctttttttttgcccagcttgctcacagggataggaaacccgcaaccgctatctgaa
ccctccttcttaccttcgctttatgaagctgactggctgccacttatttagcttctctct
ttgactgtcgaactgctttatatctgtagctagaaagaatatgaaaaatacaagtgatat
aagaccgcttaccttcccttactttgctatcccgtcttccctattacctattttttaccc
gaaagcttgcgaaccctcctatgatggatgagaactatcagatcttaggcccgagttaac
gagtatacgatgaccgcctgctgcttcttgcttgacccgacaacccgtattgttcaatca
tagtgaaagtcgtctaccctgccttgtcagtgagaaaatggaaagacgggcattgtgtat
aagaagatcatgaaagttacgtcttatgtgaatatgtgcccagtgaggcctaccttgatt
cactaatggtgaatgtgatctcctgaccccactctcgcgaatcactcctttctgcttaaa
gtgtgaatggatttcaagataacaagttgctacccaatagcccatttgtgagcgggtggc
ggtgaagctaacttgccattatcccgtgagtcagagaaagtctttctcggtactatattc
accagatagcaaggttatgaaaagaactcattgagccgggccaacgaaggttgaacttac
ttatttgctttgcgctgggagtcattcatatcggcgagtcttattctgtccttcatgacc
gaaccccttttttctttcagatgtagtctcgaagtcaagcacgtccgaatccgcagtcag
gagtcgagtatggtaaactcctctctcgatgtcagccggaaagaagcaacccgtgtagat
cttgttctccatagcctggaattgcaaattctctccaatccgattctcgcatagaaggga
cttgataacgaaagctatctttgacgtgctgacccgctgatcccgaggtattgatccttt
gacagtgcggaggagtacggcatatgagttttcggggggatggatcgccatccacttcct
gcattattcgccccgcacccacaccagcgagagttttccgcttcagaacttttcgctggc
aaatcattgccttcttgtctggtgccctatcgggggtgcttcggagtcacaatattccag
ctggtcggagtcggacttccattaggccagtaacctaaccagtgattcctcactttcgca
ccgtagtgttttcactatcgcacccgaatgattgactagggcccgtctcagatccactac
tactactggatgtttggtagaatcttattagtcacacaaggccagtatggtgatcaatct
acgtcatttattgatacaaaaacaagatcaaaggagcattgcattgcaagctacctcttt
gctaggagggtttacaggttgatcaggaagactggtattctatatacatctatgtatctt
aaacaatgtagtctgtcgctccagaaggcctatggaggcgatccctctgttagtcttctg
cctgtacctgtggccttaactagatgggggtaccccaccattatccctgagttccataga
aggaagatctacaggggcggagcgttggaggcggaccgtctggtacagcgctacgcccct
ttcttggtttaatattgacaagttagtcttactatctatccaagaaggttaaggcttttc
tgtagaaatctatagaggagcctttaactgtatcattcgactccgtgtacttggttattg
agctttgctatgaatactttgaatagctccttaaccggcacatgcccttgatccaacgta
gaccccttgatcaaggtctgtgttggaagccaacttggaaggcaatacctaactcggcgc
ttaccatagcgcgcggtataggaatggaaatcgaatcgtttctagaccggcgtggaacgg
cccgaaacggggataccttccataggttccctctggacacaatacaaaagattcgcacta
tgtccagatcaagaggaacacgtcctactaactgaaagggatttgaagggggtattttac
catacaacaaagaaagccctagagcacggaaacggaactagaagtcctagccccggaaca
agacagattgtctttgatccttataacggtttgatagaaagagcgaataacctgacttga
ctaagaaagagtaaaggaccaagaccggctttgatctcctttagcaaggggcggagcggc
tttcaaacgcgtattcgctgttgcgagccgactgaagaagtggatttgattcctttgcct
tctgccttcctgctgacctaatacccttcgactattatccgctgccgcttcttcttctcc
tccgatcaagaccggaagaaggcgatctagctatcctgtttcggattggacggggatgaa
gctagtcttctctctggcatggataggctttattctcgctcagcgagttgctcaccttcc
gggggggtcggtagctgttttcaagacaataggagtttcgcttttctgtgtacccgaaag
gggcttctgtcttcagttgcttactcttttttctacgatcgaggggctcccattgaatct
cttgagcccttcgggcacgcctcctacgcttaccactcacctacgctcttgcagcatgcc
cccttcgggcaatacggctttcgtaatacgtgaagctgctgagcaatagctcttcgatcg
ctatattcttgcgatagcgaaggcgtggttcatcctctaatatagagtagatgcgaaggt
tcggatcgaagatcttcgcgagacggcccatgaatctcgagaatcgagcgtggggcttga
agaccctaccacatacagactgcaagcaagagcagggcttttttctgaacatagattcat
tcctaggttagtaagcctggcacctatacttgctccgtaatagagagttctagttagttg
ccgatagaggggcgctgccttcctgttctctatttctcgaggcgaggtagagcggatgga
tgaacaaacgatgaacttcaagcggccacgaaaagcactttttcgtagttctcaatagat
cctagattttaggaaagtgcctacagctatgcacttccggctggttcaaatgcaaccatc
tggatggacttcagcagaagctatttcatgtatttcgggggacggaaaagtattatttga
ttgagggggccggggtagacgtcttctccagccgaacagaacatctttcttagatggttg
aatgctgctatggcagaggtgggtcggcttatgtgttgaaggcggtctcatggaatgaga
gtgaaagctaaagcagtcaccggtatgttgctttgcaagaggagttgacttatgagggtc
taaggcaaccggggaaatggtcgatttcccaccaaaagtaagcgggtgtggatagtgctt
gacttctgccagcaagcggaggctcgaaagcctccacgcgctaggccggctctaaagccg
gagcgcgacactgcttggagttttctcactttccgttttatcgcttattcaagaattctt
ttcctccaattctgcctttccttgacccggttctatggcatcgtcaaccatagcatctct
ctccctccttctatctgggtcaccgggattgatacggtacggggtcaaacattacttgag
aatatgactggaccgggacccttttaagtgtgaatttccgcttctttctttggcccctca
ttctttgaattctttgaccctgtttgcctttcctcatttactttaccacggatcactgaa
atcggagaaagtgaagccaccagatcttaggacgagattgacattccatttaccaaactt
cgaacctctgacgaaaaaagagctggaagcgtggcctcaaacagataggcaatggataga
taggggtctcgagtcgagtctaagacgcagcagcagagagttccaaagctgccaaaaaac
gaaagctcaaataccatgaataaagcgagggcaagaaaaaggacgaaaagctaaaggggc
ggagcgacaaacaaagagatattgacttagaaaataagagtaacaattgaatcccatttt
atttattgagcaagcggaggctcgaaagccggagcgcgctagggaggctctaaagcctcc
acgcgctagggaacaagcggaggctctaaagccggagcgcgctagggaggctcgaaagcc
ggagcgcgctagggaacaagcgtaggcgttcccgcctccgcgcgctagggcgctctccct
aaaaactcgctgctctctgcctccacgcgctagggctccgttttctcgttgctttccgtt
ttctcgctttccgttttctcttcttttactttgtttttcctttttgcgatcggaatacga
atgagatcagaaacgccatcattggggcaaacgatgcaatagcttcggtgagagcaaagc
ccaaaatggcataaccaaatgattgtttagctaatgatggatttcgcgccacggaatgaa
tcgaggaactgaggacgtttccaataccgacagcagctcccgctgaagcaattgtagcag
ctccggcacctattgattttgcaccttctaacatagacaaaccaattcgagtttgtcacg
cttttgcttcgcagctctttcctggattcttcgttgattcctataaaatactatctaagg
tatttgtttgatccgtctcccctccccatttctttcccgataaccttaaataaaaaactt
aattaaaaaaagaacgaaatcaaatcctccgtaccatcccctatttcaggccccggctcc
gtagggggaacagcgggtctctccatttcggagagccagtgcagttccttgtccgtccac
aaggcggtattattttgtgtttccacaaaatccctcaacctccttaaatccgctaggtca
ttttgaggattctcgtattcccacttctccaggcagaccctgtgggcggcgtccaatgca
tcgaatgaggcacgaccccgtcgacagtatggcccacaggttcccgtctcctggcaccac
cgagcgcagtaacgctccatggcgcgcttcaccgccctgcgaatctgttgtttcaacttt
agcttctccggatcctccggattattcgggaggccgatagaaagatccagattcggaccc
gatgggccggcgagggtgggctgtgggggtgccatagccatagccataagtagacacttg
gacccaacgagccgccgaaggagcagtccggccagtggaataagaattagaaaaagcaaa
aatgagttatcattttcaagatgcaaagtgattcctttaacaaagctggcaaattcactg
gaaaaaaaactatttaagtaaacaaaaaaacgtaaaacaaaagcccaaaactcttttagt
tttgtatgattttgttttgtttgttgtttttgtacgttcatcctttgtaccctagttaat
agaaagagattattctcctagaggtggtaagtaagtaagtaagtaagtgcttgtatctat
ctactcattcattatttttcacgaaccaataccgttaggtatttttcacgaaccgatcca
tattactctacgtaatttattagaaaaaaaatagatttcattttattacacgaagggtgg
catcatatggaggtgatgggccagacagcaatgctaggtccgaggaagaaagagaccagt
gggtttggaaagcctgtcgatccatcctgattaacttaatctatttctgactagagagag
gcggagaggacctttctttttcacagaaagcagtgatgaatgggacggagctgctacact
tcagctggagctgctttatgtattggagcagaggtggcagttcagacaggagcaggagca
ggaccagcaactagggttgtgaacagagcagccgtctttcccggagaagactggttacat
acatgtccgatccgggttcttctcgacggattaagttacttactagagttcgggtattga
acaaacgggtggcaacttgcccgataagaaaagtagcccgagtgcgtaccagttggtcgg
gtagactatgactgagtcaagcggacacctgctaatctgcgcttccattcgctataacat
agacctgctgccaatcctgaagcggagcttcctccattctattccttcctcatgtaagga
atagcgaatccgcttacccccttacttagatagggcagatgtgaaagattcggcggaaag
tgggcttctcctgaaacttcattcgacgcttcgacaggagttgtggcgcctgatagagtt
cagtggcggagacaagaacacgaagttcattcataatgccacgatccttaaaagaagcca
gaatagaatgaatgaattgcgtaaggccttcatcttcgagaaggcttaaagaaagcgcta
ttcttccaatttctaaggagcgtaagctacatgctaacttaatacatgcaaagagcttgc
cgcttgaatataaagtgaattagttctgcggatttctcccttggctctctcatcctcagt
ctttgttaaagtatggaattctctcctagagctgcggaactcactactctattagaaagt
cgaatgaccaacttttacacgaattttcaagtagatgagatcggtcgagtggtctcagtt
ggggatgggattgcacgtgtttatggattgaacgagattcaagcaggagaaatggtggaa
tttgccagcggtgtgaaaggaatagccttgaatcttgagaatgaaaatgtgggtattgtt
gtctttggtagtgataccgctattaaagaaggagatcttgtcaagcgcactggatctatt
gtggatgttcctgcgggaaaggccatgttaggccgtgtggtcgacgcgttgggagtacct
attgatggaagaggggctctaagcgatcacgaacgaagacgtgtcgaagtgaaagcccca
ggtattattgaacgtaaatctgtgcacgaacccatgcaaacaggcttaaaagcagtggat
agcctggttcctataggccgtggtcaacgagaacttataatcggggacagacaaactgga
aaaacagctatagctatcgatactatattaaaccaaaagcaaatgaactcaaggggtacc
tcttcaagtgagacattgtattgtgtctatgtagcgattggacagaaacgctcgactgtg
gcacaattagttcaaattcttccagaagcgaatgctttggaatattccattcttgtagca
gccaccgcttcggatcctgctcctctgcaatttctggccccatattctgggtgtgccatg
ggggaatatttccgcgataatggaatgcacgcattaataatatatgatgatcttagtaaa
caggcggtggcatatcgacaaatgtcattattgttacgccgaccaccaggccgtgaggct
ttcccaggggatgttttctatttacattcccgtctcttagaaagagccgctaaacgatcg
gaccagacaggtgcaggtagctcgactgcgttacccgttattgaaacacaagctggagac
gtatcggcctatatccccaccaatgtgatccccattacagatggacaaatctgttcggaa
acagagctcttttatcgcggaattagaccagctattaacgttggcttatctgtcagtcgc
gtcgggtctgccgctcagttgagagctatgaaacaagtctgcggtagttcaaaacttgaa
ttggcacaatatcgcgaggtggccgccttcgctcaatttgggtcagaccttgatgctgcg
actcaggcattactcaatagaggtgctaggctgacagaagttcccaaacaaccacaatat
gaaccacttccaattgaaaaacaaattgtagtgatttatgcagctgtcaatggcttctgt
gatcgaatgccactagacagaatttctcaatatgagagagccattccaagtagtatagat
cccgaattactcaaatccttcttagaaaaaggtggtttaactaacgaaagaaagatggaa
ccagatgcttctttaaaagaaagcgctttgccttacctatgatgcgaagaattgaattga
caacacaacaaaaaacgtgatgagcgtagcgtacttattatagctacgctatggcgcgct
acggttttttggccaatgcggctttctcattcttgtactacaccaagctttcgatatgcc
cgagaaaaaaagccctagttgccgatctctcactcgccttgggtcattccacttgcaaaa
atatagtggatttgtcgagtcattgcactactacctctacgcttcatctcgctcctgact
tagcgagactcatgacaagagtggcagttcttttctctattttccatatcaaaggctgag
ggctcattgcaaggcttgtagttattctctttttcttgagaaaaaaggatgatgcgccga
aaaagtgactttgctcgatccatggggagcctattctagtctagcagcgcctattcagga
aagagagatttggggaaccggatcgtatatcagtttggagttcagctccttatcttatgg
cgagcgtctttgcttgcttctatctagggtgaaaggacctctttatgatttcgagttgac
ctcgcggcattctctttccaattctcacgcgttgttgcatcagggcatctcaattaatgg
actgaggactagggcaatgaaagtgaatgcgaaagatagaacccgagcgagtttgagaaa
acggaaagcagcggcgcgctccggcgagaaagccgcgctccggcagagagctgcgagttt
agggagagctgcgagtttagggagagcagcgaggaaaactccgagcagcgagaaagccgg
cctagcgcgtggaggctttagagctgcgagtttagggagagcgccctagcgcgctccggc
gggaacgccggagcttgttccctagcgcgctccggctttcgagcctccgcttgtacccta
gcgcgctccggctttagagcctccctagcgcgctccggcgagaacgccggcctagcgcgc
tccggcagagagctgcgagaaagtttagggagagcagcgataaagtttagggagagcagc
gagaaaacggagagcgccctagcgcgctccggctttcgagcctccgcttgttccctagcg
cgcggaggcgggaacgcctacgcttgttccctagcgcgcggaggctttcgagcctcccta
gcgcgcggaggcgggaacgccggagcttgttccctagcgcgctccggcagagagcagcga
taaaacggagccctagcgcgcggaggctttcgagcctccctagcgcgctccggcgagaac
gcctacgcttgttccctagcgcgtggaggctttcgagcctccgcttgttcattccctagc
gcgctccggctttcgagccggagcttgttccttttcttccgtggatgaatctattaatga
ataagcataagccatgtcaagtcagctagtcattcaactaatcttgtccgctttgatcac
tggattagagtatgcccttccacttccggaagtcagaaaggtagccgatagttggaacaa
ctggaactgtagcttgcactcgagctggcgtatatatcttttcttcggtctatggtcctc
cttaagcttagtcctttctttcttttgggtatgtcggctagccgcctgtcagatattcaa
ctactcacttgtctgcttcctattttcaaagtaagaagccgatgatgccactttttccgg
agtcatcgaatcggcaggcacaagagaaggaatcaacatagagagttagcttagcgttcg
aggacagcactcacctccgccaccggatctcgaaaccactctccaaaacacaaccagtaa
agctagcttcacagagggcataatagggagatttcatggcttttgagagcctatatatga
aatgagaatccaatcaaaacaattctattgcctcatgggcgcgtactatttatttattta
tttatttatttatttatttctttatttatttatttctttctttatttctttctttattta
tttctttatttctttatttatttctttctttatttatttctttatttatttctttattta
tttctttatttattaccactccgtcgtccgcgaatctattggtttaaccgacataaggaa
gggcttccgttaggatgcggagtggaacctcttagaggagcctttgaatatatcgttcat
tttctcatgggttgaaaagggacgggacaaggatataccctaagaaagccttcccgatag
actcttcttgttctgtgtagttgaagatttagtgactttgccaaatgaaccatatctata
cgaaaatgatgatatcgataccacccgctcgcctctcgtgattagctcctcgcgtacgct
cccgctatggaaatgagtccttcgttaagctctcgtcattggtcagttcccgtcactcaa
cctcaataagaagatcctcttattgagtgagttattgacttattttaatttcttctttta
cccggaagaaatggcttttttttatgcctatgctccatcactagttactactacagccaa
tagactcttttttgattgatttccttacttttgttctggttaatactacccattagtgga
gctaggagattcggttgtttaacctgaggcaatgaaattgttgcgatggccctttgattg
tcccgcggactcgctttctctctcgattgaagtttcgggatcagttgattatgcccggtg
catgtgccggttaaggttgacagtgcctctgaccacccctatctctaaaggggcttatgt
gactggtctcgctgacttaatcgctgacaggctttcattcttatatagatctctcagaga
tgttttttcattctattgtatgtaaggatggatgagaattggtttcgccatcctcatagc
cggaagcctgatctactctctctggtcattgccttagtcagcttcgactctgtctattga
acgagaatcccccagaatgcgcggagcgcgattgaccactttttggatgtatatcttggt
actacacatcttcggctgcttggaatcttggttgaactttctcatgagttcgtgggacag
gagaatattgtcaacaatgccacgccccttaataaacgcggtctgattgaggcttactat
cttaggaagaatcgaagcaagtctattggcgagtatctgcgcactaatctttttaaggaa
atggaagattgatatcgggcggaagtgatcgaaggaggcgcagacgtctttcttcgggat
caaggtgattaaggtttttttagatttcaacaagtctataaataagtttccagaattgca
aaaatccttaatggttctacagatgtcttcttttattagttgctggtagaaggacgcccc
gtctggtccaggggcttagttcgggttggattttctaactaaacaatttcctcatcagag
agatctctgatcagctccctattgtcctcatcacatactttcttcggtaaggtgaagtac
ggagtgttgcagccagcagagatctatgcacggttaaggagtctttgtttgaaagaaaga
ggccgcttccctcccaatagctttaggtttcgtgatatgcctcccatcgtccgtgtcgat
ttcaatgattgagttcttgaatcttatcgtcacaatggaggcgtagaagaacgtcggagt
tttggtcccctagatgtagccagtctactctaggacttctgcctaaatcagtcttcctcg
tcattaagtcttcgtagtagcctttcgtctctttatccctgtcagcaagcaccccattca
aaggatcagattgaatctttttgtagaaagtttccaactcaaagcgtatagagttcacat
ctcttttgatattaccgtcagtctctctgttccaagcgctcgaaagccggagcgcgctag
ggaacaagcgttctcgccggagcgcgccgcagctttccgttttctctctttcacggcttt
ccgcttttttctagcgacaacaaagatgttcatccctcgtattccaagcattcctaccag
tagcttcgaatgtggggtatttcatccacacgtggaagaagcgaaagggttttggcagaa
acctattggcagattgcatggagagaatggccggagagtggtctgaaaggcccacgggaa
ggaattttcctgatgcgtcaggaaatcgctgcatccactcgcaaaatacgatcaagcttg
cagaggatcctattaaagcattctttcttgctccaggtgaaggcatgtcaaatggctttc
atatctgtcgtatcgcattcaacgagacagttatgcaattcttcaagtaaagagaagggc
ttttcattttcggaggagatgatgttgaagtctcccatgataacccatagagagttagtg
cttgatgagacatcgccaaagctctcttctctccagcacagaatttgagccgattgaata
caaatcaaaatgaagagttaaccgggcgatgaatgagctgtctttggattggagtcgaaa
gatggagaagatttgagccactttcttgctcgcttcgccccttttttgtcaacatgagtt
gggctaacggggaaaggagtttttgtcaggttgaggtcaaagcgaaagcgtcttcatcca
atggcccggcaaaagtgctagttccagtattggaggaaagcaaggaagtgagctttaagc
aaggtaaggaaagcaaaagagaagtgtgcagcaagtcgatcaatccaactgtgaaaaacc
ttatggcaaggtactctaattgtcgagacaagaaaagtggggggaaagagaatatccatc
tagtggcttcagcctcttttccttctcgctatgctcatgattagtattatttgtttgagc
cggctcgggaacaaaaggaacagttatctcatcactatgtatactgtacccgggaataga
agctatgtccaccttatcccccctacgactaatacaaaatgggggctcgtggttctcgac
cagtgacatctgcttcgcctgctcgtcaagatatgaaatctattagctttcatttttgta
aggagttggggcacattaagttccattgtcctgccaacggaagaaatcattctcacctcg
ctcatcccggtacagctacgcctgcagtgacttcttccccggatgttgtctccgttgcca
ttgggttgtcctccgcaccatttccatctgtccaactatggtgtcactggacttcataca
gcaacttctccctcaccttgtccaagcttgatcttggacctttatctctggtatgggtct
cacttattgttatttgatggaggtgcctcgaatcatatgactggtaatggctggctctct
gttacatggcactgctcctctttcaggtaacccctctatcttaactgctgatggatcttt
attagatcttgtgttggttctattcgttcgtctcagaaatcctgcccttatctcattttc
acttctttatatgtatgtctgttggccaaccaagtggttaataaaaaataagaaagtaat
gtaaccttctctaaatctggttgcgttgtgtaggacctacgaaccggggcaaccggaaag
cggattgggagaggccgtaaagctggccgcctgttccacttggagttttgtcatcatcca
cctactatttatctcgcagctgcggatatagggccaccttttttagcatctcagttgtgg
catcagcgtgcgtctggtacatatttctgtctctcgtcttcgtcgtaccgggtgtttagg
tgatttttgttttcagtcctctgactcgtttgatgtgtcaaattaatcgggttgcaagtt
ggcaaaacacttgtggtcctcccgtttcagtctagtgacactgtatgtaactactcaact
gcccccgtctgagataatgcattctgatatttgaggtcccctatttcttttggcaaacaa
aaggctttgtgttgatcctcaatctcgtcgccttctggtctctagtggatatataaataa
gtgctgttctttcgtcgaaagtgttttatccttcatctttctttgccgtagcttctgtag
ggtcccgagtcaacctctattcgactttcctctcctgagacttcgtctttgccatctgct
gatgactctcaccctcgtcgacgtgtctcgtgtccatcgtcccccaattacgatagtcta
ctgtcgcagggctcccggtgacattcctatataggttttttataggcattcacagcagct
tgcggcctcgccagatcagacatctccggttgtcgatcctccgactaagccacaggttcg
taggtcttctcgcattttcactcagcctcgttgaatctcacttgttcactcctcgtcatc
gtgcctttttagctgctgttcaccctttccatgagcctcagtcaactagggaggcaggct
gccgctattccatgttggcaactggcaatgtctgaagaacttactgcccttcagcagaat
gccatttgggatcttgttcttcttccgtctggtaaggttgctattggttgccgttgggtt
tctaaagttaagatgcgatctgatgggtctgttgagagatacaaagctaggctggtcgcc
agagcttactcctgggagtatggcatagactatgaggagactgtggctaagatgactagt
gtaagaacctttattgccggctatcagttagacgttcaaaatatgccttcaaccatggtg
atcttcatgaggaggtgtacatgccctggacaacattcagctccttctcctcttgtctgc
cccttacgcaaagcgatctatggtctccctcgagcgttggttttagaagtttagcacagt
ggttatccaggtgctcggagtgatcatgattaggccatgttcgtctccgtttttcctcga
ggacgtgctattctgttgttgtatgttgatgatatgaaacttactggtgattaccccgtt
accatatcgctgatcaagtgtcgccttcatcaattatttgctatgaaggatgagggtcac
cctcagtcttttcttggcttagaggtcgcacattctcctcgtggatatttggtatctcag
atcaaataaggtcatgactttctcactcgagctcaactcaatgatgagaagactattgac
actcccttggagcttaacgtgaaactccgtccgactgatggctcaccattatctgatccg
acgcagtacagacagttggtcggtagtttggtttatctgacgatctctcgcccagatatt
gccttggctgttcctaagaacgtcagcctttcatggctgcccccggtcagttcaccttgc
agcagttcatcggattcttagatatcttctaggcgttttttctttcatataactctttcg
agtatagtgcaactactgatgccgattgggccttcagatgggtgctcaactacaggcttc
tttttttttggggctatcttggaagagcaaaaagcaagagacagttgctcgttccagtgc
tgaagctccgtaccgtgccatggcacacactactggatagattgtatggctccgttggtg
actttctgatcgcaggtttcatttgaagacaccccaacgccattttttgcgcgccattca
gattgcgtcaaatccggtgtttcatgcggccaaacatatcgaagttaattgctactacgt
tcgtagaaaactttcttgtccatctcattaccccttcgacgaatttaggctatgaccaat
gccccacctagctgaataggcgtaacaaagctacctgaaaaaaggcaaagtgcaccttgg
attgaaatcgacgaattgcgttttgcaagtcgataaagtaaagtcaagtattttttttcg
aatctaaataaaggcgcatacgtgggcgggaagggggccccactacttcttcattcaggg
gggactagcctcatgacttcccactgggcgagaggtgcacctaacccacctacccactca
tcaatcacggtgttcagctgacttgcacagaaagacccctaaagtatagtaattcggcgc
cccatctttttactgttgtcaactaatcttttcaatgttcgattctactctatgttagaa
catttctgtgaatgctattccgatctaagtggtcttattctgtgtcccgtgctaggaagc
attactcctcttttcattccaaattcaagaatacgaccgatacgattgattggtctgtgc
gcttctcttattacttttttgtatccccctgttcctcggatacaattcgatccttctacg
gccaaatctcaatttgtggaaagccttcgatggcttccttatgaaaacattcatttgtat
atgggtctagacggtctttcattattcttcgtgatattgaccacatttctgatccctatt
tgcatttcagtgggttggtctggtatgagaagttatgggaaagagtatattacagcattt
ctaattcgtgaatttctaatgatcgccgtgtcctgcatgctggatcctctactattctat
gttcttcccgaaagcgtgccaatccctatgttgtgcggagctgagcatcctctattcgct
gggataaagctcttcctctgcaggggccttgtgcagtaaaccccctacgggcggtcctcc
gtcgtcgtaaagtagttaaggtccccgcgaagctttcgggaagaggggtagtcttgtgtg
taagcatagcattccttgtcgaaccaccgaaccacacatcttttttggtgggagggtact
ccgagtagtgggtacctcgtaggacctcgacccgcctactcgggtcttgtatggatatac
aggaaggggtgctcctaggtgtgtgtagggggtgtgtttgttcgcgagaatggattcctc
gtcaagtcaggggggtgtggacacacttgcgcgaattcgggtaacggctacaagggagaa
aataaaggaaactgtacccgaccagggatggacgtaaactcgtaagctaccgagggtagg
gataatcgtccaggtcttattgttaaacaaaaaagccgccccgccacagcaggcaggttg
gttcctctgtcgtcgccggggagctcttggcgaggagaccttaggataagttgctaaaac
aaacagaggggccgttcagtagaattccgaagaaagactgttggcagcaggtggctttgg
cccccttcaaaagaaatgcgggcagggtagagctcggcagagggttcgagaatggggtag
ggtcctgtcctaaagatgaagatcaaaaaaggggcgggtccctttatgcgtgcatctccg
tacaagtggaggccggaaagatcaaagcaattgaaccgctcacatcacagtagtcgtagt
tgcgtaaaggccgtcagcccttattgaagtagtagggcgaccataaggcaatgactttca
cagatctctctctctatctatagatagggagagagatctgctgcgtgagcaacccgactg
tgcgttacatgtgctctacaggccgcactccatctttcttcccaacgagcccatttatct
tgatttggaagacgggcgggttcgaaaggcagggttttttacggtcgggccctctaccac
tagtccggctagctagtgagcggttctttcgggcgggaagcaggccgggccctacgggcg
ggcatctcccgctacgcaagcagcattgttcgccaccacccgagaagcaaaagattatag
agtcaaggcggaaaagacaagcatagcatagtggtctaatgacaagggccgacgacggaa
gctcgggacggagccgtatgatgcggaagtctcacgtacggttccctgagaagggagtgg
ctacccactggagcttcgaccaaccaccaccggtcaattccgctttggggccacccctta
ctctaccattattataggggtatggggttcgagacaaagaaagatcaaggcagcatatca
gtttttcctatatacttcacttggatccgtttttatgctattagctattccgttgattct
tctccaaacaggaaccaccgatttacaaatcttattaaccacagaatttagtgagcggcg
ccaaatctttctatggattgcttttttcgcctctttcgccgtcaaagtgcctatggtacc
agttcatatttggttacccgaagcccatgtagaggcacctacggctggatccgtcatctt
ggcaggaattccttcaaaattgggaacccacgggtttttaagattttcaatacccatgtt
tcccgaagcgacacttcgttccactcctttcatttatactccaagcgcgattgctataat
atatactccctcgaccacttcaagacagatcgatcttaagaagatcatagcctactcctc
agtagcccatatgaatctggtgactattggtatgtctagtcgggcggcggccgttaggtc
acctattttgagttatggacacacaagcaaggccaaaacatgtgtgccgggcgtgcgacc
catcaacctactagcaataggggagaaaacatagcatgtcgcaactaaagcgtcgattcg
aggcgtcagcaaaacactgccgtctgttccaaaaacgaaaccccttagcgccccgggacg
ggagtgggacggccctacgcgcagacagcagcagcaccggctctacgaagtccgaatcga
atctttatgttggctttcccgtgaataataattgttgggcgcggcgaagcgagcgctttt
agctgtttcgcttgcttctttcttattgtggcgggcgtggcggaaatgaacgaaaagcga
gatgaacgttattttctgatagatggccggatctgttctgatagatcgaaagaggataga
gaagagggaatctttcaagaaataggggaaaacccctttttctatctattgatgagacaa
gatatctatctattctggatccatctgaaagaaatcgatatgtatcagatggacgtatgt
agagcgcccaagcgcttttttggccagctcagttctcttatccatcggtccaatgcactg
ggctcatctcatggagggaaaaggaaaatgtagttgtgttgttcttcttcgccgcctcga
cgcattccccggcatcgtcccacacagaaagaaagcgcgctccgccccgtcccgacctgt
aggtccgctaacgtaaagcgaggagttgagcctgaactggcgaaccgaagtcactttcgt
aaccatacttcctacagcgacttatcaaattatcagctgttcagtcctgcgggaacgcgc
agcgcaaacgaacgtgagctgctataccgaatcccccgctggccatcggggaccgagtgg
ttaggccatgatctgcaggggaacggatcactcattcttctattggggacaggtgcacga
atgacaactccaaacgtcacacatccgccgcctacctaccgtttaggtggcaccagcgag
atccagctaaggtaaggaacttcgtgtcgcggctgctccactccgctgcggtctcttgaa
cttcacttcgttgccttcccgcgcgcgaagcgaatgggcgctgtgccgtgggtcagtttc
ggggcggggggcggagagagaccagaagaatgattcatttggatcgacgagccatttcgt
gaatcaatggaatgtctgtctatccatagatattctttctttatatgacgggccatatag
aagtcttttatggcatgagatgatcgcgcctaatagccacatatcagctgcgctcaatat
gcgggatttccgttggatcagatctttcgctttgacgaaagcttttggacctagcgaaaa
ggactcgaagccttcgcgcaagcaagcaaagtagaagcaagcgtactagattagacagta
gttgcggagctgtcgtagaagcggttgcttcccccgacctactacagtcgcgatcatgaa
aaaaaagcccctagcttctagagttcgctgcttttcccaggccggagaagggcaactact
gattgatcacctttgtttgatatgtgttcaattccggtaatacaatacaaacaacaacta
aacaaaagcggaagggccactcactatagaagctagaagtagcctagccctagcctatag
tgtagtaggatatagttctagtctagtctagtagactagagtagtcggcaaaacaacagg
gcgcgctagcgcactacggctttgatgcctccgtttgctccgtcatggtcacgacatgtt
tttgatattgattgagttggagggaggcccacggaatccatccataaaccgtcaccccgg
taaccttcgtcacccaaagcgtcacgacaccaagggttacccgtcatctcatctccagtg
ggggcccaagaagtcggagcacataggaatgccgaccactacataagccgcaggcggaga
aagctcttcgagcttcccttcattcgcttcgcgggagtcgcacacagcacatagctggaa
gtcagagggcccgtactacctgcctaacccttcgttcgctctgagggaccgtagaacgga
aagcgccttctaatcaactcggcagaagggaaggggcctatgtatttgcatgacccctgc
agattttaccctacctacacccggagccaatcccctagcggtcctgccaccacgccgcag
aacgggagctcgtgtggaaccttggatttctggcgtaactgcggtggaacgtaacaaaat
attacggccgcgtaacataggggcctacgcaacggggaactcggccaaaatatggacacc
cgaagggcccggcacgcacaatcctatcctatccgagcccgtcattgcacttcggacagc
cgtccgtagcatcataaggagcacctccctttcgaggtaccaaaatggtacggtctttct
ttttgttgttggttggtctttcgtgtatagcacgaaaactcttttttacaagatagggcc
gttcagtagaattccgaagaaaagaagaaaggatttcttcccggcataaaaagaggtatt
agcatttctcaaaatcctccaggatcacaagtagaacgctaagcaagggtggggaggctg
cgagcggagcgtcgaacagaaagaagcaagcaggggagagtaaacgtgttgccgtagcgc
gccggacgtaggcaaccctagtttaaataaggctactatagtagctagctagcgttttta
agctggctgcgttttgtagcgcgcgtactcttctgtggagtcgcacggaacgagccttgt
cttccctccaacgactagctcccgtttcttgttccggtctgactacgacccttctcttgt
cgtggaagggcttctgcctgtggtgtggtccaacccatgggcggagtcgccctcatcccc
ccattgctcagtgctctctgcagcttcgctgggctttacccgcgtggacgcgggcttcta
taagagaatgagaagctctcttaacaataaaacgcgaaccgcgcggagcccacccgagtt
cgttttctgccgccactgggtggccgctggggaaacacagcccggccccctctagggaaa
agggggtgggggtccaacaagcacttgctgcagaggggggcctacaagcacccggcccgc
cccttttttttctgtaaagcctaccccttttttgccagtgctgacgcagtgcgcgcgtag
ataaggaaagcaaaatcccagtgagggccggtgccattttacggcctctatttgtcagcc
gtggggaactactgcctttatgtctgaggtgggggggagggggatgggcccacctatccc
gataggaccccataaagggagcagttgagaggttccatattgccgagccgaagggcagaa
cttctgtacgtgatcgtagtatgtcacgtcgtctcgtcctcgcagcatcgaagagtacct
atgcactatgttccgattcactgataaggaagatcgagttggggtgggggtctacgatgt
gagactttagtatgccccggggagaaagatgcgcaactcaaaacggaagcgggaaccgtg
ttgtcaaatcgggggttagagatctctgatactaccagagatccgacagagcggaacgac
cagaaaaagaagtggagttagaaagccgtatgataggtggtaactatcttgtacggttcg
gggggtaatcggcgtactccgggggaatatttggctctatcgaacatacagggaattgga
ggtagcattctaccgatgtcaagtcatggactggttcctccagccctttttctatgtgtt
ggtgttctatatgaccgacataagactcgacttgctagatattatggaggttcagtgagc
accatgccgaatctctctaccatttccttctcttccactttggccaatatgagttcacct
ggcactagcagctttatcggggaatttccaatctcagtaggagctttccaaagaaatagc
ttagtagccacattagcagcgcttgggatgattttaggcgcggcgtattccctttggcta
tataatcgtgcggtttctggaaatttaaaacccgatttccttcataaattctccgatcca
aatggcagagaagtttccatatttctaccttttcttgttggaggggcgaccgtccgttga
actaccaaaaaagggtaaaccaatgtgatcatgacattgtaggtgcttgcgatgggacgg
atgctacttcccccataagtaatgggtggcatagcccgtagcagaagtccccttttttga
tccatttctttattaccccagaggggcccggatgggaccgagagaaagataggacggggg
gcgaccatgcatggcacttctcgaccgtgtctccgagggacagttgaacgagcgactcat
gaatgctgccgggtcggacgagccaataactagaacgcgttcggtccgttttttgagcaa
gaatcacagcgttaccttaccttcaccatgatacggactccaagttcttatggcagagca
cgaggagtttccttcaatatgatgatgggaatggaaaccagaagcacgaccggggtcttc
gtggtccgagatatatcagtcacagtaacgtaagcatgagactttttggtagtaccggtg
aaccagatggccgcggcgagggaatctgggacggaagactcgtaatatctctatagatct
ggcaaaagcgaaagaccccctaacgtcaggggctgaccgctgagcccactctggcctcgc
agggcgggccagagtgggtgcgagctggagctgccatagcttatggctagagcaatagga
gggggcccagcagagagaacagtaaggataacgagcgcggagcccgcccaagcgggcggc
agaagcagcgggcaagtgcttggtaggccaacagcccagtgaaccgggcggggcactcga
cgaaaggggggcacactgagcaaatacgagaaattgaccccgctccgctttcttaaataa
aagcaaggaccgctacgggaggtcgaaccaaggacctatggaagtcggggctcgtccccg
gtcaatagtggatcaaacaatagggaccgtagcactgacctttttttatcaagacaataa
atgggtactgttccctaccgagacaacggacactctcaacggatcctccacgcgctgggc
atacctcttccgtgcgtctttctcgtggcgggaacagaacaacagggaaagacccggccg
acccgcccagggctcgagggcgagccatacgagagtgagtcgaaaggcttttctttccgt
tcggaatatttctcgcgcccctctcgatctttttcgtattagggaagggggaaggagtct
aaatcaatggacattaatgaaccatcattgatggacgttgcacatgacacgatcaattcg
actcgacggtccggcgctaatagaagtcgcttactctccgtctagcgaaggtgccagggc
agggcttttttcgtagtaatagtgggcgggtctcataagatcttttctaggattccaact
catgccacgcacggagatttttccagttgagggctcggctcccccgactcttaagggtta
gcttactacctgcctctacggaagaggtgtactttgtaccgtcctgaggtcatatagatc
ggaacccggagcgagtggaacgaaagggttggtgtggctggccacaactacaactactgg
cgcttcaaagggcttagattcgccccgaaagcctttaggtacttaattaagtagggcgag
cagcccttaaagaaaatcaagggcgcgaccccgcatttcattctctatttagcccgcccg
tcttccaaattcagataaatgagaggcctattgatttgaagtaactacgaaagggtcggt
caatagcatagctctttctttcccgggtctcctttcgaaggaaaggcaggccttcgcatt
cctaatccggtggggccggacggctttgctttgtttaccccagcttggcgaatcgcatcc
ccgcgccgcccctgaccgttctcgcgaagtctttgcaacggctgggaaaccagtctacga
agcgaagcctattgccacgccgaccatcaaatacgagattgggccccttctccaatcttt
gatggaatggcccagcccaataaaggaaggttaacgtacgcgatgcgttccatttgtacg
aatcgcgaacataccacgcacgaccggacgtagagccaaaattgactggcagaccgagtc
gagcgcaggtgccagatcctaaaagtagagtctcgatcagcctagtgcaccaaccacgtg
gtacgacgggcactcaaagacctggcgaatgatggccccacctaagagcgcttatgtcat
atgggaacgtctaataagtctatgctggaaacaatccttaatgtttttatatccggtaag
aataataagaaagaatcaaagtccaggttggttggtgagcctagtgataggagactatct
agcttggttcggagagcacttgttgggttaaagatttgttttttgctaaatgttaggcct
aaatgctgaactattgaccctacttgttcggatgggtgttcaccccaaagtgtttccgga
ctgcatgcatacatccgtaagtaacttagtgcaacatggccaatttcattgagaggaatc
agcaaagaaaagaaaaacgtgtcttcattcttaacttaatgtgtatttgagagattgatt
gtcctcgggctgaggagtgtccacatgagttcgttgaggtgtctacacgtctgcggccct
cttttttctattctgttgagagttcggattgctccaccgtcgtagaacgaaaaggaggaa
ttggaaatgaaaaggggggagccagaacagaagcttcgcttccggtagcttgcttactct
cctagttagaagaaggctctttgttggctattcatagatctggagttatcttctattgcg
gatttagctgccttctttcagaaccttagtagcaagtatcttataaggggagcaggcggt
gagattcctgttagaatctaaggcttgacttttatggcagctgcaaagaaaaaagaaagg
aggggatatcctaagttgatgggcacactcacttcaggtacgcagtaacttgctcgggac
aatgggaaattagtctcatagttgcctgttcagattcccgattattagtaaggcaagcgg
taaacgttctatgctaaggccgatttcgctactgaaattccagagtataggctactcaat
gagaaggagacctgcataaccttgtaattgccattacaactatagctactgtaacagaag
tagaaaggataaaagaaagagacctggcggattcataaagtgaagttgaaagggaacaga
cgtataaatagaacagccagatagcgggaagaaaagagaagctccaatggacattagaat
aagaatacgcgggctttcctgcttgagaagaagggggacttccatgccctttatagctac
ctaaaggcaggctcaaagacaaaagaagggtccgtattcaaatcgtatgacttgagaatt
ggaataggaggaattcatggtttcgagttgacctctatagttctacttataggcgggcag
gacgggaacagcagttatattctaaaatagcttggcagttctagttctgttcttaatgct
gtagttgcgggggaaggaggcctgaaggccgcttgaaagcgagtaaccggggactgacat
ccaatatatatcctaataagaccggacgttataactataactatcctaagctaagacaga
agcgaggcaagaccccttcgcagcggagctcttggggtagagtcgagtgatcataggaag
cagttcgacttattagctaccgagttcgggacaaagagcaagtagttgcctgccctcatt
cccgagtcgcattagcacaagccacaagcgagtagcaggttgaatagtaaaagaagatgg
tatcgaatgggacaaggtttcgaatccatgtgcgtattctaatgtcatgtcaaagctgaa
aagagaagagcgcatggaggtctcgacgagccagcgtcggcaggtaaataaacccctctt
taagcagcaaaaccggtgggcgccccatttgagatagtttcaaaggcccttggtacctag
agactttcaatcccaaattccccgggttctatggggtcccaccggtcttcttattccagt
agttaacatttaacttcggtaagcatcccttgggccctctcgccaccttcaagctaggaa
ttcgaaaccttcttgctaagagatgccagatgatatttcctggtaaataaggctatgaaa
agcaaggccgaaggctatagactgtgagaaggatttgctgcgatagacatatttaaccgg
gtgtcgaactcctaaatcaagaaaggggcgcatcggtaaagacattacagttagctgctc
aggacaagtggcatcagttctttgccttagggcaattagcccggtctttgagaaagttgc
agattgaagcgggaaagcccctagatctgattgaactaatagaaccagggtaaaagcgct
ttgattcaaaagttgctgacggttaaacattctattagggcagctgaagtctctagcatc
ctttcttatatatggattagtcctaacagcacttatgtagcatctctgagaacaacccat
tcttgaaatgtcttgctcttgccattgtgaatgtgcagttccttcttcttcaattgcgac
aacagcttcttctggtccatctgcagcctcttatcttctgtgctgctttctgatttgatt
cacttccccttctgtgctcagagtcaaagaggcaactaactactaaggaaagaaattcca
ttccttagggccctctactgggattgactcgcgacgaaggggtcccattcctttggcaaa
ggccctaacttaagttctgagtaactccttgtctcattgatccgaaaagaaaggcataag
tcccacgtgtactaagccctctctctattatatcttattccatccctaagagctagaatg
aatcaaagtatgaactcggaactaagcgattggcagctacttcttcttctattgatgaat
gtgctatatgcttaacacatggaattcgtcattctaacactagaatcacttcagctcgca
actactgtctaatctagtacgcttgcttgattttgtgctttctgccttaccttaagtact
cctatttcttttttccgtcagaggcggtgaaagccctatctatatatagattgatatatc
ttaatataataataatctatttcgacgatataaagagaaaaagatagatggtcatggttt
caactatattggcccagttggagttcttactatagctgcaacctatctcatattggggaa
aagtgtaccgccctcgatcacactttcaatttcataagaaaagaaggtcgtctttgcctg
agtaaacaaagaaaagctttctccggttagaacagtctaatgagaaagcgtccgttcacg
tcaggagatggagttgcttctttttagaagagattggcttggtgttcagtgtaacctact
gtctctaaaagaaagcttgacttaacccaagcgagaaaactccaagcagcgagtttaata
aaactccgagcagcgagaaagccggcctagcgcgctccggctttagagcctccctagcgc
gctccggctttagagccggagcttgttcacggaggcgagaaagtttagggagagcagcga
ggaaaactccgagctgcgagaaagccggcctagcgcgctccggcagagagcagcgagaaa
acggagagcgccctagcgcgctccggctttcgagcctccgcttgtaccctagcgcgtgga
ggcgagaaagcctccctagcgcgctccggcgagaacgcctccgcttgttccctagcgcgc
ggaggctttcgagccgcgctccggctttcgagcctccgcttgttccctttcactcccatg
tctttcttggttggaccaacccaacctaagatttccgacaaagtctttccgggaaaagaa
aaacgagcagtttacgtctttatggacccctcctttcaattcccttaaaaccgcccccag
cttaagcgagtggcataagcgctcctgcgaagcgggatcgcctcctaccgaggaatcggt
agaagagggatcgcctcctaccgaggaatgaattcgaaagaacgagaaatgagacgactc
tttcttgaactattttataagcagatcttcccctccacaccaatcacgagttttttttta
ttcctttcgtatatcgtcgtaacgcccttaatgataggttttgaaaaagacttttcatgt
cattcccatttaggtccgattcggatccctccgttgtttccctttcctcccgaacctttt
cctcgaaatgagaaagaatctggtacactcgaattgtattatttaagtgcttattgcttg
ccaaagatcctacttctacaattggcaggtcaccgggttattcaaataagtcgtgttttc
cgtggttttcccatgttacaacttctgtaccaattcgatcgatccggaatggatcggtta
aacattctattagggagcccggtcttgactcttctgtgtggtattcattctcgttcggct
cttggaatcacatccagcagtggttggaacagcttgctaaatccaaccacttcacctact
tcattgcccccaaccgtttcccgtacctctattgaaacagaatggtttcatgttctttca
tcgattggttattcctctccgttcgtatctccttatccaatttcggtctcgattagttca
caagattgaatggccaaggcattgaaaagcctagattcgattgttttccaagaatgttga
gccgggcccgggtatgtaagttaagccatgtatctgggatgaacctttaagaaagaagta
cttcaatggcataggttccattcctatgtcacaggaggaggcctcttctcgtcgtctcta
cttttactggcacgagaagaggggcaaggcgcggtcgtgggtgggtccttgcaagttggg
caaaagggtgaaccggtgagcggttagggcagctttggtaggaggttttgctgaaaggct
tttagctcttattcctactgcgaatgctaatgcagctgttgtagcgggtagctctttctt
ggagctcgttctgcctgctatggtccggctttcattgacacggactaggagctgcggctt
ctggcttgttagggtagcccctttcgccttagtagcctttgcctttctttcggcttgtag
cgtcgtcgtttaaactcccttgttgtcttgctagccttctttctactttgcttccctagg
atccccatcaatgccaaaagcatttcgtaggcctatctatctcccccaaccaaaaaaaga
tctccctccccttcacatcattgactcaagacgacttggaatcccgagcgaatcaaccat
atgtacctcatgagtgctaccatcttccagtctgtgagtctgccctatgacctagagctt
agacgcccttgctcggcgaattggttcctagagtcgtcgaattgttggtttggtgagaaa
tgagccctgttggggaatccttctctctctctcgaaagtggaaaccctttcatccgactt
cgcgggaaccctgatctcgaaaaaagccctctaccccacccgtcagcggtctgaccttcc
cgtctatggggtcttttttcctaccaccaagcgctccggctttcgagcctccgcttgctt
ggaaaaaggtcccatgtggatttttgattgggtcagagtcctggaacccaagatcgatgg
aaagagaatcccagttgaatcctatcagaaagaaagggggatttctttgtcgacagtagt
ggtcatttcgcctcattggtttgaagaagaaagacgggttaaaggaatccgccacaccac
atgaaggcttttgcgtacctgtacattgctttacttgtggaagaccttagggcactacgg
ctgaatgaaaagctttgactctgtcttttggttgttccatctcctccgggcgaagagagc
ccttcctttagctagtagtcgtcctcaccctataagaaaggctgaaagaatcagtaagct
ctagctaggtgctttctaccgccagtgtggtagagtagagggttcagcatgcaactccct
ctgttgtgacttagtaagatcttcccaagacactttccatgttcataaagaactttgagc
tttttcaaaagaggaggaacccggttgatgaaaacaagctggatcatgatttttggtttg
gtacttaagaaatggacctgtattcccaatcaaattcttgctcatatacctccactctct
catcggcttgagtcattgaaaccggctttgtcgctgtggacatctctcttgctcttcctt
tctttggttatataccaactcacctacctggatcagtggattctcctgattcagcggatt
cggcttcgtatgaagcgtctgcggattactaagccgtggatcgagatcttaggatctagc
tagataatacttcttacaccttggggaaagcccatacggcagaatgagaccctttcataa
ggaaagagttcttcttgctttaaaaaagatctgagcgactcttgctgctgtatatggatg
ggatagtggaaaaaaaaggacatatttagtttgtgagtcggtccatcacgatcaagaccc
ctactcccttttttggcagagccgcgaaaaatctatggagacactctcccattttgtttg
tgagtatggtacagactacggcttcaagagccccaggagtctgtcccgctctaccttgtc
tgtcctgttgacacacgaggcacgtcttcacatactcagcaacgtcgtctcgcatgcccg
gccagtagtacccccgcttttgcaaggcctggtggtccacatagactattttgtgcctaa
tctaatagctaacgccgaaacttctgttctaatcgaaacagaatgtaccatggaaagtcc
ttctctttcagttatggtgtaattgcgctctgtcggtgacaacctcctatttcacagtgg
gagatcgtatcggtgccatgttgttaggaggtcgtaaacaaagggctaagagccttaagc
ccgtccaagagaaagaaagatatttggttctgcaatgatgcgtcttttcaaaccaaagaa
aagacaatccataaaccagccttactgaccgcttgaccaaagattagtagattcccttgt
ggagtaatgttttctccataatgccaaggttgatgaaagtattctctcacgcctagatag
gaatgggcccgcgattcaatcaaacatcagtgctgccacttgaataggattggttcatct
cataccttcccgctacaccgcccccattcagtggttccctgcccgacccaatcttatgga
atctgatttcttgtctccaaagggcttgcctgaccttgccatgcaagcgattccatcaaa
ccagtaggaagtagtggtcgcttttgatttttatgcaaccgaagatgtcaggatcagtga
tggacacagcgaaattaggcaaaagagacggctccatttgccagagatggctgtatgggc
ctttctttctcctggtgaccagtcgccactcgccttctttgccatctggatcttgcccct
ggtcctcttcagcacatcgtgctggccctagttctgtcggtggttctgagtcaactgaga
tccaaggaatctcatcatttggaggatgagatcttctacaggcctattatgtaatagtgg
tggatgctgtttctacagagacggcttctaccatgtttgcagacttgccctgtgtaggct
gaggcgggtcaagcctactttcagcactgagctcgatctctcttcgctggatcatcacct
ccataagatccttaaacacccaacaatcagaatttcgatgtcccaacatccgatgataaa
gacagaagttgggtttgtcgtctttgtttgcttcttcgacgcttctgagggcagttcgag
cccccctccgacggctcgtttcgcttagcttgaatgcatacacctgacccgctgcgcgac
tctgaccgcagactatcataattggaggacgacggacacactaacggaattccctcactg
ccacttggtcttgcgcgcttcttaccttacctgtcaaagtctacagctgctcaacaatcg
acagcttcttcgcttaccttgttgccatgcttcttttcccgctctttttctcgaactgga
gcagggaatcatcaagttactttctcgattggaccgaaaaaggggctttcgttgatcaga
gtccttgccccatcccataagaaggatgcatgctccttacctgtataggattagggctac
cttgcctaccgactaggcaggagaacaaggtgtggggagacaggagtccaaagcaatcgg
tcctaattgtaggaggtggaggggctctatgagcgtcaagggaaaaccaaaagtaggcgc
gctacttatgattgaccaagagattatagaaaagcaaaagtctcttgaatctccattggc
acccgcttggggccaatccaatgtcaccccacggcttgggaccaatggcatcccacacct
ggccatggcatcctacgcctggatgaaaagtgtatagcatcgtatgtacatcaaccaaag
aattgaccagttgactaggttgaaacataggtacgagatagcccgggaagggttatttac
cgactaagcgttctacttctactgactcgacagcaaagccaactatctttccgcgtgagg
gaatgagagtactgaaacgatgtaattgagtctggacgtagggaaggctcgagcgaatcc
ttgaaagagtcaacttcaaatggaataaataaggccgatccgggcattcaaataagattt
tcagcggttggctatgccccttctcgaacagctgttttcgaaattgaatcggcagtttca
taatagactaggctgttagcaggattcgcaggcgagacatctatatctatttctttatca
ttaagaaagagaggaaaggatgcaagcaaggaagagggtcttcggcttcaagtcttgttt
gaaccctattagtcaagtctgccttgccttatcttatatcacataaaagactgaaaagac
tgatgccattaaggcctaggcttctatcgaatctagctatccgccctttccaaggtttcc
catctacggggcagctgactatcttcttgtactatccattactgtgtgaagcatcgcgat
ccggcttcaacccttcctttaaaggtgcctaacaaggtctttcctgaggttgaatgccaa
ctacggtgccgacaacactcgaagctaggcccgcacgcactattctccttggttatgccc
gatcctgcaagtcaagagtctgggaatgagactggcagagaaggatatgttttgaagaaa
gagatccgcaggcaaaagtcttgaagatgaagacggaggggagatgggaatgaggtgcaa
ccgattaaagagcgatcaggagggcttaagccttgcctgactttccgacagaaatagagg
atttcttggaatgagaatgccttcacccctcaaccaacaaaaaatcatacttcgacgctc
cgccccttgctcatggcacttatttttcctcactcgcccttcctcacaacataaggttga
gtgccctcccgggtcgaccgataggaagaggagctacagcagcttggaattgacgtcagg
cccttaagcaagagaaagaaggtttttaggccaagcgagaaaacggaaagtgagaaaact
ccaagcagcgtggaggcgagaaagcgctttcgagcgctctttccggctattccataaagt
agatgaggggagtcccctccatgcgcatccaccccgggagaaaggttttgatcaaccaac
cgcgcccaatatctatacctctctcgatccaccatgggcatggaggatggggaatgatta
tcagactcggtttacttactcactgccggcgaattccagggatcgcattatcaactagac
aggcatgcatggaaaagaggaatagttgacggatagtttcttaaatgctccacttctagg
aggaaagacatcgtgagtcacggtcgaggcctcacccggggatttagtcagttaggtttc
acccgagtgacgggatggcaccaaatagagaatggaatcttttagttaagcaagcactga
tggtcgagtagtctttcgccattgctcggaagagatgaggtgaagaagatcaagaataag
tgtatagctcaggttgatgaattcgcaggggcggagcgtcaaagcaattggaacattctg
ccagtcaaaatcattgtgcactttcctttcaacgatctttcagtacccggcatccgcttt
ttcgcgaggaatgaagtgcggtggggggacatcgaaggacggaatgagaactgattgcag
tgcgggccatttttgcttgaattactatactataaagaaaaaggcagaaaagagggggta
aagaagcactaacggggcgctaacggtaagaaagagcaccatgggaccggggagcaggtc
gcgctcccgcctaaggtagaggaagaggtggacccgctcatgctcttcatgcctgggacc
gcgagctgagaccgtctgtgcatcgttgatcttcgtgggcgatggaatcgtgacagctag
gcccgccctgtacggtcccgtttgccttaaatgcattcatcccgctacagctaggtgact
tcctttatgagcgcgagccgccagaaggacaccgaggtcttccatctcttgagtgctttg
ggggaactcccaatcgagatccagtccatcgaatccgggtctagcgcgctccggctttcg
agccctttcttctttttcctttttttttcacgcccgaactggctagccgatgcttctttc
ctgctcttcccgttctttttcagtaagcgagatccccttttccttatctgttaacgcccg
cctatgagctagctaaagatccagcgttatcctttccagcaatggaggcagaatcaatgt
catgtcagggtttcagattcaaagagagatgtcaagcaagcgccgaatctgagtactcaa
cttgcctgccctataagagaagaaaagtgcagcgggcgatcattcgtattggtgactctt
agcttcttccttttagtccgataattcctgtttgagaaaagggttgaaaaccttgaaaag
ctgggaatcccaggttgatttagtgaccactttgctttgatattgattaagttggagtga
ggcctagcatctttggttcttgtcccatttattttgataaatcatcccgccgtttacata
attcgaatcactttctcagcccggggaacttaggtgagtcgaaaatctcgaggttgaccg
tcaggggcgaagcggttcagccaaaaagaagttccatgaagatagattccgctttctgtc
ccaccagtcaaagcagctagctaagcaagccaataatatctctctttgttttcattagca
accgggtcaagggttcagttgcaataaactatggcacctccaaattggattcaaccagta
cggctcttgatccaatttcatttgtgattgaagactcgggtttcccaaccgcatcaaaag
tgacctgaaagaggaacagaagggcgccttagatcataatgaggcctattatgtaatagt
ggtggatgactcgagttgtcagaggtctattttgaagaagaacagccccatttgagtcga
gaaatccctcctgggcgaaactcaattagtatacattaaagacggtgaataactagtctt
caaatggagtggttccactggtcaagtagtcccgcgagccagccaatagaggttggaata
agaaaaaggcgaatctcgagaacgcgtagtgctttcattcaagtagggggtagggccagg
ccagtaaagtagacagcaaatggtccagggaccagtctgtcaatatatcatccctcttgt
ctattagttagtaagcgggtcaactcctttagaggaattggaagtatgagactagactca
ctctccacaattggttggatgaatcaaaagaaaacaggctacacttagccaaaagaaaag
agacctatttattaccagtcttctttctctattaggtgcaacaaagggctttcttcgagc
tctttggattgatcacttgtcaaggacagcccggaattcccgctgactgtccagcaacgg
gagccataacagaaacagtaagtcatattatcgggcaactccatccacgacaaggtctta
tgggtcttggtcgggggcttcgacccatagagaacggggtggctctcaaactgaaacaca
tgtggtagggtctctctttgtgagcataccaacccgagttggatcaatgaggatggtgtg
atctgacctctcaatcgtgggtttccccatccgaggactcatgatcctttgtctttcctt
tcggcagagaataagacggaaaaacagaaggggcgtagcgtcttttttgaaactccaagg
aggacgggcatgacagagtttggcaagaatcatcccttcctttttcggagacgcctaaac
tgaccatccaaaagcatttgcattaggactaactggaccacaaggttcagtttctcatct
cgaaccagccccttaacggacttctaaatagaagagtgaaagctgcagactcagccatat
ataggagcaacttggagaagagaaagctaagtggttttccgcacaggatcttttgcagaa
gtagagcaggggaacaggtctgaaccgccaagttgagatcagtaactggggcttccagcg
tggtcgtctgatttttcggcttttaaaaagagtgaagctcctcattcaaaaactcaaggc
ggtgggacgatgtttgcaaagtcaaaaacttaagcacgttggatgcacccaaaccccgtt
aaccaaaaggcgaatagttagccgaggaagggcctgaataagctttttgcccgataggac
ggaatcaatcgcaacacaatgggggaggagcgggcatagggccttctttgttgtgttggg
cctacagaggcgaataaagactttcaggcgaaaaaggctcttcttttgggcctgaggaca
aaggggatggctccaagcgagtaggcaaggtatagaaagtaaccagctaatcgaagttcc
tgtccccctgtacatgaagccttggagcaccttgacccgctgggaaggtgcctggcaggg
gataaaaaagaaaaagcaaccaggggcgaagcggtcgagtagacttagctgcagaactag
ctctttcattcgccgaatcaatagaagaatagccctctggccacgcatagcgtaagcatc
tctttccttccctttcggcttctgtgtagctctagagcaacctttacttgatccggattg
aggacatcccccgcattctgggattgcgggttctaacgtaggatttttttcaactggaaa
ttcttagtttgaatgctgtccttccgccgtctttctttctctaaaacgagaagttcataa
tgcataatcataatgcaatatgaacttttatatgcaatttcttggttcactatcgcccct
ctggtacagcagcctgcgcctcgaaagctcgcacaaattgagcctcgctgccacaccagg
ccatcaagcttttggtgaagttttcataaaagtttacaggtctgtatagtcggagaaggg
ctctagaagagagagctcttgccacgcagctataagacaccttgagagggggactagagc
acgtctttcatcacttttcttttttcataagagaaaggggctcctagacaaagctgatag
accaaaggggaaagacgtagtagacaaaggagaccttgtcggtaggtctttatgtctctc
aaaggactgacaatgcgtagtcaaaggcaagccgcgtatggattgatcccggattctctt
cttttttgcgtatggcatcgccactgcctttggcagcatccactaattcggaacttaatt
tgaaagccatatttcgacccggacgttttcgggatgcccctaataaccaacgaatggcaa
gtgcttttccttgtgtagatcctatttcaataggaacttgatgagtcgatccgcctacac
gtcttgcttttactgctatatcgggagttattccacgtattgcttgacgtaaaacagata
gtggatttgtttctgtcttttgtttcatctttttcatggctcgtttgataagccaatgat
ttttttccgtgtttcagaatacggttaaccaacatgttaactaatcgattacgagatcgg
attttgcagttttttcttctgcgacggggttcaagaataagttttctttttataagggct
aaaaacgaatcacttattttggctttttgaccccatattgtagggtggatctcgaaagat
atgaaagatctccctccaagccgtacatacgactttcatcgaatacggctttccacagaa
ttctatatgtatctatgagatcgagtatggaatgatgtttactcactttaaattgagtat
ccgtttccctccttttcctgctaggattggaaatcctgtattttacatatccatacaatc
gagtccttaggtttccgaaatagtgtaaaaagaagtgcttcgaatcattgctatttgact
cggacctgttctaaaaaagtcgaggtatttcgaattgtttgttgacacggacaaagtaag
ggaaaacctctgaaatgatttcaatattggaccttggacattaaatagttccgaatcgaa
tctctttagaaagaagatctttttttgtctcatggtagcctgctccagtccccttacgaa
actttcgttattgggttagccatacactttacatgtttctagcaattcacatggcatcat
caaatgatacaagtcttggataagaatctacaacgcactagaacgcccttgttgacgatc
ctttactccgacagcatctagggttcctcgaacaatgtgatatctcacaccgggtaaatc
cttaacccttcctcctcttactaatactacagaatgttcttgtaaatttgggcggtatat
aagcagtgatttcaaatccagaggttaatcgtactctggcaactttacgtaaggcagagt
taggggggaaaagtttacagaaaagtcacccttactgtcactctacagaaccgtacatga
gattttcacctcatacggctcctcgttcaattctttcgaagtaattaattggatcctttt
cttcgttcgagaatatcctcccttattccactccgtcccgaagagtaactaaaaccaatt
ctccttatagcttccatggcatcctccccacttattcttggttccaccagacacataatt
acaggtttatgtaacctcttcatctccctagctctttacacagtctttggattgccaatt
ccttggcagttccaaaagaatgatagcaattgactttgaacgttaatagccccttttggt
ctttcgaaaatatgggttcatcatcagggatatctatgtaatttggtactatttgcttaa
tcagattaatatagagaaacttgttaattagttccagaggtgatttgagaatcttaaagg
ctttgctatagatttggggtcattttgggctgtgggaagtctgctttgctaatgagataa
ggtagttggcttacttgcttcttagaggacaggtagtttactacttgctgttgttagaga
gaaggggatgcttgtgtatggatggaactaagagcttagggtgaaaaggtgggactagac
aaacaagccagccattagccctctgtaaactggagtatggaagtggaactcagtctagtc
tgctctcatccagcaagctctctaacactagctagcgctaacctctctttagcctatctg
tcctcttcgctacctcccaacagtaaactagccgcttaggggagctcgttctatggatat
ggacaagcttgagttaggcatcgagtgaagagcaaacaagaagcccagactccggctgac
aaccccggagatgggacggggctttagccgaagctggtctgtaaactggtagttgttgtt
cgcaagcaagcgggttgagttggatgttcgagcaagcgtagccatctgtcaataggggct
ctacgatcagagtgatattctacggctaattgctgctgaaatcccttcttcacactaagt
cctctccgcattcatcccatgagagagattgcggttaccctacttgaagtctagttccta
aagaggccaaaagaggtcgattcgaaattgatagagatggatctgattccccccttcgct
tagtcccacagcggatgattcacttcacctgagactagcattctattctgtgcatgaata
atgaagatgagactagtggccgtgcggatctataggatgaaaacctagtgctagtcctag
cgcccacagagcacttggtgccgctatcttgggataaaggaaatctcaattcaaatcttt
ctatttgacctcggaacttaggaatggtagaacagcttcttctattggtccagaaccaga
aagaatgaagtgatctgatccccggagctggagaaacttcttcttatattataccgttcg
tgccactccttctcttcccgtctcgaaagaaaaagaattagccctgcgcggttaggcctt
ttatttacgcttcgccctcgttcctccaggcctcccgaacagcttattcaatagctgcag
attctgtaacaggcattagatgcttctgattcaattccttcaacaaagagcggctacgca
cctaacagtggattcttccattctatgtgcgcgtaggcctagcctattggaatttgactc
cggaaagacgggatgccaaacaagtcttattgtagggtattctccaacagtcagagcata
ttctgattcaattgcactaacagctccaatagcccggttgccgttgcttctgatctctct
gctcttgctagcaatgacatttgaggaaagacccctttagagaggtacagggacagggaa
agctactcttcaccggaaatagtaactgccgcaaaaaggcattctgttgaaagttttcag
taatcgtctgctcgctcatagaagtaggaagaaatcgggcttgatgccatcttcattccc
gacgagtgaggcactagcagtcctaaggcaaaatcggagcactaagccattcctcttcat
ttatttcttcctttaaacaggatattgtccatcaatccaactagtctttagcattctttc
ggtatccctattgattcaattgcgacaacagctccttgcaatggcactaagagaggcctg
ctagagtagagcccttttcaggcaaggtaagctgattcaatgccatctcttgctaactgc
gcattctattcatctttcccccatgtcagttgcttctgtcttccaaccatctaagaccgg
attcaatagcagctccttctgtccgtgggttaactattggattaagcgcttcaacagggg
agtcatccttattttattgctaaggtttccactcattttcatggtcgagctctttctaga
aacaagcggaggctcgaaagccggagcgcgctagggaggctcgaaagcctccgcgcgcta
gggaacaagcgagaaagccggagcgcgccgctgcttggagttttatcgctgctttccgct
cgtctgggaatctttctctgacttgtccttcgggggattcgtagaaatcgaaaagaatgg
cagctttgactaacaggatagggtgccaaggtcattgaagaagtcatagtgcggagagga
gctcaccttcatctaaagagggagccttgaagctcttggatcaattgggaacttcatcgg
gcacacacctttcatcgtgaatgattatgctcagggagccccaactatagccatttcctt
cccacggacaagagagagaagtagccctagtcagacagcaaagtcgcaaaggtaagggga
aagcatcaggtcaatcagtcgatgatccggtggatcaaatcattggtcttgcttgctgtt
ggtcaagccaaagacggagtcgactaagcgggtggatgatcaagaattcacagcaaaagt
ggatacaagaaccgagttcagtagtcgatgttgaagtcgtgcaagtactgatctctgaac
cagaagcagcatacttgacgactgctgtgaccaacacgcaccagcaacagcgctcgaaag
taagagtgaaccaagagaagctgaacagcttcaaattagatatggtgcatccatggatca
gaaaaggagtgagtggcttccaaggtgtaggtgggtgaacgagtgatggaccaagcaaag
gaaagggggaagaatcactggaaagacgctgctttggttgacctgcgaacaagcggcaat
aagaaagcaatagccgaggttaggtcgtcaggaaggatagccaacatagaagagcttttg
ctggtcgaagcgaccttggaaaatgattcgattcacgtttcctatctccccttgatagat
aagggatcctcgcctgccaaaggttcttcttccctctctgcaaatggtgattccacagca
taatcgttcatcaagcgaagacctttctcgatgaaggtcttcttattcctctgggaagac
gcggttcatgagccattgactcgacgaaataaggcgctttcttgagttattttacctatc
tattgtaccgtggggagcagcatccggatcgctagcttatgaaagatcggggacatctga
ctgagatagatcgttatctccgggcgaacctatctttgtcgatcaggtaactatgataat
ggttctatatgtgaattcaaagaatataggggaaataagggttcttatgcagttgttcga
atcctacgcctatcgcctaccttatctgccgatttctcgtagataacagatgtgagcgtt
gcctcacaaacctatccaaaacccacttttgttgtcagggcgtttcgcccgacattttca
aaagtctgagtcttcatcatatatatattggagaaattccagatctaagggctccatggg
cagaaggataaggaaggtcagaaaagctagcagcgggaaagcggtaagggaaggcaatcg
gtaatagtcagctggcggttcggtggaagaagctgtaagagctgtcagcggtaataggca
cttcaatgaagcagcagcaatagaatcatcattagtggatacagcaccaacaacagcagc
agatccagaggtagttccagtccttgtcgcagcgcagtagttagtaggtgatccaagacc
agagaaaaagacgctgcagattcatatactgaccttagtgatatagatccatacctaggt
acagaacgagacccattagtgaggtccatatcggtaatagaaagacctgccacaaaagca
ttccgatagagcagaagtagacccttcccccgccataatagcaccacctagcttcgctgc
atcgggatagtactagcttatatctttctatatctatagttatagggataatgatatcga
tgatagagttgacctagcctagctacatccatcccttgtctcctacttgtttgtctcttc
aaattgttctcaatagtggtatactccggctagcgaagaggacaacatattaagaagaag
ttaaggtctcggttcgaatagaaggtgatgtaaagctttagtttgcatttttgaagtcgc
tgcttggagttttctcgcttctcacaacttccatttcttgagccgaccctggtttgaatc
gaatttgctcttttggaaggaagcttacgattttttgagtgtgtgaggtggccccgagag
ctccaccaaagccggccgtttcgagaccagggagctttaacagttgctacttaaactatg
tgttaagattatgctattatattagtcggtctcgattcgcccttgcctgttccgttagcg
cagccgttttctttttcgtagcgcgttagttttgtttttcaccaccttaaaaagaaggcg
ccagcgctttagtagtgacccctccgggggtcccgggttgctttggcgcgccctaccccg
acgttagagtattgcctgtcctgtcttgtactttacttgactctcccccgcttgctgctt
gctgatcgctgtgttcaaaaaagaaatgcaatttgattctgaataagcgagaaaacggaa
agcagcgagtttaataaaacggagagcagcgagaaagccggcctagcgcgctccggcttt
cgagcctccgcttgttcgttccctagcgcgctccggctttcgagcccttcgaaaacgtct
ctcattcacaatggaacagaatggtctcgcttgatgcttttcttttttgtatttgaatat
ttcgcagagttcttgaaacttcgaaactcaaaccccaacctagaaaaggatgctacaatg
ttcgaaattctcaacttaacacgccccctgacttcgcgacctctcactacttcatctacc
gaaatgactgggcagatctaatgtattctagcattaaaccagctcatgatccttaggcta
tacagcatggagcaggcagagagatgaaaggaccaccttctcctgcttgcttgcaggatc
ggaatccattctataatggaatagctgaagtgctacttcacttagtagttgaaactcgga
gagacagacagagagaggactctctcatactttcggatgagaagccttgtttttggcagg
aaccagcctttgtctcggtagagtgagtctacttagcgaactggcaggacgcggggatcg
attgatcaatatgcatatcgagagttgatggttgaccgccgcccccccttgtcctgtcct
ggaggctctccagccggggagggaaaggggattgctatcgtcacccggtctatgtgaaaa
agaaaaagtgacgcactttttttcttttcggtcatagggtccaaagaacgagagtcggct
tccttaagtccgttgttcctcagtagctcagtggtagagcggtcggctgttaactgattg
gtcgtaggttcgaatcctacttggggagattttctgtttctgaattcgaattgatagttc
tagcttaactaacatgtgggccaaattcgccttctcctttttttctaaactagccgtcaa
acgggacattcaaagtgggaagtttcttgttggaaatgtcttcctcactctcgtataggt
gaacttggttcgttcaatgaaaagggataagaaggatccactgggaatgaatggagtagt
atcttcattagccggaaggccactagcgtaattcgaagaacgaacaagaaaaggcttact
gtttaggggatgtggtccaatggctaaagctctgccagcttcttgtagactggcagtctc
cgagaggaacctttacccccggatggtagacttattcttcgccactagtggcaacgaagt
ccttggtaagacgcaaggggggaaggaagatctccactcattcattaagtgcgacgcgac
ccacaacaaagggggtggagggagaccgaagaaagaataattgtatggaatgctacaccg
ggatcagcagcttccagtgaagaccaaatgggtcgggcaggaggaagttggaggatcggg
cggggaaaacggggttcgaacccgcgacttctggcgtgacagaccagcactctaaccaac
tgagctatttccccctttcgtcactactgtcgattcaaaagtcacctaccggttaccttt
gtaactatacaaaagtagctgtacaactggtactttttggatggattttcgtatagtagt
acgacagtagaaacaaatggctctgctcgcttagactcaaacggggctccgcgctctatc
agctatcagttagttggcgctacgcgcgactttcagttgacaaaagcgaacaacatagcg
ctagcgcccgctgagaactttctagtgttcgccttctaaaaggcctactgacctgccggt
gaacagccggttactaaattaataataagacgtagtgaaaaagtaccaaaacaactgaag
cctacatcccactacgtaagggtccccttttcctatgaaccttgagtcagaggtcttacc
ttgagtcaataggtagggtcaactagaccaaagtggaagggccactatctaagctattag
tgggcttgtttgttctattgaaatactgaatcgagtgaagccgtcttgcgtaacaagact
ataggtcgccaacgcctagaagtacaagtggtcgccctaccggtcactctcaaactcact
acttgggtgacgaaagtaacttagcttctttagtagggcttgccaaagaacccctccggg
ggcccggggaagaggaagaagcagatagagcaaaggtctcctctttctgtccgctcttcc
cgaaggaattgcatggagagatccgtaggggcttatagtttaattggttgaaacgtaccg
ctcataacggtgatattgtaggttcgagccctactaagcccatctgacctgcttaatcaa
tgactcaggtagtcacctgaaccactctctccgatagcccactgcctctcttctggatgc
gaaagaagattcgatcaacgtacccttcttgtgagaaggacggtgatgaattgtgttctc
agtgcaaaaggagtctttgagaaggactttggtgaatgggagtccgaagagagagaaggt
cagtagagcagtccggcgggggtaagctttgggattagcctgatcgacccctacctgttc
agaaaatgaggattgacattcgtatgtacaatttcctcctcttcaactaacttttccaaa
tggaagggcaaatgagaagaccaaatatgtctactaccaaccgcatagtcaaagcttgcc
ataaaatcggccggttggtttgcttctctccaagtatgggagatttttaaatcttcgaaa
ctagcgcttgatcttatgaagaccttagctgcggactttgggatcttgagagtcgaccat
gtcgggaatccgaatcaatcaaaatcctccttttcagctgctatttgaataccttggaag
atggaaaagagctcgacttcgagtatggtcttgttcttaactgcttgagagagcgcatat
atcccctttgtcgtctcttgctaaaccggaacaagccttcctatgctcgctaattgaacc
gtccgtcttcatcttaatccattcctttcccggtggtcaacacacaatacattatgttac
tttttgatcggattgagacacaagtcccatttggctaggatgctcgccgattcttcgtct
tctttctctcataaaactggagatactagcttctaatctgcatctctttgctaatcctct
tttccatttttctttttcttttttattaatattcaaagtcgcctcaaagattcgactata
acgtttacgttccgccaaaatgtgccagagcgagtgaaaggcaaacctacccacggtgtt
aacttgccatccccaacaaatctgctagcagcccagttccgcttggaaacactttattat
ttccattttcgcccaagataagagaattttcgtgtgaaactccgatggagtccaaatgat
tgcatcttgggccgaagaatgacccaattccttagcttaattagcttccatgcattaatc
atatccggggatgtgggaatagggagatgccatccatctacacgacacgatagcttaagc
aaagagtagagagagctaagctatcatacaaacaaaaaagatattcaaaagcgtctaaat
ccatcttttctttgtctgtcagcgggagagaaagcaagcttacggtgcttaggatgttaa
tgtttttgtaggatactaagcacctatatatggacattgttgtagactcctctgtacaag
cgtataagagctattatgctcgataaaagggagtttttgaccggcgtgagaacggaccgg
ctatcgtatgaacaatgccgtccgcttttatgagtttccattgatctctccgcggaagca
tgaaatgctatttacgaatgagcattgctatctgattcctacaaaagagataggggaagc
tcacttttgtcaaatgggactagaaagcatagaaccccgtctaaaatccaccggtgaatc
cgggataaaagtgaggagaacaggatatgttatgagaagagtgacgtgggtgaatttcaa
aaagaatctaaacactcaagaagttggattcatacgggaagattccactgcatgaagaac
tggtacggtgtgaggagaggcctattcgaaataatgagcaagatgatgcagttctagttg
ctggaggcagaggacgtggacgcggcaggaatagatccagggggaggacgcgaataaaaa
aggagttaggctatgaggatcagaagaatcgaggtggagggagattgtataacaaaggat
cgagtagaggaagacgtcagtctttcagttgtagatgatcattaccgaaagagatgtaca
ttcgaatgagaaaagagggcctgtccgagaggaaataaagaatattcatttgcggattcg
gaggctaccaaataggatcgtccagttcctactatttttccatcacgcaaatagcatgga
ctggatcatagactctggagcttcaaggcacatggcacacgggagataggtcttttctta
atgaaattcctgcatcaatcttgacagcagtcaacatagggttgaaggaatagatagagc
gccatccatgttcagagagggaacaatctttctacttcgacaaggtcttgtaggttcccg
gaatgactacaagtctgatgtcagtctctcagacgggaacgaagggactcagaaaatagt
aataagccatctttatctttaactaactaactattatttttcggaggtatttgaactttt
gccaaaatacgtaaagggaagtaggcatctcattcataggcaagagcaggcaagaaggca
ttaaagggcgttgaaggaagcagtgtagcctgtgcggagtacagtctctttctttctata
taaaaaaatggcctatccgaagtcattttagcattcgctttcgcgagagcactcaaacat
agattgaagatcttcggtcggcagccgcagtcagtaatagcaagcagcagtctgtcccat
actacttttcctttgaattgtttgttcattctttccctttttattagcttcacaaacaag
actcatacttcagacttggaactgcggagctgtaatccgcagctttagagataggggcgg
cagtcacagcattggcagcagtgagcagaggtcaagaaaaagaagcggtaagagcagtaa
gagagcaagcagcggctcatcaaatctttctgtttcggttacagctcaagcggccagtaa
ggtactcaagcaagctttcctcctgaagacagagtttcgggtgagctagcaaagaaagtc
agcagttaaccgggtactcttatcaagtcgcaagtttgagtaaggcggaagcaggccatg
gagaaagaaaggggggtatccctcgtccaacgctatgttaacaaatacgtgaaaggtttt
attattcaagaaacttcaacgcgttccgagagacgagcaatgattgcttgacgatcttca
ctgcatgagactagacttgaagcgagaaaactccaagcagcgagaaaactccaagcagcg
gcgcgtggaggctttcgagcgctttcgagcgcttggatgagtttgtcatggcatctccct
tccaacttccaagccgattgattagtcagggtcagaaggatcgaggagtggccccattgg
tccattgaggtcggcgagtagggcttctttcctcaatgagtgagtcgccaagaaggagat
ttcgtatcaaggaatggcattgagaccccaaaatccaggtggataggtagaatcagagga
gggcgcagcccacatagaagtttgacgcaaagagggggctcgtgctcgaccaaagggaag
gggaccgttaggaggtcgtactatccgttagggaaggagagcggaagtgaggctcgatcg
ataagggagaggaaagaaatatctctgaactaatatacggtttaggcatgcgttagcccc
ttcttcctatgtacatgattatccacttgatggtctgacccttccactcgctttacatga
ctctgtgtccgctaatccaattcagtgctatgtatcatcaggtgaggcagtcattgtcgt
cagacatcagcagcaaaaagcaaaggtcatataaaaagcagtcgactcattgatgctgaa
aaaccactgccagtttcagctgctcctatagtcccggatgtaatgaatttcggaacaagg
taggtttatggtcaaaaggaattgcaatgaaacttgatataactaacaatcattggaaaa
agaaagaaatgatatagcagattcagcatttctttcacctgggtggtgggtcgacagctt
tcggagtaggaaatcgcatcataagccggtaggtcatataggttccgaggagcaagctgc
tcgtccggttcaagtgggaactctcataccgtgcggtagggaaagaaagcaataaatagg
ggcattccttcgcttggagagtgctttgcttagagaatcttgactttcttgcttggacag
aaagtaaagtcgattacgggaagaaaaacgcaacactctttgctttttagtcaagcgctc
atctgcgcgagaaccgaggaaagaaagagacagagctttcaccagtacctgaacctgtgc
cagagccagtacaactccatcaaagcgggagccggttcaagtcagtattgccaggcgagc
cttcttctaactaggagagtaagcaagctagcggaagtcgtaactaaaaccgtttggaaa
tttgcagtctttaagtcaactacttttaaccttaaagccggaagtggctttcaagcaagt
ccagttattatacggaaaagcggcaagctcatagtaagaaaagaaactctttctctttca
atccggccagagaaatcactttccgttgcaaaagggatagtgacagtcggaaggcagtga
cggtggtagagagttctagtccgtgttgcgggtctagttcagagactcttttgcaagttc
ttcaagcctgccgtgaaaactccttctgttctgtgcaagtccatggagtttttttcggct
tttgagtcaggaaatcgctctactttcgggttagggacgctcgtaagtagagcttttcag
tttgctttcctgaaagctagtgagctcgttcctccgggccttctcttcttgggcgggggc
aactcgttgaaactactcgtagattcctttacgttccaggcgctttttcggtagagtgag
aagtatagtcgataatattcttttcgatgcggaaaaaagacgcaagtgacgcactctttc
attgtgaagggtcggtgacttgatgctcggcaccctactcagcactgtgctactcgggaa
gtgcaattagtttctacttgatgcttgagtgtctttggaggcataataggagtgatgttg
ccttgaggcgtggaggcagttatgctgatgtcagctgatgtacggaggcacgtgttggcc
atagtacttgtcctaggttgtcaatataaatgaatggatggacgacctgatgccccgtgt
cctagttagttggcagaggaagattcgaactacctagtaggcttccgtggtcggctcccc
ggatttgaaagttcagccctaccaccctatactagactctagtattttatccgctatatc
aacatagtcaactagaaaactcatccgcttgtaaattcgtggtgtaatactcactcgtaa
atgaaaaaatgattgattggtgtcagaatttttcactgatcaggtgtgacttacagggct
agggctcatccgtgtaagaatttggaattcctcttccaacccgtcccggaatgggcgtta
tggcaaagaacaagaagaaaaaaaaagaaggaatttgtccaatagtcacaaatggtgcct
ccacaggttgacatccgatccaacctagtagtaagcgatccgccaaaagcaaccaaaata
ttccttggtgaatcgggcgaaaacttgaactacgcacatacatacttttaaaaaaaggta
aagccaacagagatataaaaactggtgctattgcggctacacctcccgatttgtcgggta
tactgcgaagaatggcatggatcggtaggaaataccattccggcacaatatgaggcgggg
tggacatcggattagcaggtatataattgtcgggatgccccaaaacattaggagcataaa
aaatccaaatggaagaaaagatagcagaagctacccgacctactagatcctttacataaa
aataagggtaagaagcaattttatccatctctgaatgtacacccaatggattatttgatc
catattgatgcaatgcggccagatgaagaagactggcgcctactaaaataagggggagta
aatgatggagactaaaaaaacgatttaaggtggcattgtccacggagaaaccaccccaaa
gccaagtcactatggtatctcctactacaggtatggcgctagctaagcttgtaattactg
tagctccccaaaagctcatctgaccccaaggtggtacgtatcctataaaagctgtcacaa
tcattaataggaatattacaactccgagacaccgaacaaattccctaggactgctataac
tcgcatgatatagaccacgaaaaatatgaaggtgaaccacaatgagaaacatacttgccc
cattagcatgcatataacggagcaaccagcccccttcaacatctctcataacgtgttcta
cgctgttgaaagctagatccacatgaggtgtgtgatgcatagctaaaaaaacgccagtca
ctatctgaatgactaaacaaataccagctaacgaaccaaagccccaccaataactaagat
tgctcggggttggataatctatcaaatgctggttaagtgtagaggatataggttgtttaa
gaagagagaatcgttggttccttatagtcatttctctttgctatcgtgacaactcctctt
cccccttatttacccccttgccttgatggaaattggcttcgctgcgccctgaataatcaa
aaagctgcatgagaagattcatcccattttggcgagagggaggcagtgaatcacctgggc
tacggatttttcggttggttgattctcgtcattcggaaaaaaaaactgccgcttgattaa
ggcttcaaacgaacgactagtcattaagaaacctatgaaagaaaagcctttcatgaaaaa
gttttgcctgcgtgcaaactacctaccccttttcaaaagaacgtcgatttcaatctcaac
aaagaaagaactcaaaaaaatgaaagcaacattgcttgttgtcctattactctttctttt
tgcctgccttgtggagctttggaaagggaagtgttgaaacggaaactcttatttgcggac
gagagagagtcaatatgatattggcgttggttctaccaacgaaacgaagaaccttttggt
ctttatcattcggaaccctatttgtaagtattagtaagcgggcccacacccacttcaatg
gtgggctcagcactccggcgtgaacatgaacaagagttctcttacaaaaatggaatttat
aatagtggtcgctttagatgttgttcacgcggtgatcttctatctttccaagagtactac
cctgtacgaagtctatgtctggggagacaggtgcggtagagaggtcccccacttcgattc
ccatcccgttagcatctccgatccgagagttgggatgactccgttaggtcttttcggtcc
ggagccggacggtaatggacctacaacccttgcttgtggaccagctgcagagctaacctt
tgctctattggtttggtggttgctaccaagacgatttctttatgcccatcaaaggacctc
gagatgctaatccacgaaaaacaatacgagaaatgcgaaagaactcaactacggaacgag
ggcgacccgtggaaatacatcggtttcttactcgtgcaaaggaactatttcttggcaact
tggacaacttataacgatgtttgtcccgcatatcagacggaagatcgggatctttacaaa
aagctttataaagctttcgtctcaattcatatttagccgcgagcaatctacgtttgtgat
ctcgtatatttcgcttctccgacatcttacttagtttccccctcatcttttagcaaaaag
ccgctccacggtggtaaagtctcatcttttgtgttggccgaagtgacaatagtcacattg
aaccctcgaatatgctcgaagatctcgaaatgatcttccagttccggggagaattcgcaa
aactccgtttccatcgagaattttatggggttttcccgtatttcgaccggagaatctaac
atagacattactgtcgagattctgaccaaaaaatgagacattccatgccctcggagagcg
ctttgtcgtgcaaagtcactgatgtctttttcggaccccaagaatggattggatcgaaac
gactttcctgcttggaaataagggcccctttgtgtctgtatgaatctctgaccgcgcgga
atctccatagccaattttccaaattggattctgaaatcatcggttggtactaatcttatt
tcaaacgatccagggacttccataacgttggcgtgattcggtttgagcaacggatcctga
cgtgatacatcttcgtaatgaaaatggagtggaaacatcatgatgagttggcttttccgg
tttttttgagaatgagcactgtgaactatccgcttcaaaaaggatagtggatcgccaacg
gaatggtatataaagtcaacgagctgtcgagtaaatgagcttctgcctagttaatattta
gttatgcggtatttccttagtgattctttccgggtcttttggctcgcaatcaagctaggg
tcctgatcgagcatcctatctatcgacctctccagacacaatatcttgagtacctatgat
ggtgactacatctgctggcatgtgatgtttggacatagaatcgagtccttgtgaatgggc
agagccaggtgctcttattttacgacggtagggacgattgcttccattactgacaagaaa
gacaccaaattctcctttaggtgcttcaactgcggtataggtagaaggagatggtacgga
aaaaccttctgtataaggttcgaaatggtgaattgaggtagagtagaccgatgatcctct
agtcggccggctatggaaagacttcgcttgcatctgcaccccctaaaccataacaggtcc
catctctctccaaacctaacgtggtagtttcccatcataaggctttctatctatagattg
agccattacccaccaaggatcccattcgttcagaactcagttgactgcttctatagataa
ggcggagcgtccttggttcagcattatagcacataggcttcggcgctactacagcgcttc
gctaactcgaagcgcctcgctatgagaatgaggcttcgctaacgcgttgcgttgtcagct
ttgctaccgacgcttcatcttaagtgcttcgctaccgaggctcagcatagaggacgctcc
tatctatagaagcgcttcgttccgcttcgctaacgctcgactaagtcgtcgaaccctcgc
actgaccgttcgctttctcagtagcgaaagcgcttctctttgccccttaacttaagttaa
gtagaaggacaagaaagagattattggttttcttgctcccgcttcctcatctgcgctcgt
caagccaactttgctttttgggaggtgaaacagcggcggcatcgaagatatttatttcta
tataaggtcacggttattccggactgcgttccggaaaaagtagcctacttgcctactatg
aatgagatggggcgggcactctcggctcggaggtaggcactctcgtgtttcaaccccacg
ttactttgatagttgtggggcactgtgtacttacagcctctacgagttgcaagtgaatgg
ggccggtgcgtggcgaacggaacggttcatcaagccatttctcgcctcaaccccctaaat
aggaagaggggtacttgactaatagggggcaattgcatcgcacctgactgtgagggacct
ctcgataccttatgttcacttcgtcactagtggccggtttcccgtcggggaagccttttc
ccagtgcgctccgccccaacgaggaaggtattagtgcgggtcaataatgctaatccctct
ttttgtgcgataataaaacgcgaagcgttctcttggtttcccaacctcttgcttctaaag
gctgccctctctcggctggattttggtccagcctactacgaggatcccgtatcccgtaca
tcgtctttctccctcctggggttcccgtggttcctatgccgccgcgtttcccggtccttt
tcttttagtgcttcgacccaaagcgatagcttgacgccagttcagtggataagatggctg
cgctccagctcactaaagaatgggacggcagtggtccgccggcaagctcgttctgatctt
ggacgcagtacattggaatcctgaagcaccaccacgaacgctaccgcgcgtgcgcctgcg
gtacggtaaggcaccaccctgttgtgccagcagccaactccggcgtgtcagcttagttat
cctcatcaagccacaaccttgatgtctagcttcccaactggtagacggttccctttcccc
cggatcaatgaagaagggagaagtctgtttcttcttccgaagaaccggaagcgaagcgct
atgccggggcgaggggacgggaaaagaaactgctccgaagaaagatattggggttcccaa
tgcttctccacgcccaacgagatgcgccaacctcgggatgctttactcctaaccccacga
cggttccgagacggagcttaacctgagtctcggttaagaacggcgatgatctacgtttca
cacggcgcacgattccatggatagtttcattcgacctcgtgatggaggacatagcttacg
gtcatcggctttgatcatgccactaggcatttgattaggacattgcacaatgatccgaac
actttgtcgcatctcttcgatacggatacagtaacgatcatagcgatctcctctggtacc
tactggtacgtcaggatccgattggtcatgaacatcgtaaggtgctgctcttcgcgaatc
ccagcatacccctggttgggatgggtaggcccaccacttcactttcacttaggcccgggc
caagtcagtggggggacccagtcgggctccttcccccccaaaacaaactgtacgtgggag
tttcccttcatacggctcgaatcattctcagatgccccgagaggcatctttccttaattc
cctttgggggtggttcacgctaagcaaacgagcaccggccgcaacagcaaggaactatga
ccaatagagtcagacacagagcgtcatacttctttttcttgtgatggttgaggagtttct
ttctctgagggtgcgggacgctcgcggagtccgtgccttccgtaccaccacaggtcgttc
ttgggcctcctaaacataagggagggatagggggaaggggccgggcctctcatataaaga
gggttgtagaaagagaacccggccacctattttcattcgacgttccggggcgcccgattc
gatcgacgaattcggcgagctgatctgctttgatccaggagaaagcccagtcagccacct
tttcggtgcaggtcacgtgaccggccttcgctttttgagacttcctctacccacatctct
atgtgcccgcagcacttccatatggagaaagatgggcttaccatgttccatcaatagcac
ctaacctatgccgattttggcggaccgtgctccaccccggtgaactcatgcggttccgac
gtgcccagaggccagaggcgaatccgttcacggtcctacggaccaagaccattcgaaggt
ggatggcccgccccgcctataataggaatctttgactgggcttacacacattcgctcact
tacgctgtcccccctcagctcaccctagccccgggtacgtcgtctccaaggcttcacaca
aaatcttcactgactacatatgcatgctttagaagggtcaggcagaaccgttgttgcctg
atgggaacttcccccatattgctatcaatgtcttcatgtcgcacgacctcttaacattac
accactgaatccccaatcctttgcttgctgtgcagtgacagtaccaatatccactaatcg
ttgtttccagatacggttgccggttgacatctcttctaattcgtcgatacgagaagcaaa
ttgttgtgtggaggaatcaatatctcgacataagccaagaggcagatcttgtgccactcc
accaggtcgtatgaaactggcatgcatcctggctcccgggactctttcatagaattccaa
caatttctcccgctcctcaaaagcccaaaggaacggagttgatgctcccacatccatagc
atgagtagttgaagcaagtgaatgatttgaaattcgagttatttcacggaataacactcg
tatatattgagctcgtaatggtacctcgcaattcaaaagtctctctacggctgaagaatg
agcgtgttcttgggccatcgtagaaacatagatagggtcgacgacggaacgaacaacgaa
actttacgacagctttttcgtacacgttcacttgcatcacatacacaagtgctctctgaa
ccgtgcaataaggtcacccataacacggctctcccactggagttaccttagccccgggcc
atgctattccctgatattggaaaaatggcagcgtaactacttttttggatcgtcttgaaa
gctgggcgcggagggaaagcgtttcaataggagccctacttctttcagtagcaaacatat
taagggcggagcgcacctttggtacttccgtagggcaagcaagcagtttgatagtgactt
ctttcttttcttagggtagggcgacgaaaggctacttcaatgacggaaacgtcatagggt
cgcctttggaagctaaagcgaaagttgttgactttagaaagaccttttgaatatgagtgg
ggctcctaggtggcgcgttcgtggagccaaaccgaaggaagagcaaaaggaaggttgggc
ggggccacccggcctcgaataggagggggctttgctctggattccgcctgcttgcagaaa
tgaatggatcagaagggggttctatttccgggccgggcgggaggtgaaggccagaagaag
aagataagtgcgctgcgccttcccggtaaggaagaggagaaaagggtgctgtcatccatc
tcgaccagtttcccggaaatcaagaccggctcagagaatcactggcgtgctttctccccc
ccatcgtttcgccaacaaagaagtcatccttgacttgatgattgaccattccttccccgc
ctctcttcgccattcgacctctgccttcctttttttataacataccgaaaaaatcaatca
atcaatacttttaaaatgaaaatcaaaaaagacttcgtctgcggccccaagggagtttac
tcgacccattctccagtctcccgcactgctcaagtgtgcgactccgtatgaggacctcct
tcccttttgctctgcccactctccgttcacacggttatcaaagcggaggaagggtgggct
gcaggtaccacgagccctctgtcccacacatctatcaagaagcaagtgtagttcaccggt
tccaccgaatgctcctatctctcggcaaagatcgtgtgagtgtgcagttatgcttcggat
gcttcgccatggcgactcagttcccgttcttttccggtgcactcgctttatatctccgac
acacaaggaaggacgcggtgggaaggaagcagccctagcctctgtccggccgatcattcc
gctggcatcttgcattcacgcctccgtttgactgccgctcggggatgtagttgtagatac
gtgagtcttagtgggtcgttggctccacctcttatctccttctacgacatgctgttgtcg
tcgccatatttaatatgtcacttagtcatatctgcctcgctgcaggtcagcacctccgaa
agaaacggaggacttcattcagtgactccgcgatcgccctctgaacgatcagaataaggt
aaagcttgaagatacgttttgtactctattaatttctcagtccctctagtcgggtgggcg
ccggccggccggatcccccttaaaaccgtacgtgcgggtctccccgcatgcggctcacgc
cattcgaggtggcccagccttcattcgaaaatcctttagtgcctcggaagcgaattcgcg
tgtaggcagcgctgtctgtctaccgttgactctatctattcattgatacattggttcgct
ccctctttttccaagaatgaatgagccgctcggaaaaagccttccatttccgtcaaatga
cccggcctcccctggctcttccaccgtccgggctccctttcctccctatgctcccccggc
gcaggcccaccacgcttcgcgcctgcggcgttttcgccagacggtctttgccagtagtgc
catcctccccgcaggctgtctgtatgggtgggttgtcccttgctgctacgttctgttagg
cgctatgaattacaggaaattaagtggttgacttggacagcaggcaggttacacgttcca
ctgtgccgagatgtgaggtgcaggtggtgatgatcaccccggggtatgcgctagcgccct
tgacgggcactccaggacccgccaacgctcgtgaaaacccaggtcggcctggaaaccttc
atgcctccattcatccgaccagatgtgtggataacgaggccaccttcacaaccttctccc
ttctatccctatccaaagtaaggtagggcggttcgctttagttgctcaaccgcccggtgc
tcatgacgcgctacggaacctccaccgtgccgggggaccgagcagggcatagctagcggc
ataggagcctactcagcgtcagcggcttcgtgccgcactggagtgatccaatatgtggtt
ccgcacgttccaccacttctccgttcatttccaatactgatcgtgaaacaccatgagcag
caggatgttgaggtccggaattcgaagtgaaattcttgatttgcccgttcctagtcgtca
tgggaaagaaaggcagaaagaaataagaaagagattattcccctagagcttgtccagtac
caccagtactaaaaatgcatctccttcgcccttagcgtctacctggcgctttttgccgcc
ttgcatgcaagcgaagcgctattggcggcaattaatagctcactgagcgatgattgatgc
agtcagtcagtgccctcgattgttccagatagaaggatcatggcgccccggaaccatgac
atccagcagcagcagcatctccttgcgtgcaagagacttctatgccggccgttattcccg
gctctgtgttgaaaaaaagcggcagctaaagcttagttgctttttgcttcttatcctttg
ccaagcaagcggaggctcgaaagccggagcgcgctagggaggctctaaagccggagcgcg
ctagggtacaagcggaggctcgaaagccggagcgcgctagggaacaagcgtaggcgttcc
cgccggagcgcgctagggcgctctccctaaaaactcgcagctctctgccggagcgcgcta
gggaacaagctccggcgttctcgccggagcgcgctagggaggctctaaagccggagcgcg
ctaggccggctttctcgctgctctccctaaactttatcgctgctttccgttttctcgctt
ggtaccaagcaaccggttaactgtagcgctttcaaagtagaggagtggtctcttagaagt
ggtggtgtaagaagcgcgctatcctatcctctttgtcttgaaagaaagtgagtaagcgta
tacgtaagataagtaagccgcgtaatattaagcctttgaagcaattgaaaacgaaagaaa
aaagcaattcttcatatacctcagcggaatagaacatatgattgattgaatgaagtggct
ggcgtggcgagaaaaagaagtgttggtcccatacaccatgcctgctgcctgctcttgtca
tgcgggctccccacgctgaataacatgggggctgtttgcctttggtaaagatggggctcg
ctgacccctctcttccttcctatggacgaccaaaagcggggtgctccctattacaaatct
atagggcagggcatataagacttgatttgcggcagtcaaggtctgtcttgtataagcgag
caaattggcgcccccctatatcttaaaggcctgttcgagttctggcagggctcctgttct
atctaagcgggggcagggttcgccctccgccattaaagaaggggagatggaagggcaacc
gtgcagaatgcaggacgtgtgtggaagcgagcaggcaggaatgaaggctgcgaacgatac
actacattttggaccacctggtgtagtggtgcttcgaccacataaatataaaagatgaat
aacgaaattcgaattctaatagaaatgaaaaagcactgaggaaccttccgctcttggcgg
ccttggaacgtcgattcgacgtaagtggaaggaagaatgcatgaaccacggcagaggagg
atcacctgccgatctttgatccaacaaaactatgccagaagaataggatatacagattga
ccggtatacaaaagccatctccatcaatctacgctcattgaggagacggtgacatagaga
aaaaagatggggggcgaacgaaagagatgtgcggctgaggggaggagagaaagaacgcat
gcatggaaattctttctgcattcaggttcgagaatctatgagaggaaggacatctaaggc
taaggaagaatgaaaggaagtccattactgagaagtggtgatctcatctcgtcttgcttg
ctgggagagatatagcttccggaccaccttttcaagccagatagcgagcgatcactcagc
aattcacactaactccaagcggccgggaatgagtgcctatcccttacgggaatcgaaccc
gtgtcttcgacatgaaaagacgatgtcctaaccactggacgaaagggacaaaaaagcaat
tcttcatatacctcagcggagagaatagaagtggttcgttttgtttctatacgaaattcc
ctttgtgtccttagtttagtcaagtaggcgatttctgatgtgaattcggcgggtcgtccc
cccggttccccaccgactcaatcaatcagaggaaactcaatcctaaacttcggagtggca
agcagcagaaagagaaagtccaacttaggtgcctgactcatcgttctagaatcccttgag
acccggctgtcctatgtttgttgttcttctgcaggccccgctaacgccgtgttttagggt
tacgatgagctggcctctgagagactaagttgagaatagcgttcgctatctttccagcca
taggcatatctgcttacttatctaggaaaaagggagccctttttcttctgcggatatata
tacttaagactttggaagaacttcccccccatttgaagagtccgtttttgcctctgttat
tgaaaagtaaagcccctattagtcaaatacccctcttttgttgtatctgctgcgcctact
tcggattccgcccgaaaagcatacccttttctatgcccatccgccacctgagaaaagaga
gtcctgcaatatctactgtattttctccaggaccggttgcttctgatcccgcttctgagt
ctgtgtcggttgatgcgcctgctaagaaagcggattcctattattatttcataacttttt
attcgattttgaaggcccattcgaactatatggaaactactccgcgcccctttttcttga
ttctggtctggtaatctattctcctccgattccggttctagacccccctatgctctttca
acctcggttaatgtagtagtgttgcactcctctcctatgaaaatgggttggattatcccc
ccgtgttctttcaatgctttgctttgggcaccgggcacggcgagaggaggctgctcaact
agcctccctggtgtacgaaagctgcgaaggagataaggtgaaagtactactatttttcaa
tggcctgataaggtcaccctatggccactttaacagggactgccgctagacataggtatg
actccggggctgtaaagagcattggtcccgtgcaatatactattgcatatcccctgactg
gccatatcatataaaaaaagaagatttcgaggagcgctcgaaagcgctttctcgcctcca
cgcgctcgcttactaagactattgagttgaggcccacgaggaatgaatgttacaccctat
agaaagagtccagatagaacgaatccttcttacctaaagtcccacttgctgacctgcttc
cctaagggaatagagttacgtgcactggcactagatgagcttaagactctcaatatactt
gcttaagtaagtatgagaaaatgggcactccaagggaagatcaagggagaagcactaacc
ttaaaatgggtgagatctcgtaagagttggcacccccgccgctggcttactagatgtaag
agaacttgcagtgaaaagggtactcccaattgctgtaacagaactcgcaggtagaagaac
gaacttccaatgcatcgaagctttctactcttgcttgaatacttgctcttgctcaatggc
cgaaaagaactttctttagtttcaaaagctttcaaaaattggctaactggaccttgttgg
gactggagagacttgtgcaattggaggggcactttcacccactggctcgtaaggggcagg
gacaaatacctctactcggtctaacagtccaagagctctcacggtaattggatagctgga
aactggcctggtacgggcttatatgggacaggaagccagaagaaatccaagaaagaatga
aaggtagaagaaagttcaacctggaacttccgccccagggcgagaggctgcatctctaga
gatggctggccaggaggagaaattcgattagcataggcttagatttagatagggacttaa
ccgcttcgccccttcttgtaagccgccacctagataggctaggaatgggataaacggtag
ccactttaggaccgcactcttattggtaaaactgataaggctagtatcggtatattctat
taatacctatggatccaggaaagacttttcaggggaggctcgcttatactatttaaccaa
ggactactgatacgactttcgaactatctttttgataactatacatctataaacatctct
aacaggcttgcctttcgaaggataacttgcttgcttattcgcattgacaggaactgcttg
tttcccttcttgcttacctgatcgcctaatatccctaccttcctaagctttccccgcttg
aaggaagctaacttgcagagtaaggggctcgtaacctagctttcaaaggaactgcttgcc
tagaccgccatggatctagaagcactttttgtctagcactggctttacacgacatcgaag
gcccttaccatgtgaatattcagcccttccaccctttgtcaatgtgccatctatctatcc
cggactgcgattgcgataccacttctatagagcaaggtattcttgcacaaagagcttcta
agaaagggccttacagtaagagatcgctaaatcgcgaatatggaatatgggaagaaagtc
caacttctactatatctcaccctgacaatagacatacttgtcactccggtcccgagaaag
cactcagttctagtcctttctatttctcctgctggctagctctcacttgtgtatgtgtaa
gggctctgaaacgaattctccggaaaggaggataagaacccacttttcaaactcacttgc
ctggaccgacagaagggggactgggcttgacctttacgtaggaattttttgactactttt
tatttcattcaatattccttctcgccgctccgagaagagattctaaacaaaaagaagggc
aggtagagagaagggctagttcgctaaaagcttatccccgggcccggaaagcaaaagagt
gaggtataaaaatgacccccaaccaagggcatttgctatgtcatattcactgtggaatta
ggatacgttttagaagcgctcgaaagcgctcgaaagcctccacgcgctccgttttctcaa
actcgcttattcctgatcagttgtttgtgactgaaaaggtgggtgatttttttggcccgg
gcctaaggttgatggtgttggcttcgctactgtcattggtactaccgtaacgccctctca
ccagaggttaccattgaggagttcttcaatgcacctattgtcaacacgaagtggcaggtc
aatcggactgacctggagttagttcggtttggactgttatggaaggtttatgatatggtt
gcattgaagggattggactacaaggttcccatccttactagtctatctatcaccctaccc
atgggtgcttacctccttggtggagttgcaggtacggatttttgggtatccgctctgggg
cttgaacaacctcgagcggcgcgtgggatagtacgaccaggggtagtaataccctttggt
gtacaactccccgcacataccatcagatagaagactttaggaagaagaaaagatcggagc
cggtttcagtcgattagatacctctagtcattctctaccaactcctttcacagccgggaa
ttccatatctttctttatgggcctattcgagcaggttatggcattcctgtctgtaaatgc
gcccgttctttcccttcggcttaaccgcttcgccccttccctaaagcgaaggaaagaatc
cgaggggaaaggccagtagctgtagtagtggaagtagtagtagtagcggtcagtgttttt
gctgttacagaagcggatgggcgtgatagcttgaagaaggagtaccgggctcaaggccct
tcttatttgactttgactctgctggaactggcttctgttttggatgcgcttctctctttc
ctccctgtgcctatcttgaatgaggaatggcggggcggtctcgtatataagaaatagact
gctttttggtttggtttaggagttctctttccctatctgctctttgcagatgcagaagaa
gaagaaggagcgctcgaaagccggagcgcgctagggaacaagcgttctcgcctccgtgaa
caagcggaggctctaaagccggagcgcgctagggaggctcgaaagcctccgcgcgctagg
gaacaagcgtaggcgttcccgcctccgcgcgctagggcgctctccctaaactcgcagctc
taaagcctccacgcgctaggccggctttctcgctgctcggagttttctgaaactcgctgc
ttggagttttctcaaactcgctcgacctttctcttaggctgtgatcttttcggattggac
cccggaagttaggagtgaaagaagccttggtgcctagcgagagtccttttcctttcataa
gataaggcaatttccgggtttagattgatgcccgcggtaactgcaggccattgcttattc
ctgaaaacctggttggaatggaggaatcagaggaattctcgtatagtcaacaatcattcc
caattctttgaggagatgcctataccatgtaagctcagctacagtggctgccattgctct
atacaaagcttctgcattggatcgagctacggtacgttgctttttactgtttcatgagaa
aaatgaatcaacaaatgtgatgcaatacccactgacggatctctggtgtctggatctcca
gcccaagaaaatcactatctcgcaccgagtaattgaattttcaattgctcgatagacggt
gacgggggtacgacttgagaattgacccaagattctcctgtttacaaatacgggaaggaa
gggatgcaaagtctcattcaataatctattttggccgtgttaggagcaagctacttctag
cctctagtccagagctatttctttcgcctatagcagctttattacctcaatacccactca
ctataggtctttctttttcattacatgtatgataccactctatagacgagatatcattgg
ccatatccggtacattcaactaagcttaaattgattgttactaaaaagccttgttgagtg
cgggggaacgaaaggaggtggaattttgggaatcgtcgatcgaatgaaggctttcttgct
tctccggtggccttcttcatttcgaaaagccgggaacgaatcaatatccgtagttgggaa
gtagaaaccccggctatctactaagagctactaggagcttactagctatcttggtaatgc
tctaaaccgtcgaatcacaacagcccgccatgcaactgctgcagagatgggcttggcttt
ttctaatccggttggagccaatcctactctaggctccctactggcaccgcaacttcttgt
tcccgttctcgcccgatttcgaaaggacgtgggtccggtcgagctactgaacaccataag
gggggaatacagacgactcgaagaggttggttttttcggattgaaaactagaccttaaca
caggaaaaagggacccaagcgagtttgagaaaacggagcgcgtggagcgagaaagtttag
ggagagctgcgaggaaaacggagagctgcgagaaagccggcctagcgcgtggaggcttta
gagcagcgagtttagggagagcgccctagcgcgctccggcgggaacgcctacgcttgttc
cctagcgcgctccggctttcgagcctccctagcgcgctccggctttagagcctccctagc
gcgctccggcgagaacgccggcctagcgcgctccggctttcgagcctccgcttgttcgtt
ccctagcgcgtggaggctttcgagcgcttgaaatgaatccgagtatgttaaccccaatag
tgtagccagccataaaatcaaggctgacagaagggaaccaaggaggtcgtgttgcgtaac
gagactacaagaaaagaattcgactagaagttgttggcaactagtgaacccggtggttca
gccgggtgagaggtagatcttcccatgggtttggacttgaagtgaatccgctttcgaaaa
gactgcttttcgtggaggggcggatacttgcttgccagtatgttcggtctgcggtttggt
aaccactgggtctacaccctatgtcgtgcaccgttccgctcgccggatccggccggtaag
aattgagcatggtcgttcgcggcgtggggtatggacgtgatcggacccataaatcctcct
ccgtcctcgggacatcactaatatattttggctcttaccgccaaagcagttccattgaac
gaagtgaaggggtcaacagtagcggattttatccggactcatcgcttcagtgtccctatc
tccagccgaatctgcctcagaagaagactccgcggaaaatgccaacaacctcttctttga
gtggcccactcggcatcaaatggttagctcgctcgggctgtgttccgagaggggagggtc
cgtaggagggatatgaagagtttcgattcaagccttgatctgcctttaggaaaaggaaaa
caaaaaaaacacacacataagcacttaattagatagggcatactgcggtcaaatagccaa
atccggttgaggagagttctcacgcccgatcatcaatcgtgtaagccgttcatttcattc
ttttgagaagaacctcccacctcccgcccttagtttatgtgttatattatccttagtcgg
cattaagggctcattttttgtgtacaagggggcttaccgcgtggctgtactgtatggagt
gcttcctcgcatgggccatgcattctagatgacgtgacgataacgatgacgagtacaacc
aagataatggtgaaaatcaaatggcggacacgcattctctggaactaagccagcacttgt
tggggttgggctctttgtccgtgggatagtggttgagcagatactgcaagatctatctgt
actaaagatataataagctcttagagatgcaccatatctaatttgaagctgtgcaagcgt
ggggcagataagccaatgatgttttagattgattcaattatacggctagcgtgctttgac
gttcgagcagaggttgtatagttccttttccagaggtgggatagccgtcttcttccttcg
tagttccgtgcgtggatccgaagtgattccacgaaccttatttcgagagagaagaagtac
ttcgaccaggcggaataataccggaaacttgatttcattacacgacgagactcgaatcaa
ggaccaaggccctacctaaaagtgaaaaggatttcccgattctgctttgagccggctgta
agtgactccgaagcgacttgactatagtctaggtcgaatatctttccgtgagcagtaagc
tgcggatctcccccttcttgggaaagctggtggtataaaaaatgacgtccaatagctgtc
aaaagggggcggacccgtccgcaaacaaaacaaataaatagtaacaaatcgctcctatcc
gtacaatttccgcttctgatgcagcagtttggtagcccgctccctatttttctctatttc
ctctattgaatcacgagaaaagtagggagtaaacaaacgattgaaacaggaatgcacccg
aaaggttccgttcaaccgggaccgggcccgagagaaattccatcgtccatggataaggct
atggcgggggaaggccccctgacgtacctacgtggctacgtgtggaaccggtgaaccacg
ttagatgcgtggggcagagggctcgtagtacctgatagcgctgctatgcagtggaagggc
aggagccgaaattgtacgacgaactttcttgttctaaaaggcggatggtgctaatgaaga
atgaacttgtcgcgccataataagcaagatcctttaatgtttcgattaagaaattcaggt
tcctttctggttctatcacgtgtgttgttaattcctcgatatccgggatagggggaaatt
gtgcttagttaagagactttgtgtcatttcatcaatggctctttttgccgaaagaacggc
ctgctcctgctgctgagcaggagtgtagatttgctcatgcgggggggcaacaatgttagc
caaatccttgattagttgggtaagtgagagaatgggttgcttaatcatctcgtatatttc
catttttgtggagcttcttgccctcaaaatgcagaaagacttgtcggaaatcgccgggtc
cgacatagaagaaaaactctaaagggcatagcttctaatagaagatagccatagcccatg
tatttcagttgccagatcacactaatgaaatacacacccatgcggcagacagttgaacta
gtaagacttggaagccttacgactgtatgaagtgaggaatttctgattgcccagtgagag
tcatattcaagagcataaagcgactcactttcccggcggatttgctattcctgtcctgtc
tttgagccccacctgtgactgaagcttcaacatgagctggactttcctatctgagtagac
cgaaagttcgactttttgggagggacattaaaaaggccctggaaccttggtcgatcagtc
gttcaatcctttcctcttgatcaaatgcatttcgaaaagattctcacaacacaaaggact
cccctactgcactgagacggacccagacccccggctctgtacctatatgttttttatctc
aagcgatagctttcaagtgcccgaccaaaatctgtctggatgatcttcccttgatcaatg
agtgagaaagcaagagcccttacacaaatatagtaatgcgagtcaccatagccctttgat
gttttcaggtggttcaatcggacgaaaagaagacgtagagtagtctttgtcctgtctacc
ttgagattgcccctatctatcaacggggaccccccgaaaggcgaataggaagcttcaagc
gatctgggatcccacgagatgaaggtgtagttttcactaggaatcccagggttgccgatc
aggtgaagtagtagtttctgggcacaaaggattcactcgcgattataggcccgccaaagc
gaaagcgcctgcatcctcacctgaaacaggaacacaagctaaggcaggtcaatcatagat
tccctgctctcgtcactagtcactatgccatgccttccggttagcaagccttccatcatt
aataggaaagccttcccaagttctcagttctggtctcttcgatacgggctttgataatat
ggcctttgccttggactgtgcggaataacagcgggtgcgtttcaaagaccatctaaactc
aaccagtctacgattgccgggtttttaggaattcattgataggaagattagcggaaccac
ctgggctcagtactgctttactgctatgtgctaaaggctgcggaatcagagctcttagtc
ctttctaagtaagagaacagtctattttcgggaacaagcgttctcgcctccgtgaacaag
cggaggctctaaagccggagcgcgctagggaggctcgaaagccggagcgcgctagggaac
aagcgtaggcgttcccgccggagcgcgctagggcgctctccctaaaaactcgctgctctc
tgccggagcgcgctagggaacaagctccggcgttcccgcctccgcgcgctagggaggctc
gaaagcctccgcgcgctagggaacaagcgtaggcgttcccgcctccgcgcgctagggaac
aagcggaggctcgaaagccggagcgcgctagggcgctctccgttttctcgctgctctccc
taaactttatcgctgctctccctaaactttctcgcagctctctgcctccacgcgctaggc
cggctttctcgcagctcggagttttctgaaactcgctgcttggagttttatcaaactcgc
ttgggtcgagttaagcaaagactggctacctagaaggattcctcactgcacactttctat
agttctgtcttcattatcagctgcatgctatcggcgctatatgcacactgccaaagcgag
actctctttcgaaagtgagatcaccatcggcttgttgaaagagggaaggatcactatcac
tcctaaatgcagcagttatctgagatacgaaagcactcgccatggatgatacgattacct
ttctttctcgcctttcaccgagtctgggatcgatcctatctaccattccgacaggagatt
agattcaatagtagtgctttttcctccaaccttgagcaattcgtgtgaacagattcaggt
gcgtagcctttttccactatgcctatcgccttgagccaactgaatgggatattctcactc
tgcatgggaaatgatccctgctagcaatctcttatatagtatgcctctatctctatgttt
cattcctttcttagtcagattctttcctgacttgaaccacggacactctcactaaaccat
agctactttcatcattgatctagtggcattctgtctttcatcccgtaggctagctgccca
ttcctagtgtcagtttattgacctttgcacaagccaactcacttttcgggtcgcaggatt
gagctttctattcgaatgataggcctaaaaaaagcaaaggcccggcaaaagaaagaaaag
aagtaggatagaatagatagtcggtgaagaccgccttgaaaaaagaaaaggacctggcag
aaggactccaaggtttcaaaggtcctacacgcctaattttctttccattttctggttgtt
tagttagatagtcgatagatcgatttcgttttgttggatgaatggtatatcaatcagtca
gtcttgtctcggttcgcggtgatctttcaaccaagttgaaacatatagaaaggcaggcac
ctacccggaggataggcttgaaaaagaaagtaagcctgtgttttgacctactcagccaat
aaactaggaaaccttcagcggatgagtccgctttcttttcttccattttatcccgagaaa
gccggagcgcggctttctcgcctccacgcgctccgttttctcaaactcgctttttctttg
ttgcaggagaattccatccggtgaagccgagccggtgctatagagcaagagataatgaat
cccttttctattccgcccacaggtggagtcggtggtgtacttcgttcgagcccagacgtc
ccgcctcggtatggtatggcatgggcatcatggcattgaagcgtttttctttcttttcgg
gcggcggcccccgtcccttcagacagtagccctttggtctaatctcttgaccgggaagat
agagcagcttaggtcaagtatccgtagtagagtccgtggcatgatccgagcagaagactc
tctccatgcattggtccggtcagtcaggagaaggtttttcccacctatgcgcgaaactga
catccaaacccggcctagctatcgtaatgcgtcccgatgccaaagcttcctgaaccaact
gaagcaaggaatatgaggaaaagagcgctagcatcccttgctctctatcgattgctcacc
gccgtctgatccgaacatccaaagggggggtctcggcccttcaggtgtaagcatgaagtt
cagattcagtaagcatggctttgtttgctttcccttgcgggttctaagcgggcttagcaa
ggtggattttcgggcagtattagcaaagaggcattcccgctccacagcgggtccccagaa
cggtctcggagtacgcaagtccgatttcgattggagaaagaggccgggttaggccaggaa
ggctaaagctgctaatgaaattcgtaaatgcactgaggcgctccgcccctaaccagctct
ctgacggcgataggatctcttgtgaggcacctctctctctagatggactgaacaatgctg
tgaaagagatgatggctcttcgcaaagtcccgccctttttagatgcttcagccgccaagc
catatcataacattctcgaaagctaagctcttctcgacccgcgaagacgacccagatcct
gaggaggattccgtcggtaaagcagccgttgaagcagtcacatgttagatgaatatctat
attatgggcttcgtgatcgagccgacctaagtttagtgattgatatgaggagtcggtgga
tccagcacctggacccacaactagaattcccacccaacaaggaattcaactattcccatc
ctcccgaagcaggtgcggttcgctcccttctaatagctacttctttttttcgctctttcc
ggagttctttttcccatctttcaaccgcaacaaaacaaggcgggaaaagcagacaaccca
actaggttctcttgctgactttagaggggcagcactggaaactcctaactcaagtgctcg
aacgggcaatggctaagcttcgttctgctcgggtacagcttcagaaagcaaggtgcagtg
aagatgagagccgggaagcaggaacttgcagcaagtaagattctcccattggaaacaaga
agctcgagtggtcttctcgccgaaaatactacattaatctgctcttcccttccccactgg
atacctagcccgagaatcatacatatcataatcggaaccgggaagaagcccattcttgtt
catattcccgggggagtgtctctttccggggaagcttcaagatctcattgacctctggtt
gacgaagaagaggctctttcgggccctacgggttcatgagcagcaacgaagtgagtctcc
cccccataccattcataccattagagaattctctttcaagcaggcaagtagtccacagct
ggtgagggccagtcttccaccttggggattacacccaaaagcctcagcaattgcagttcc
ttctttatattccatttctttatattcgatttctatctttctcacgtctttcaagtcctt
ccccactcctatattcttcttttaggaataacgaggaatggaatgtgctttccaatgcgt
gtgtggtaagcatgagccttaccatggataggtgattctttccgcaagttgaaaaccttc
aaagataagggacgattcccgcgctgattattcgactcacccacttactcccatttccat
ttgaaggtgccggtacccacttctattaaggctggaaatcgtagattgtcggaaaggggt
actcaatcaatgacttgagtgctgggacgggacagatccggtaatcaatcaagtaggtga
gtcggaatcttcttcggttcggtcggaaatgcacttttttcatcaatcccgcttaaacat
catttgactaaggcaaaagtttgatgagcgataaaacggaaagcagcggcgcgtggaggc
tttcgagcgctttcggaaaatcccattttggagaaatcgtttcattcacgaaagccgaga
gccatcacgcccgaaccagcaacccctgcttatgctgcttgcaactcccaggtttctaat
tgacttcactttttccaggaatagccagtcccagggaaccaagccctctcgaaccgctaa
aaaggacatgactttggacccataaagaatcttgaatagaagaagtgcgatcggcattgt
aatcaacaaaataggcatacgaatccgcgtaatcaaggccactgaagcatccaaatccgt
atccctatccccttcctcaaaaacgggccgaggggaagattttcagcttcaatcgactgg
ccttccgcgccttcctctcttggttgcccgcttttagggctagccacaccaaccctagtt
ctcttgcccgcttgtcgggaacggaacggagcttctcactaacagaatcgtaaacttcat
ttcatcaaacggaaagagtggcgttaaagatgttgaagtggaaagaacaaaaagaaatag
gggacttatttttcattttttagggcatgccaacgagatctcatgagagcaccggatgat
tgaatactatcccaatctctagcaagagtaccagcgctgaaacttaaagaagagtaggat
cagaagaacttcaaccaatatgactcatcccacgggcgcatctgtatttatttactaggc
tattccttgccttggaaaagagaacactctttcttccttcaacataggtgggaatgccgc
ctactatacttaacgggcaagagcttcttcttaaagaagatctgcagcgcttatgcccga
aaacagtggttattacgacaccaggggcgtagcgtagctgctttttcttctcttcctccc
gggcgacttctctccctttatttagagaaccgagtgaacgcagaatcctaatcggccttt
cggctagcacgtgggatcttcttctttatattaagatagaaccaaacaagagccattctc
ctttgaacaagagcttctttttcccctcgttcgctagccttttggcttagttaagactga
ttccctcttggcttactagccaagtccaatagcaacggagtcttgctaacataaagctga
gagcaagcatttcttccggactattttcgctagttcttgaagtgaagtctgatctcttaa
ttggcaaattcgtaggttcaattcctgctggatgcacgccaatgggaacgtttaataagt
ctattggaattggctctgtatcaatggaatctcatcatccatacataacgaattggtatg
gtatattcataccataacatatgaacagtaagaactagaattcttatcgatactggaact
catagggaagaaaatggatttatggatggaatcaaatatgcagtatttacagaaaaaagt
attcggttattggagaacaatcaatatacttctaatgtcgaatcaggatcaactaggaca
gaaataaagcattgggtcgaactcttctttggtgtcaaggtaatagctatgaatagtcat
cgactcccgggaaagggtagaagaatgggacctattatgggacatacaatgcattacaga
cgtatgatcattacgcttcaaccgggttattctattccacctcttatagagaaaagaact
taaagcaaaatacttaataacacggcgatacatttatacaaaacttctaccccgagcaca
cgcaatggagccgtagacagtcaagtgaaatccaatccacgaaataatttgatctatgga
cagcatcgttgtggtaaaggccgtaatgccagaggaatcattaccgcagggcatagaggg
ggaggtcataagcgtctataccgtaaaatagattttcgacggaatgaaaaagacatatct
ggtagaatcgtaaccatagaatacgaccctaatcgaaatgcatacatttgtctcatacac
tatggggatggtgagaagagatatattttacatcccagaggggctataattggagatacc
attgtttctggtacagaagttccaatatcaatgggaaatgccctacctttgagtgcggtt
tgaactattgatttacgtaattggaagtaaccaattaggtttacgacgaaacctagaaat
cgatcactgatccaatttgagtacctctacgggatagacctcaacagaaaactgttgagt
aacggcagcaagtgattgagttcagtagttcctcatagaaaattattgactctagagata
tggtaatatggagaaaacaaaattgtttgaagcacgcacagaaccggaagcgccccttgt
ttgtttcaaagagaggaggacgggttattcacatttaatttgatggtcagaggcgaattg
aaagctaagcagtggtaattaagacccccgggggaaaaagagagatgtctcctacgttac
ccgtaatatgtggaagtatcgacgtaatttcatagagtcattcggtctgaatgctacatg
aagaacataagccagatgacggaacgggaagacctaggatgtagaagatcatagcatgag
ttattcagcagatttggattcctatatatccactcatgtggtacttcatcatacgattca
tataagatccatctgtccagatatcatcatatacatctagaaagccgtatgctttggaag
aagcttgtacagtttgggaaggggtttttattgataaaaaagaagaatctacttcaaccg
atatgcccttaggcacggccatacataacatagaaatcacacttggaaagggcggacaat
tagctagagcagcaggtgctgtagcgaaactgattgcaaaagagggtaaatcggccacat
taagattaccatctggtgaggtccgcttgatatccaaaaactgcttagcaacagttggac
aagtgggtaatgttggggtgaaccaaaaaagtttgggtagagccggatctaagtgttggc
taggtaagcgtcctgtagtaagaggagtagttatgaaccctgtagaccatccccatgggg
gcggtgaaggcaacggctggagatggttcgaagccggtgttattctaggattccctattt
gaagggatagagaaaagaaaaccataaagctctccaatcttagatatattttctcttcta
aagcaccatgatgcgtatgatcataaagctgttagtagtcctttcgacccttgtggctct
cttccgagatgtgtcatgtctcaaagatgaagaatggaaatcaaggataggggaattccc
ttctgcctttgtggttgggagcctaatgtatgcaatggcgtgcactcgcccggacatcgc
ttatgccataagtttgactagtggattgactagtaaccccggtttggagcattggaatgc
atcgctaaggataatgaagtctctcgcgcattgatctggtgtatggaagatcaagtcttc
tactataagtaagtaaggatatagcgatgcggattagggaagagatttggatggaagcaa
atccactgtcgggtggatcttcatgtatggaggatcgaagatggatagtgggctaaagcc
cccttctctatcatcttttggctgggtgcagatggattcggggagggaatgagtggaact
ttaccactcgactgaaagtgaaagaactcaattactaaatggagaggataagtgctattc
aaatgtctaaccgggctaatatgctgtgctttattcctttcatttagcggtagccagtct
cagtatagagttgcatcaccacatctctgatgtcaagattcctccggataagaaaagtga
atcgataaaccaaatggatcaacacggggaatgaggcatccacgtcatcaaggaaatgat
ttctttttcaaggaaatcgagggggacattgattagctgaggagtggggccgtctaccga
tccattgggaagtacgaaaagggtggaattgagccttattaagtcacgtaaaggataggg
cgatcaaggaatagataggaatgactcaccctacccttccttctccgcctataacgagtt
agttaccgggtcagaagcatgcgataggtttggttttctatagattcagtacccctttta
tttggtagcctcttttcccgactaggaaagagaactttctggcaacaggatccactcgaa
tcagtcctccagtatctccggtttcgggataagataggcttctttacccacccgagcgag
tttgagaaaacggaaagcagcgaggaaaacggagagcagcgagaaagccggcctagcgcg
tggaggctttagagctgcgagtttagggagagcgccctagcgcgcggaggcgggaacgcc
ggagcttgttccctagcgcgctccggctttcgagcctccgcttgtaccctagcgcgctcc
ggctttagagcctccgcttgttcgctccggctttctcgcttgttcttattcaatgctagc
caatcatttgagtggggcctagccccccatagaagaaaggcttagaatcaatgctttgac
cgggaatgccccttctctctcatagctctgccctagtgggaatctcagatgtgaaaaaat
cctcccttgcttcttcccctgctaacacaggctaattacctcgctcgagctgaaacaatt
gaattagccgagagttctttcactgcagaagaccgagagtcagaagcgaccttcccctct
acccttggtacagagcttccattgcgagaacctttcatccgtcactcccggctgattcaa
cacgagcaattaaagctaccgactctagaacagcggaaacagggctaataccgattcctg
gacctggacctggtgaaagctttcaacctgcccttcttccttcaacatctgcggagctaa
gtccgggtctcactgaaccccttccgacaacgcggcataaaggctaagaccacttatttc
ggaaaaaggactggcatctgtaagagcaagagcactgactaccgctcatgccccctagcc
aattcaaactcggatccgaaggagcgctcgaaagcctccgcgaacaagctccggctctaa
agccggagcgcgctagggtacaagcggaggctcgaaagcctccgcgcgctagggaacaag
cgtaggcgttcccgcctccgcgcgctagggcgctctccctaaactcgcagctctaaagcc
ggagcgcgctaggccggctttctcgctgctcggagttttcctcgcagcttggagttttct
caaactcgcttgggtgattctctaaaaagtctaatatgacatcacttttcgctgttgggt
acgaaactagactcggctatgattcacatctctcaagttctcagatcaggacctaaggcc
tgggactgcttcttccttatcgcccgagtattgcatcggacttgggcctgctaattaaag
tcaaccgatgccttttaaaacagctatgtcttgtctttcgaaatcattatgaggagtgcc
acatctctcgatctctatcttctttagcggacatcgaggcggttggcgcgtgcccgaccg
gagaccgcgtctgaagcctttgccaactttccgtctcaggcaagagctacgggcaccaac
ggctcctcttccggcattggctactgggtctgaactcctaaatagatccttcttggcttg
cccactctattgctattgtcgccttccagcccgcccttgggtggcttcctgccttctatt
ccaatagccctgcctccatcaatagcagcccttcttccttcaacggcaaccgcaggggcg
tagcgttttcacaagagcagctccccgggtatgcacttctaaattaagcagttgatgccc
tgatcccgggaataagagaactttctcttccaggtcatcccctctcagtggcaagagtga
gtagatagcagaagttctttcattcctcattcctgggatattagtgaagcttgcccctta
ggggcgttctcacctgtgctatcaataagaaggagccatttccgaaagagagaaagagaa
agagaatgtgaaaaggctacgcaccttggtccgattgggataagttgaacccgttctctt
tagttctatttgaactaagccgaatcgcgaaccaaagtcgtactctctttagccaccggc
tcctaatggtttgctctttaaaccaccaacaggtcctattccgacaacaccgaaaaaggg
ccctctcccggtcagtaccttaaactaattagccatttccaagctgctctttcataagct
gtgatggctcttttgaataaacggcatagtctatttcatcttccttttgcccagaggagc
attcgactgaagaagtatgccattagtaagactctctagaagccttaggagcaatggagt
ctggtgaggtagctcttgtctcttggtcagctgtttccgctcgagtgaaaatgctttctg
gggccggctttcgagcgcttcatacgaaagcaggccgttgagcccgaaagactttttcga
agaaagcttaaagagagaaggttgtcccatgcctttctgatggtgaacctcctactgctt
cttccaattctgaaactgggactggcctgttgactttgcccttcctttagacaaagagcc
cccagtttcgccaaaagacctctgcgtgttgtcattcaactccacacaagcctgtcgttg
ggctacttgcgtcttcggcggatacagaggagaagtgacggtcggtgaaatagcccgtcg
tccaactcgtagctcttcttgtttcacgttccctttccgatgaaaacgagaaagaaatat
gtcaaccactgctacctgtgctgctttgtgaatttgatatgatggcctcggcaggcaagt
tgcaaaggcaacttgcatctctgctactggagggtatgaacccccggatctaggcgaggt
gatggcggggaactccaacaggttttggtttccccctcccctattactagtaagttgatg
gagcccaagcgctcgaaagccggagcgcggctcgaaagcgctcgaaagcctccacgcgct
ccgttttctcgcttgacgactttcggtgtggggtcagcttgagccgaggtcgtctcgtaa
caggaacaggaagaatagcaaacaagcacacaagcaggaataggaatattggctgtcact
atcctctggttagcaatcaactacggagctggcaactcgcaagccagcgagtctctgccc
tatctaattaagtgcttcggcccagtttatgaacgaaactgactctactggagctgatat
gaactgcaaaagaaagaaggccctcatctttagcgtggatatcgttggtataaatgaatg
aaacttgaatcagggaggcttgtttctgtccatatatatgcaactctcactcaagaaatt
ctcagggtttcgcctggtaaaacgttctatccactaacaatataacaaaaggatggatgg
aatggcgctgcaggaaccggtcggattcgaaccgacgaatagaagttttgcagacttctg
ccttagccacttggctacggttccctatcaattccatgtctttcccccttgtccgacttt
gcttcagagggtgagaccaggggcgtagcgtagatgccggaatgccttggttcggatccc
aaacatcgggttagaaaagaaggattcgagcagcggtaataaagtcctgtcttagaatag
tgagaaacaagtcctcctgccctcgaacgagaaagaggaactgacttctcttctattttc
ttcttcattccttattagttgcctagttctgagacaagatatgcttctcttgtatagcct
acaggagatccatctcttttctaggttggaattgttgatgtgttccacgcctgctttcga
gccttcttcttctccttccgaatcaccaggatctcctgacccaacaagatctgttgagcc
tgacccaggtactgatgttcgtgttcgtgcctagccttgtttaggactttaagccagcat
caatgctttcatcaatatttgatgattctgaaccagctcaaacttactggtatgatatgc
ccgtcctggcagggtgttttgcttaactggggccgggcattgatgcttgtcttatatagt
cttgttctgggggagttgagcagtcttcaagttcaacaaggaagtcggaagaactccatc
aaggggaaaggagcgctcgaaagccggagcgcgccgctgctttccgttttatcggctcgg
gtggaaatcaatcaaagccatctaaggcagataccggtgtttgctcagtgccttttccaa
gtcttgtttccgagctatgatctgttgagtctgctgagcgacctgctaagccctttgctc
tatctctttcttcttactctcttatgagttcttctccttatgatctaacctactcgcact
ccttatttaaatacacgatgttgcttgcccgcttcatctctcaatctcgctcggtagaag
gaagatataaggaaaggggataataaacaacgttcttgacttcttagcaactcgggctgt
cttaatcactcgctacctaggtacattccggaatcggtacaaaggggaagtttcgactca
atcgaccgggggatcatgcttagtcaggggggaagatgaatgtacttacctgctcattcg
ataagagagggattggaagaataagtctaaagtgtataaacttattaacctctttatgta
ccaaagtagtcttcattagaaatagaccagcaaagctcgaacaaaggagagtttgtattc
ttcaataccgagccgagccaagcgagcgaagacagagacagagggaagaccaaggcaggg
atggttcggcagatgaaggcatcgagtgattaatacaacaagaggtatctcgttcgactt
gcacttgcatttgagaagtatatcgttagctttctctcgtctgagccaggatgctcagtt
gtttccaagtcaagacctgttctttgcgagtcaggaaggagatcagaaggcgagggctca
atctcggtcgtcgggggagctggtatacggtattgtcaaaaaatgaaaggcaggaatgga
tggcacaaagttctccagctcaaaaggcaaggtcttaaaacacttgctaaagctgttaac
cccccgcgcgttaaagcagttgcagaaaaagcgggatcgggagggtcgagcgctcaatat
ttgtttgaagtcaatcgcccataggtggttttcttcatactacgttgcggaattggcctt
tctgggtccacccgagatcgttttccagaccgacatcaactataggaagacctcaagtcg
attctttgtctttgtcaggtgagtagtcaattactcttgtccccacccacctctgacagc
cctccattcgatagcttacttgtgaccgttcagctattcggcgattaggttttcctctcg
tccagcgcgtcgcactctatccatcatgcagccgcacgtataacttaagtcatttgttgt
gaatggtgcttttcagcttgttgatgtcgaattgggacaaatcatccggcgcggcgtgat
atctatcgctcccagaggactgtctttatccctgtcccatagctcgccaacactctctct
ctagctgctgtcttggtctccggttggatgagttccttctccaatgtctttccgccttgt
ccgatggtaggttcacctggttgtgcttgcatggggcgtgttaagttaggtagtggatgg
ggatctttcgttttaggacaatggatctctttccagaggattgggaaggacgaccgacct
atgacggttgttggtagcggcccgaaaccatggtcaactcgtgggctatgcttatcccat
gacctgccctttccttggttggaaaagaactccttatgcgggcacacagcctacccttat
gcaaaggaaatagcataggaatcctgtaagttgatcagactaacggaaggggagcgccct
tgtctttccggagtcggatgtgcccaatcgttggtctcagccagttcctgttgttcttgt
tgtaggtcagttgttgttgatgggccgtcttttcggaaggggacaaaagatccattcagt
atagatggaagggaagtccccataaatgggagaggaatagattccccgtttggtagtata
aaagcaagctcgaactaccagagacattgggtggggaaggaatgatagagctaaattggt
tgcccgaagatccgatcaactggtagcatacatattcgcgggtgaagaatgaaaaacgtc
cgctaacgcggaaaggagatttggaggatagtgcattgcaattacaaagtcttgccttcc
tccatctcatagtacggagtagaaggtcgggggaagctaccgctgaagtgatgctttagg
aaggggaagtcttattccatagtactttgtaccgggagtacatatactcatttttgggtc
ttgcttaaaggatagcaccagatataaataggctttagtacaccggcttggagcgcggtc
ttcgtctccagccgagcataaaaaaaaccgtcccccactcggaatccgctaatcggtctt
aaggtatcgagtcgcgataaaaggaatggattcgtagagggcggggggaaaacatctctc
gcgtctgtccggtcatccgtaccgaatcccgcactaatcgcatactcgtgcagacggccc
cctactacctaattcctgtctgtccctgcccccttcattcattcctttttgaaacgttcc
aatggtggtccatatagatttgagatctcaatgaattcgccagaataaaatggtatgctc
cattttcaaatatagttgggagagttgggagtcgttagtcctgtcgaggccctcattctc
ttcttccgaatcagggcaagcggtagtaggaagtaagcagttgttggaatgaggatcaac
accactgaaagcgactccagtaggtatccggggcggctgcccagtcgaatttcctgcaat
ctgttgttgttctactcattttcagaagtttctctctattccctaagccgaatatgtttc
aggagaagtttcttcataagataaccagttcataccggtcttttttgtctcgtcgggtaa
cgtagggggcaatttcgatgtatcagtcggaatcattagccatttcgaccgctcgggtgc
gagttttcactttcagattgcgagtttctcagtaatgagtaattcaaagaaaaggggcgc
tcgaaagcgctcgaaagcctccacgcgctccgttttctcgctttccgttttctcgcttca
tctttgtcaatcattttgtcttccttattgtataacctgatgtagtggtagatcttcttg
taacatttcactttggtcatttttttctcattgattgagttgatttcaacctcccgtatg
ttgctggtttgttgctgtccgaccaccgcgttcgttgataggtctgtgtcacctccctaa
gtgggctttccctctgtgtcaacggaacatctaaatcccttctattctctgtgggatcct
gttccagttgttgagactcaacaatcgtttttctggagtggccaatcaatcctctgctga
tcaggttcacttccgtctgattggaattggatttcccgccccggggagcactccgttcca
gcgagcaagcaaagcatacagcactgaaatcgaagactacaagcaaagcgaaagcctctc
ttcaataaggaaaggagggaaagctagggaagctggccagactatcggatagtgaacagg
gaactccctttcaaaagaaaaacataggcccaaaacttgatatgtagggctggaccctta
ttgtaggagaggaaaacaagaattacaagttggtacggtagccgaattaagctttaaccc
gtgagggtccttatcggtgttagtgaaaaagaagttccataaacatcgtttttctcagtt
caggaagtactcaatatgggaccataaaggttgattcaatcgtcaaagggaatagttgaa
agcagtttttccatagcatcttgcgagtgagatctggttttcttcattttccaccaatat
gagtagcaagtgaaacgatccatcaatccggactttctttcctattcaactcactgggct
cgcgtattccgctcgaaggtgactatgcttgtgtagctctttctgtggcgggtgcaggga
cgggtgcggatagagtacagcgcttgctcttgtgccaggcagctcgagaaggtcaagtta
ggaagagtaggagcccgttgacccctttcgaaggtaaggttacgcttgcttgctaaccag
aggggagttacagcaaatattacgattgctatatacatacgagagcgagtagtaggctct
tcaagacctgctccagctcctcttgctacaaccagtggaccgagttgctagtcctgcttg
tgcgcctgttgctgggcatcatacctactaggaagcatagcgggcgaaggacgagagacg
aaagcagacgtcagtgaagctggtcataatactccctacgtcttgactacagggagagtg
acaaaagacctgttgctgttccggttactgtgcctgtggctgtggtgctttctgtagcga
ttacttgtggcaagcgggaagggttgtacggctttcgatagctaatagagttgggatgac
cagcgacgttaagagggacaatgcaaaactcgctataagctccttaaaacgagctagaac
cacgtcaatcgaattcaaggcctaaaaaaaagggctgagtatagctcattttttgctaga
agctgaggttatttctactggaccagtgacgagagactagagctgacttgggaagagcag
aggcgctttcgattgcagtggcggggacgaagcgagagtagctgacaggagacaagtcga
agagctaacaacaaaggggcggagcggcaaagactcatgaatattttcttcctgcctgtg
ctgctgtagcgggttcggcttgctaactgacaggggaggtgacgagtgcgggtcctgttc
aggagagtttcgaagggggaaggacaaagatagagggaaagaggcgaagggaaaggaaca
agctccggctcgaaagccggagcgcgctagggaggctcaaaagccggagcgcgctaggga
ggctttctcgcctccacgcgctagggaggctctaaagccggagcgcgctaggccggcttt
ctcgctgctctccctaaactttatcgctgctctctgcctccacgcgctagggaacaagcg
gaggcgagaaagccggagcttgttcctttacctcgctcgccgagcttcttttctcttggt
tattggctttttgactcaagttagagcttttctttcctgtgctttagttagagatagatg
ggagctgtcaagtcagatatggattcaggtctgggtaagggagagcgctatgtttattct
tagtggtcatcggaacaggattcattaagccaaaaagtctagtgcgggaatagaaagtgc
ttttccttttaggcaatcaaagagaaaaggtcaatccgggatagcagctgaaagaaagga
taatgggttccgctctagggagagctagaaagtctatcagtttcttttcattagtccctt
aggcaatcaggtaaactaaaaaagcgggttctggggcaaaagagatgttttatttacgcc
agttaaagggtcaacccctgtccttgtcagtgcagtagctaactaaagcccatggagtaa
gggccttcttttcttaaaaaagatccatagctttgttctttcagcactaggatagtcaga
cagaagtcaagcgagtttgagaaaacggaaagcagcgataaaacggagagcgccctagcg
cgctccggctttagagcctccgcttgttcactccggctttcgagcgcttgggcaacccaa
ggacaaagtccatactcacatctctccagggtgtgtgtggaataggcagaggagtgtaca
atccagtgttgtttttcttggccttagccggtgcgacactgtgaaagaatcctagaagga
tccctctttagagatggccaataaaacctatctgaaactagagcgatagtaaactccctt
ccaaaatgaccagcaagtccacctgcatgcatttcccaaactagaaaatctctaagtgcc
tttactatatttactatatttcgtacgaggaatgcaacacttagtcgctctaaactcacg
aataacaaagtaaacataatctctacagttaccatccctaacctcctgagaaatgagacc
aaaatcaggacaagtagaatactcatccttcatcctatcaaaacctatcacctgtgcact
catcatctgaaagtaagtaccctactaagagcatcagctaccttattctctacaccagaa
cgatgtttgagaacaaaagagtactcgttaatgaactcaacccacctagcatgcctagaa
tgaaattgattttgagagtgcagtgcagatatctcaatgcttggtggtcggaaaacagaa
caaactagaaaggtcaaaaataatacctcggaccacagcatcaaactccttttcagctgc
tatttgaatactgatgtttagcctcattgagtttttcactaaagaatgctatgggatgtc
cttactgaccgcttcgcccctcctattcctattccagatgcatcacactcaaaaacttga
ctaaaatcaggatgccggtgcttaagtcatcttttgcttaatatcactaaaagccctagc
agccgcagtagcccattgaaactcccctttctttaaacaatctgttatgggagccataat
ggtactaaaccctctaatgaatttcctatagaaagtggctaaaccatggaaactacgaac
ctcagagaaagacttaggttctggccactccctaatggcctaaccttttcagggtcggct
gcaataccttgcgcagaaacaatgaagcctaagaaaagcacttgagattgcataaaggta
cacttcttaagttaaggttgacatatagttttgctaccctaagagtcatgaaaacctgac
gaagatgatctaagtgctcctctgtagacttactaaaaaccaggatgtcatcaaagtaga
ccactaagaatttgcgggtgggtcaacaccctcataaaggtactgggagcattggacaat
ccaaagggcattactaaccattcatacaatccatcttgggtcaacaaggcggctgggagc
ggatcttgccaacacggtaaactttcgtcttcacgggtaagcatatcatctcttgagtgg
tagatcctcaaccgcttgatagtgggtaaggctataggatcaatcttccgctaatgctaa
catttcaactctcatttttctttcatttactgcttcgggaaagtgtaaaacctgcccgtg
ctcacccgcatttcacaagcaattgatgagtggcttttgctccttggccttctgtttatt
gatcttttcctgcctgcgaatctccttcttccttgccggctatagagccacggaagagtg
aaaggcagatatttcagtcgcaggtcgtctgcttcttgattctacagtgccaacttctgt
tccagaatcagtccctggaacaactggaagagaaactacaacctctgctgcatccgctac
tgatgtagaattctattgttctagaatcacagacagcttttagctaatggttatgaaaag
aacatttcttttcatcgatcgaaagatgctctagactcgcccaccgctcctctctggaac
tatcgcaaaacgttctctccaccgctctctctgaatgaagaggggactctttgcccatag
ggtcaaaagcaagggtgcaagcaactagtgaagcctgagctctcgattcattcatctcaa
tctcatctttgtcagctctttctgagctattctcttaacacctttctcaaagccctccga
tcgagtagtaaagacaaagggaaaggatttattgcagtttttcatcactatgaaaaacaa
agaaactcaacgaggcttcagactaacagaatctttaattaaagtcgagacatcacacta
tagagtgatcaatcatctactttcaaccgccttgctccaatttgagtttgcacaaggcaa
ccctaaggaggtttgattctatggtataagtgagtattgaagtccttcaaattggctggg
cgttccgtaccgaactaagatagtcgaagcgctccgccccttctcatacacatcttcgat
gcttcgtctgatttcaagtcagcagcattagagcatttggtcgttcaaagacacgtttgg
gcttcgttagaagcgaacttagccaagtggcaggaaaggttgaacaagcgtttcggagcg
ctcgaaagccggagcgcgctaggccggcgttctcgccggagcgcgctagggaggctttct
cgcctccacgcgctagggtacaagcggaggctcgaaagccggagcgcgctagggcgctct
ccgttttctcgctgctctctgccggagcgcgctaggccggctttctcgcagctcggagtt
ttcctcgctgctctccctaaactttctcgcctccacgcgctccgttttctcaaactcgct
tgaatggttctttctagtctttatcttatcttcctatcaacacaccaagttggtacgaag
ggaacgagcctaagtggccaaacgaaaggcctttgaaataatggttgccattttgcccct
ctttagactttactttttcccctttctatccgaggtaaggatacatggcccctatctgcg
gttaataaatggaatcagagaggtgaatctgattaaggcgaggcacaggttgaccgttgt
ctaagtatgccaatatttgtgattagttaatctcttcctgagaggaacttgaacattgtc
tcaaacacaagattttctcgtgcaaaaggtcagtacattccagctggatattgtaaagca
tctaaccaggtcaatgagttcaaactatagatgaacaaagagcaaagcaggcaaaagact
tcgaactaactggttgccttgcccatatcagaagagtagtataataacaagatggtcacc
tccttagctacattattttgttttagcaacttctttcaatctcttgaaggttagagactc
aagttccaggatctcatgtttccccttgccccctcctcccgttatacaacaaagacgaaa
cggtctgccagctccactacttactgaacagcgatcgattaggcggaactgcttaagctg
gttgtgcaaagtttgtttgtttgttcacatcggcatgactcaactgctgcaaactagtta
ggattgtgcctgccgtcaagtgccgcatggcagtcatgcatgcaaaagggccagtggtgg
tggttatctatcacgcgggaagcgtcaagcctatcacgcgggaaagacccctaacgaacc
aaccagccaatcatgctatccttaccttccaaccaaccccttcgattccgcttctgcagc
tgctgcagggtatagaatctcaggcccttgatgcccgcagctcaatctgttttgcagtga
tggacggcgcaagaacaagaatccgcggctttgttgttgttgcagcggtggcggtgctgc
tctttctcgccctcctgctcgctcccccggggccaaaaaaggggaattaagtagcctcat
ctcatcaatcaaacagggcttgatatgctatcccaaagagaaggttggttggtgacgact
ttccacccctctttcatcatggctgccatattgcagtctcaaatccaatcgaaggccctc
cgatttaggacgagacgaagagaccgaaaatcttcttttcagttccccgattctatcaat
gcatttcatagcgcgcttagacaattcaaaggccgacgtccaaaacggaaaccggttaga
accgacttgatcagttccaatctctcactgtacgaaagggtctttgccttccacccaagc
gagtttgagaaaactccaagcagcgagtttcagaaaacggggagcagcgataaagccggc
ctagcgcgtggaggctttagagcagcgagtttagggagagcgccctagcgcgctccggcg
ggaacgcctacgcttgttccctagcgcgctccggctttcgagcctccctagcgcgctccg
gctttagagcctccgcttgttcactccggctttcgagcgctttcgagcgctcctttcctc
taacttgaaaaatgactacccctccaagaaaagatggaattccctcttgaaaaacgtgtt
tcttctgtgtttatgctgtcagcaacttaacacaataaacagcataacaaacagtccgtt
tcaaccattgctaaagcgaagtattttcatgtttttattaaaaacaatacaattcagtgc
ttcgctccttgaagattgaagccggagatcttgggctactgttaagcccgcgatgaacgc
ttcgtactcggccacgttgttggttgctggaaaaaccaattgggttgctttaggtatgag
tactccttcaggtgacaggaggacgattcctatgcctgttcaagtttcgttaagtgcacc
atcgaagaaagcgggtccaagcgctccgccccttcatcttcttcttcggttgaaaatagg
atatctttatcagggaagtcagtacgaactggttcgtatgactcctttgggaggttggct
aagctatctgctactgcttgcccctttctttctttctttccagtgtcgtcatgttgtgcc
gaaactgcggtgtcagtgatagacacataaaggagtagtggccttccagggattggagat
gataatactggtgtatgaatgaggtaccttttcagatgaacataatgtattcctttcact
tatcggtccattcgaacttcgcgttcttcttgagaagctggttcatggatgcacatccag
tgctagcttgtaagagaaatcttctcaagggtttcagcctgtaagcttcgtaactcctta
atgttgcgagggttttatgatggcacgccacgggaaatgcttctatgcttcgtttactga
cgatgaacccttaagtagagtccttttccggccgaaaacacacttttgtgtgtgaagtcg
tagcttgtactgctacaaccgttcttcaatcttttccaaatgtggggcttgcgggtcgac
gaggacaaaagttttttctacaagatgtcccagttgatcatggaagatagccggcccccc
gtcctttataatagtagtgatgaatgaggtcttggctaacttaggtggggcttatctttt
tcggcgagtttgatctggttgtactcggaaaacccgtccatgaatgaacgtctttcgtgt
ctagctgtagaatcaactaaaacatcgataataggaagagacaagggcgggtccagcctt
tgggcaagctttgttgagggaagtctatgcaaactcgaactcgcatacacgcataaggct
ttcttagctattttgactatgttggatatccaatcttcatagtccactgtacggataaat
ccagcttgcgagagccgtcttttcattattttgaatatcaggaggcagcttactaggttt
ttgcttgcccggtctagtaaagttgaaaaccttattagagtagttggcgatgctctacca
acgaggagtccaaccaaggcatgtcttgtcttcatatgaccaagctacaatagtaaggtt
tgtgctttttttttaggccgggaagcgcggatctttggtttcttgggatgggtacccaag
ttgacatcttcagtgtcttcgatgatggcttttgatttgtctgaaaacttctcgaataca
cgttcgaatcctcctgaacgtcagggatcatcttccttggcctcatgcattctgcttccc
actgcttctgagtagggagctatccgtcgagtgggttttggcaaaatatgaggggagtaa
ggaatgttggatggagtaggaagcggtatgccttcttccttgacttttcccttatagtag
attggcaagtggtaagaaggtgaaaatgggtggggaaagaaggcatcattttgaatagag
agaaggagcgctcgaaagcgctcgaaagcctccacgcgctccgttttctcaaactcgttt
ggtaatagtgttgagagtcgagtttgaagtcgtacccggagtacaggactgggctcgtgt
gatagcatgaaatcttcaccttctatttgagcactgagtttcatctgattcttcgctgaa
caagcgaagcgatgtaatgcttttattctattctttctataagtactcgatttcttgagg
cttagcttcttctagcgcccagtcagcgtgcctaggcttctttagcggtcgctgttgatc
gattccttcatttgaaattagaggaatggacctcggtaatatggaactggcctccttgct
ttattgctgagaccacgtaacatagccttagcctcctttgacaaagttagtaagaagatc
aagttcgattatctgttctttagttggtgatggcaacgcaatcactcgagcgccaggcca
tactctttttgaaggttttgctttaatgagggtccggatcccctgagatgttttcccaac
caaggccagaatgtcataaccaaatggagtcaacatttcctatgctcgccggcaaaccgt
gaaagtagtggcgatgagctatgttttgagcctctgttaataacagaaaaaaatcattcc
acagtcgtaggggtacctgtcctctattaaaagagtcgggttaccggttaagttaccagt
ccacctccaccctttcggcttagccgggattctcttctagacgtaggtccgctcctcttc
tttcaaggactttctttaaggattgagttcacttcgttcactgcctcggtcactggtcta
ttgtatgtagtgaacagggcccagcgcaagcaagctattttagaacctctctcttgtccg
gcaagcaatcgccatctccttagcccatgagtagaagcaggcgaaactggagcgggagct
ggtgtagaaagagaaactgccatcaaccggcaactagaccagtaattccaaaatagggat
ttgaaaccgaaccaagcataagccacaccaacagtaaaaagagcttcagaaagaaagcac
gcattcgacatcggcacaggctcaaaaaatggaaccgcttcgccctctttctgagtctcg
ctctactacaggaaagctagcattcggaatagagagatttaatagatagggcccgtcact
cttattagcaacagtcactcttcttattatttcataacctcgtgctttacctctgattct
cctctggagagctagcccgcctgtcagctctggtctgatgataacgaaaggcataaaggg
agtgagtaggtgcagcaggaggtcagttctggctggctggcgtgctggatagctattacc
ttacttgtgtaccggaagcagttacgattggggtttcgagttcgattgcagtttctgttg
ttgcggttggtcgtttgtttgctggaagcgtgttttttaagctttcagttcgtccgctgt
gcttgttcagcttcatccgcaaggatacctgaccacaaacttcgaaaggatggcccgcga
taatggctttttccacgaagctccatctctagggcgatccgagtcaattcatagaagaaa
gattttcagcagtagtcaagtaatagtaagagctaaccgatcgaggcgcgagcctgtcca
tagtgtgatccctcctgttaaatagcctaagccaaagagtctcccttttgtctgtctgtt
cattcgcacagtgcctagtcaacttcggatttatacagatagctatatctcgcatccgat
tctcaactgctttctccattgaagtatgaaccctgactgtcttaaatcaccggacatttc
atagatcaatagggtcggtctatgtcagtacaggtatcagtccagtccagtctcagtcag
taatggatgggatagtccagtaatgaatgaaaggtttggaaagcaggggcggcttcctgt
gctctttcttccacccaagcacacataaccaagcgcaccaccaggagaaacgctaagaac
tcagtgaacggagtcaggccagacaacttaccattacctagtccgttcgggtccggagca
gcatcgtcgattctactctatcctatggcctctctcggggcaaggtaagctttagcttat
tgcacgcctgcctttctttatagagcgcactatattcctttatgaaggaaccgaacccag
aggctgtctgtcttcgctccgatagacatcggaaaaattcatctaatcggaataccacac
cgcccaatggtttcctgtactctttctacagctccttgtacccctttcttaacagcgctg
gaaaagatgctgcgctaccctacctggatcggcttcattcattgtcacatccattccctc
attcattctattccgcggaaaggaagtcctcgttcatgccctcgttgggacccaaataat
ctcaatcattaaagtatcccgtcttttgaccgccctgccctataaaaaaagggctttctt
ttgcatttgagtgtgtaaatcactatagatcatttttgtgtccagtggacgatacagact
ctgaaaccgcagccacagcctcaatatcagtatcccgatcagcatctaaagcatcagggc
ggatatacaagaggtttcacgagggaatttgacatgatctacaggaagaagtgctactat
gatgcccggttttgcttctcccttactacacccacctttagccctcgcttctatcatccg
acatcgatctcggcttccttgacaaggcaatgtgagcaacgtgctgagatagatctagag
gtttgccgttccagggcagcactccggaaagaacacaagaccatacagatggcattgcga
atcccctagcgaagtgactgaaccaccacttcttgatcagttcgttactgcggagcgaac
aaaatcttctttgtttggagtgaaatcccgatttaccctatttggatcagcattcccgga
aagcggccctctttatccttcctatggagtaggaagagatagggcatcaacagacacatc
cgtagaatcttagacagaatgagctaaagcaaaagccgaggcgggatgatggataggtta
ctctttcgcaattcagaaagctgttcaaagccccttccaaccctaccaccggatcaaggg
actacttgcccgaggagcctagcttaacccagcccaaccacttcttccagtgctacatcg
aagaaaggagcgactcaccagactcgaactggcatatgggcgaatcggatccagatttgc
ctatcttccgtcaaggggcaagtttttcctcctagggccggcctggagaaagtacagtaa
atattgcaggactctagaaagtatctgcagttattaggcggggacaggattcgaacctgc
agtcttcaggtcatgagcctgatgagtcgaccaattcctctaccccgcttcttccccgga
tccctttttccctcttcccacccggctttgcttgcttggccgggatagacccagcgctta
ggttgcggctaggcgctccggttggagctccgctcttcccctctcccgcccttcgtgcat
gagcaaagccgccctcttcgaggccgcctggaaaaagaaaagaagagtagcgcgccaaag
caactaaactaagtagacgaccccaacgttgttgtactttacttgactctcccccgcttg
ctgctataggttggcagcgtgattaagtcttgaagtaaggggcggcaacttaagaggtag
cgaggctgaccggcgactctctttcatttcggaaagtgaaattcgtttagtacgagatcg
cttcacacctcgcggtgcttacacctctcgcctatcgaagttctgttcaaaaacctcgta
cgagaacttgtatagagaaggatttcccgcggcgcagcagttcttccataccaacttagc
tgcccggcgctgctattggcataacaaccggtacaccataggttgacccaacccagtcct
ctcgtactagggttggctcctcgcagttctccctttaacaccaacggtagataggaaccg
aactgtctcacgacgttctaaacccaactcacgtaccactttcatcggcgaacaaccgaa
cccttgggaccttcttcaaccccaggatgtgatgagtcgacatcgaggtgccaaacgact
ccgtcgataagagctcttgggagtcatcagcctgttatccccggcgtacctttgatccgt
tgagcgagagcccttccacacgggactcccggatcactatggccgactttcgtctctgtt
cgaccagtcggtctcacagtcaggcaggcttataccattacgctcacgagcagaatcaac
gcttgagcctaccttcgcacacctccgttactctttaggaggcatccgccccagataaac
tacccacctcgcagtgtcccgccccccccgaatgatcggtgcggcggttaggcatcctta
gacgaaagagtggtctttcaggattggtcgttgtgtgtcaccacctcccacctatcctac
acattcgatcaaggttgtcactgcgaagctatagtcaaggtgcacggggtcttaccgtct
agccgttggtactccgcatcttcacggagaattcaatttcaccgggtccatgtcggagac
agcggggcagtcgttacaccattcgtgcaggtcgctacttatgcgacaaggaatttcgct
accttaggacagttagagttactgccgccgtttaccggggcttccattcaaagcttatca
cacttctccttccgaccttccagcaccgggcaggtgtcagactctatacatcgtgttacc
acttagcagagtcctgtgtttttaataaacagtcgctaccccctggtatgtgccgctttc
ctaatcaaaagataggagagcaccccttctcccgaagttacggggtcattttgccgagtt
ccttcgacatggttctctcgacgcgccctagtatactctacttgttcacctgtgtcggtt
tggggtacggtcagttcaccgggaggatcgccctcccaattcgaagttttttcctggaag
ttgaaaccgtcgttgactatgacaacagtcgcgaccgactataaagatcctcgcgactat
ggcagggcggtacgctctgctctctcgcgacctctactctaatcaaataagggcccctac
ggaagatgaaaaaggcgagcactgaaatgagaaaggaacgagtgacgcaacacgacttcg
gttcacacgtgaaagtgcttcgaaaggtgtcagcaggtgcgcggagccggagcccggcat
gttcgcccgctgggccgagtgttcgcccacttaagagtcttcgcctttagagaaaaaagg
gtgtccgccccagcaagaaaacggatgcgcgttagcgcaacggctttcgcgcccgttgct
tcttgcttcaaaactacggggctaagccctccgtttgctggtcgccaaagacgagagctt
cgcctttggaagcgccagtagcgtagggcgaccgggccagccgagcccctctgaattagt
taaggctttgatgactcaaggtgaatattaaggaaaggagagcgaggggaggagggggct
gccctcggcccgatcatccaattcgctccaagatccaggcatggttcagtagtcaaagca
acttcgtcactttcgtgtacccatcggacggcagccctttcgggggttccttagggaccg
attcactctgcgtagattgactgaacgcagaaagccttccactggcaggcgatcgtgttt
ttcacaggatttctcgttactcatgtcagcattctcacttctgatatctccaggtgttgt
caccaaaaaccttccccgattgacagaacgtcccgctactgacacttgaaaaagcagctt
tcaaggtctcgtcgcttcggtgaatcacttgagccctgatacattttcggtgccatggag
ctagaccagtgagctattacgctttcttcaaaggatggctgcttccaagcccacctcctg
gttgtcatcgctcgatcacttccttttccactaagtgattgcttagggaccttagcgtac
gatctgggctgtttccctctcgactttggatcttagcacccaagaagtctgtctgtacaa
acgatgacggcctgtattcggagtttccctggggttggtaaagcgaaatgggggccaccc
tagcccattgagtgctctacctcgggccatcgacatcatacgctctactgaaatagattt
cgcggaaaaccagctatatccgatcttggttggcctttcacccctagccacaagtcatcc
ccgtattttgccacatacgtgggttcggtcctccaaggcctgttagagctctcttcaacc
tgctcatggctagatcgatcggtttcgggtcaaataggaagaacgtaaatcttccacctc
tggaaagcgcctacacctaatggcttaagccgctgttcccatttcctcgctgacccatca
tgcaaaaggtacgccgttagagtgagtgcgcccgcgctccgctccttcgactgattgttc
gcatcggatctcaggttctctattgcactccccgattggggttcttttcacctttccctc
acggtacttgtacgctatcggtcattgaggaatacttaggcttagagggtggtccccctt
tctcgcgtaaaagcgatcatcattcgaacacgccgcgttttactgggaaggatcgaacca
tgggaacgaatgaacagggctatcaccttctttggccagatcttccaaccttttcttcaa
accagttcactgcgcgccccaccccgtaagtactgtgttgcctacgcttgcgccccaaaa
cggttgctgactttgtacaactccgtagggcgcgctacggcaacacagcctacgcttgct
gcttgctggtttttccatcatccaatccacaacaaatcgaatgaaaccgcttcggatttc
tttggattcaaacccttgttccgctctcgctcgccgctactaacggggtctcggttgatt
ttccttcctttagctactcagatgtttcagttcgctaagtttgaaaagtccaaagagcgc
agactagccacggagcttggatacggtttcccgatcggagatccatggatcacagacgct
ctctctccccatggcctttcgcctcttcaagcgtccttccttctcaatgcccgggcatcc
atccaatgcatgattttcgatagctttctcatttgcggtagacttcacacccacccaatc
tagattgatttgacacagacaaacgaaccacctctattcctgacttgaatggctttcccc
gatacgattttcacgaagttgattgacgtcacagctctattatatgcatgaagcagtttc
tgcatcatgatcaatcggtattggggtggggaggagactgatgtggatttatgaagatct
atatcaagtcttttatgggagaacatcagttcggaggactgtagggtttagaaggagcta
cttgggattggaggaatgccgaacgcattgcggacatgcctatggccactgattggatta
gtcttcctctcatcttctctaacctagtcaaagaaagtctgacggattccgaggttgtcg
tgctgacctgacctggaaggcgttaccctcttgtgcaaaagtatgcaggcaggtgaagtg
gaccagaaatggtctaaagtgcttcttagcacaattgtatgaattcgccgccttcgtcac
ccttgttgaggcattcctatggggagcaatattcccaaggtctgctctggattcaccgga
cccgccgatatgcgtttgaccccggatcagacgcatcaggacttggctctttatgagact
cggattgggagttatcccaaggccgctgataattggcggcatccgcaaattgcctagttc
tgctgatctcggtattccacctttaacagggcgactaggtcagtccattgagggaggggg
taagaggagattcttcgccattgggaactatatcaatcagaggttattgagacccgtgca
tgactggctcatgaccatcttgcggagaataccgatggacggcacttttcacccctcttg
atcaattagttggcaagaagacctttgactcttttgatttctcagccgcgaccggccggt
ttctctttatgagatttgaagtgccttcttcgggccgtcctatgccggaagtgtggtgaa
ttccgcactggcgtgtaacatctttgatgtgccctttgtgaaaaggaagcactccactgt
gtgtttcgtggccagacagccgctgggataccatgcctcttggcccttgtttgccctatc
ccaccatattttggtgtggtggtgtgcagaacaagtgtaccctggtgagaacttccaaag
tgacgcagttctcggtgatgacgttgtcattgcgcgtggccaaggtgtatgcccaggctg
tgagaaagttgggtgtgaaaatatcacaccaaaagtaattaatctcacatactggcgcag
ccgaatttgccaagcggtttaggatccggggattgagaaaggatgtgagtccaatctcaa
tcaagaatcttattcattctcaccacccatttggattgatgtccattgggccctgtcaag
aggtttacgactcttgctcgtgtaggcggtgccgggttccggcagcttgccaagttcgac
cataccaggaacacgcactttgagcgcgtcctggcgatgtgcaccaagcccctttcgatt
tatggttagggagaggccttcctctcaacccttacctcaggggggaaatcatctcattct
tagttagagggaacaagctccggctcgaaagccggagcgcgctaggccggcgttctcgcc
ggagcgcgctagggaacaagcggaggctctaaagccggagcgcgctaggccggctttatc
gctgctctccctaaactttatcgctgctctctgcctccacgcgctagggaacaagcgaga
aagccggagtgaacaagctccggctctaaagccggagcgcgctagggtacaagcggaggc
tcgaaagccggagcgcgctagggaacaagcgtaggcgttcccgccggagcgcgctagggc
gctctccctaaactcgcagctctaaagcctccacgcgctaggccggctttctcgctgctc
ggagttttcttaaactcgctgctttccgttttctcttctttgactcgggaactttgccaa
tgggtacaccttcgccaaagatggatcactctatgaggtgaatcaatagccgtataaaag
agtctatcaagagagtaaggaaagggaagtgtgccctaagatagtcaaggaaagtcacgt
aatgtagaaagaataggggcgaagcgaaagccccctttatcactaaagccaaagagtcgt
gggcccacccatgttcatcaaagcaagcagtcaaggccgggtctaattcatcaatctgtg
ctttttccctgccctactaataaggcaattccgaaatggaattcaaagatctgtctcacg
cgaaaagaacgttgtcaagtaccgggttcgttgaacaggctgtggaatgtgtgccttagg
cttcacctttcgttcctttcttgtcaccaaagtccaacaatcgttgttagtcgcggttca
aggtgcgggtcccgcccctgctagctaacatatctatctattctcggtgcgcatatgttc
tatttcgcccgaccaggccaggcttcgcattaatgacggaatcggtcatcggcaactctt
ctgagtctttccgtcatcttatcccgcctgataaagtccaagcatttcctcacgcacagg
cctatgggcgtcagcaagccccttaagaaaatgcatttcttcttcgagctgaacatcatt
tatcttgttacggttggtttggttgagtcccgggttgcctatttgactaccagtcaatga
atgaatgattgattagcaacgagaaaagagttttgagactagtcaggccggtcgattgat
atgaatttgtattagctgactgaccctaagaataccacatcaaggtgacaggattcgaac
ctatggccctctgtacccaaaacagatgcgctgaccagactgcgctacacctcgtctctc
ccccggaacatatggatccacccgatcgataaacaaagtagcccacctctatctagttaa
ttaagggcacagggacgcgaaaaccgccgctttttggaaatctgcctccaagcctctttc
attcacttgccttcatccggctcgctctcggctagtgtcctttggaccaaaagcccgctt
aggtaggagtggattcgaaccactgacacaaggattttcagtcctttgctctaacctgct
gagctgagctaccttaaccactttccaaaagcccgcttaggagtggattcgaaccactga
cacaaggattttcagtcctttgctctaacctgctgagctacctgaaccactttccaaaag
tatcttttcttcatctatgagcgccctaccagcagtggaggagcttgctcaagaaccgag
agccggccagtccctggccggccctcgttcggtcagatgtttttcgctatagacgccacc
aagaacaagaaagaggcgctccgctcctagtcactaagtagtgctattctgccctccggg
ggactccatcaagaaggggttctttctctcacgtaatttcgcccgcccgttccacttccg
tgccggaggaaatgggattgaaaccatgatacaatcttattgtatgtcgatttagcaaac
caatgccttaagccactcagccatacctccaagttgttgatcggaattggatgtgccggg
ttgggttggttgcccgaagatccgatccactgcctaagccgtagcgcgcgtactcttctt
tactgagcgagacagactctatccagatctatggatctccccagcatccaagcgagactc
catccaaatccgccactcactcgttgggcgacgccttgctttctatgaacacctcaccac
tgaatgatgaacttagccagtcttcgcctccgacccgaccaggagagaacacacggtcaa
gccaagccgcccttcctcacctgccagaaaggccttcgtctagtcgagaagggaaaaagc
ccggcggggaactggaccgggactcttctaaaccattacattacgggggagtccattctc
gtcatgatcgatccacgtcctaccatagtgcccggagaaccaggcttgcttagcaaccca
agcgataaaacggaaagcagcggcgcgtggaggctttcgagcgctttcgagcggctaagc
gcgaaggaatttctctaagattgcacgctagataaaatcctaagctgttccgggaagctg
tttcagaagcggacctaggcttcgccgcttgagaacacaagctgaaagcaaagagcaaga
tggagatttggatgaagtaaatgggaatattttacaggctagtggggctacccggctcta
gtcagacttcttcccgcgtggagctagcatgggcctcccattcggtatcaggactaagag
cccagtccagggactgaaggggactaataagactgaatagacccctttttcaccggtatc
ggtggctgaaccgcaactgctagtgatgggacggagaaagaactcctccccgtcagatgg
gttttctctctccaattaggagaggctgataagaaatcgtatcagatgctattccccgcc
catctatcggagaaaggaactgtcctagcggagcctcgattcaagaagagctcggagata
ataggaggagaataagaagttagcaaggtacgaacgttttccaagcgagccatgggagtc
taggttttgcgagctagcccggaaaagaggttcgcctgtataaaggtttaggtccaatca
ttctccccatgtgctatcgggcataagcgtggggattcggacataactcccgttgtttaa
gggtaagaggttgatgaatgaggtggttaagaaaaaaaggttagccggggttgggattgg
taagggactcgtgtggaatgcctaatagcgaaatatctgtaaaaaaggcatatacatgaa
tcgaaagacagatagatatcgaagtggtgggccagcgaatgagtccaccagccgtctctt
tagtatcaaactcctctttctagcttttttagaagatccaaccccctgaagcaaggtatg
cacaaaccacttgggcgaggtgggggcctaagcaaactaccaaggggccggaaaccttca
ctgaaagtgcttattaaggcacgtcacattagttgcattcgcatcgtaaccgattaaatg
atcccccgccaatggttaaggtaatccaagtcttttttagccgtaataccccttcgataa
gtagatccccggtggttgtaagggttgtccaaaatcattgaagcaactggccgagcctcg
ccacggcgactagcagctgggccggtcgagaagtagttggataggccgatgccacctatc
taccccaatccctttcagttcgtttatctcttccccctccgaaacaatcataaagtcatt
caatgttaaccgcttcgccccttctttccctctctttatgaccagcaaaactcactcgcg
gggacgggagctgggttggctccgtaccggcctcgactgatagggatagggatagggaca
gctcaatccgagctaatctatccgaggccatcaatgtctctcttgtctcggattccgtct
gattcccggctcctaggctttccacccggttgagagatgcgatgagccaagcgcgtgcag
ttggggcaggtggggaagttcctatcttccttccctgtctataaccggctacgtcaatcg
aactactcgattcctttggaccgactactgactaagcaagggcttcgctcgttcttgact
cgctttcttcggttcgatagccaccactagtcgcagttggggggcatgggattgacccat
tgatgggaacaacggaggaagggacaagcggaggctcgaaagcctccacgcgctagggta
caagctccggctttcgagcgcttctgggcttatgcaattatgttgactaaccatggataa
gtccgattcccccaccgtagcagcttttcagccgtttcacaagctaaatggagattcccc
gagattctaagtgagcaggcgattaatcaaaaaagtacgggacctgcgcttggaatagtg
ggtttcttgtagtcaatgaatcagaacatataggtagcaactatctcgaaatggataagt
aggctctctcatttggaattcgtatgggtgaaaggcccacgactttctcatcagaggttt
caagaggtagtgattctaggactagagggaacaacgtgcaagtcgaccaatgataggcga
acaactaacttctctggtgtccgtcaaaggattcggaggtaggggatgacccgtaattaa
tctggctgttcgggtgaaagggaagggcctcgtcgaaatcatcggctttctgcccaacat
tctagtatctttcattccccttactagatcaaatagggcatatgtgaggtttgaagatgc
ctggacctttccaccatattctcagagcaataccctagtcaatcaaactgccctcatcaa
agccctattacgtaaaggatttggcattgtttagaacatattgttggcgcatgaactaat
aagtttattccattttgatggcgctacttctaaactatgcgcgaagatagatcttcacaa
ggcgattgatcgagagtttctcctacttgccctcgatgacctcggcttcaataggaagta
gataatgtggatcaaggagtttcttactaaccccggtcttgtgcaatggatcactcttcg
gctttttcactagcagtcatggatttcggcaaggattcaaacttgacttgttgttttgca
tcgctatggaaggcctctctattctcattaatgagaaagtccaagatggtcctgatgttc
caaagagagaaaaatccagttaccccccgatgatctgatctactgctctttacctagccc
ccattccgcctttccactttatgaggatttcgcctcttctttagtctttctaatgctccg
gtctctctcttagttggcacaaaagcagggtccttctttcaggaaaggcctggacccttg
acttatctcgggtatcttggggttgggagttgcctacctaaaaagaagacattttttttc
tcttcagctttgccccgtcagaatcccctctgcacactgccagcccctcttggacaaaat
ccaagccaagcgctcgaaagcgctcgaaagccggagcgcgctagggaacgaacaagcgga
ggctctaaagccggagcgcgctagggaggctttctcgcctccacgcgctagggtacaagc
ggaggctcgaaagccggagcgcgctagggcgctctccgttttctcgctgctctctgccgg
agcgcgctaggccggctttctcgcagctctccgttttcctcgcagctttccgttttctca
ctttccgcttggtagaagcaaacgagttggctatgacagatggggcatgttgtcgcttac
gacttgggatggtatgggacattccatcatgagggaatggctaccttgtttgtgttgtct
actcaagggaagagcgggaaaaaagcatcggcaaagagtaggtattaggctggcaggcaa
aagaaggaccagagctgggtcaatcaaagccaaatgcgatatagcatctgccctcttcca
cttttgcaatccggagttctttgaactggaagcgaggaggtgcacagctggctcttatgt
ctagttgaaaagccaatacacatacacagtcctgcccaatacaagatcaacccgaaagct
ttcgatgggataatagccccatatctctatccaatgtgcattgatgaacacatctaactc
atgcgtagacagtgcctgaatgtgagattaggcgtgcttgatcacctgtctatttcgatg
tgttgaatttggttggatagcgcgaacggtatttgaattcgaaaataatagatccagggt
gtcatgaagactatgatgaaagggaagccaattgaagcaaagtttctaagccgaccagag
gcgtcgtagaaaggtggttttaggagtcagtcacgtagtctgaaaagaccttggtcgatt
caagtagtttgccaatccttcgcattcctatatttgtgtaagggctcttgcccagcaatc
atcttttcccttgtaaaagagtctgtttcatgccattcgagatcccctttcagatcttaa
gatgatgggaatatctgtgcagggttggcaagagttgttcaagaaggacagcctgcttag
gtctttctcgcttcgggttgaagaggagtcaggtggctttagtccttcattggaaaaaga
tataagattagatcttcccattttcaagaggatccccggctccatctggttgagtatcaa
ggagaaataagggggtgccacacaaacaaagtaagtcgaaatcccccgccataaagaaag
attttctgtggcccctctgacgaaggctagctctttccctctctatgccttcttcaagga
caccttctcctttcactttgatctctccaggaaatctcttgtcatcctcctacggtctct
ttccgaagaagaagctcaacaagctgctgcttttgtgcctatctctcttcaatcaagctt
tgagtgaccctaaaagatcgactgaagagccctcacagcccaggcacaacgacgcaatta
tcaggggcgcgctctaccactgagctaatagcccgtcgtgtgggcctcccagtgggaggc
ctgctatgccaaaagcgagaaaaacccacccctctctttcctttttgcgcccccatgccc
ctcccatggggcgacacggggacgtaaagtcaaaaaagggggggatcctatcaactaact
tgttccgacctaggataataagctcatgagcttggtcttacttcaccgtcgagaaacgaa
agaagacttccatatcgctcagacgtagctcgcttctttttgggtgtgaagcccaaaatg
cccaacaagcataagcattagctctccctgaaaaggaggtgatccagccgcaccttccag
tacggctaccttgttacgacttcactccagtcactagccccgccttcggcatccccctcc
ttgcggttaaggtaacgacttcgggcatggccagctcccatagtgtgacgggcggtgtgt
acaaggcccgggaacgaattcaccgccgtatggctgaccggcgattactagcgattccgg
cttcatgcaggcgagttgcagcctgcaatccgaactgaggacgggtttttggagccctcg
cgggatcgcgaccctttgtcccggccattgtagcacgtgtgtcgcccagggcataagggg
catgatgacttgacgtcatccttaccttcctccggcttatcaccggcagtctgttcaggg
ttccacactcaagggtggcaactaaacacgagggttgcgctcgttgcgggacttaaccca
acaccttacggcacgagctgacgacagccatgcaccacctgtgtccgcgttcccgaaggc
acccctctctttcaagaggattcacggcatgtcaagccggttcttcgctttgcatcgaat
taaaccacatgctccaccgcttgtgcgggcccccgtcaattcctttgagtttcattcttg
cgccccaggcgggatacttaacgcgttagctacagcactgcacgggtcgatacgcacagc
gcctagtatccatcgtttacggctaggactactggggtatctaatcccatttgctccccg
tctctcagtgtcagtgtcggcccagcagagtgctttcgccgttggtgttctttccgatct
ctacgcatttcaccgctccaccggaaattccctctgcccctaccgtactccagcttggta
gtttccaccgcctgtccagggttgagccctgggatttgacggcggacttgacaagccacc
tacagacgctttacgccccatcattccggataacgcttgcatcctctgtcttaccgcggc
tgctggcacagagttagccgatgcttattcctcagataccgtcattgcttcttctccgag
aaaagaagttcacgacccctttccttatatcttccttctacctccacgcggcattgctcc
gtcaggctttcgcccattgcggaaaattccccactgctgcctcccgtaggagtctgggcc
gtgtctcagtcccagtgtggctgatcatcctctcggaccagctactgatcatcgccttgg
taagctattacctcaccaactagctaatcagacgcgagcccctcctcgggcggattcctc
cttttgctcctcagcctacggggtattagcaaccgtttccagttgttgttcccctcccaa
gggcgggttcttacgccttactcacccgtccgccaccacttcccgtccgacttgcatgtg
ttaagcaagcatgccgccagcgttcatcctgagccaggatcgaactctccatgagattca
tagttgcattacttatagcttccttgttcgtagacaaagccgattcgaaattctctttca
ttctcaggcataacttgtatccatgcgcttcatattagcctggagttcgctcccagcaat
atagtcatccctaccctatcacgtcaatcccacaagcctcttatccattctcgttcgatc
acggcgggggagcaagtcaaaatagaaaaacaaccattgggtttagggataatcaggctc
gaactgatgacttccaccacgtcaaggtgacactctaccgcggcccttcccggtcccatc
gagaaatagaactaactaatcctaaggcaaagagtcctcaacgccactattccggagccg
ggccttcttttcgcactattatggatagtcaaataatgggaaaaatgggattcaattgtc
cctatcggaaataggattgactacggattcgagccatagcacatggtttcataaaatccg
tacgatttttccggttttgacttaagcatgtaaggggttcagcatgttctattcgatact
gataggagaagaacccgactcggtattgttaaaaaaagagggtcagcagaaccaagtcaa
gatgatatggatcaccccttcttcttgcgccaaagatcttcccattggagaaggaactgg
agctacatttcttttccatttccattcaagagttcctatgtgtttccacacccttttttt
gagacctcgaaaaagaaaatggacaaattcggaacacatacaagaaaaaggataataggc
cattaactactgaattttcatttatgaattgaatagtaatagaaatacatgtcatatcct
accgagacagaatttgtaacttactatcctcttgcctagcaggcaaagattgacctctgt
ggaaagactgattcattcggcttatgaaagatcgggtccaactccattgcattgccagaa
tccatgttgtatatttgaagcaggttgacctccttgcttctctcatggtacaaccctctt
cccgctgagccccctttcccctcggtccacagagacaaaatgtgggactggtgccaacag
ttcatcacggaagaaaggactcaccgaaccgggatcactaactaagactaatataataga
aaaatccaagtcttttctgccccggttccattgctaccgcgggccttacgcaatcgatcg
gatcatatagatatcccttcaacacaacataggtcatcgacggacgactcaccaaagcac
gaaaaccaggattctgaacttgctgttccttactcctttttgaccagcaggactatggct
actctttgctattactgacctgtggctggtcaatccaaaacgagattttcggctgacggg
ctatcgcttgctctcattttcgggtcttagtccgtgtcccgtcccgagctgtgacatctt
ttccgttagttactttaatggaagggcgggatatagcccttgataggaaatgcttactac
atagctaaacaaaagaaatgaacaatgatcgccgctaccaaaagagagccaacaaagaag
agccctaagctggtagaatggttagaagacccaggcttcatgcccccattccgtgtccaa
gataggaagggcttacagacgagtgatccctaaggtgactaaccacaaaattcgctggtg
ggacagttggatcatcaaaagtcgggttttatgtccactttgctaggggaggaaggcgga
taagctcacactcgtctttctattccgccataagaccactaaagcagacaagaagaaaat
atgaaagtcgggtgcgagagaacaggtaactcgcttttcctcaagttccaagctacgcaa
ttctggtctgctctttctgaaactcagaaagggcttaacttccgatttagtatttcactt
cggctcgttcattctcttgtcgggatgggtccttcatcacttcaccagagtagttgtatc
gcgcgcagctatcgaggtcggttggatgggttagcaaatgtgctagtcatcattcttcat
cactatcaggtcttaaagaaagaggaagtattaacaaaagtaaggaaatcaataaaaaaa
gaaaagagaatgataggatgcagaacagcagttagcggaaaatcatataaagcaggtgtc
agaatccattagttgctacagctcagctccaataggcttccggaagtaggtcaccgctgg
ctagacttttcacagagctagatgggatacgtgctggcggttgacataaaccttcggcca
aagaagaaagaacttggatccatcatttgacagggaatccgggaccaatggttaagcgac
tgaggattctcgaatcaagagttcagcacacagggaaataagaagggctatagataggtc
tgcacgctggaccgtactcccgtcaacatatccatctatactatacggtcttcatattag
tttacgatgcgtgactatagcaatcaatcactttggctcaggttgactttaggcggactg
tgcgcctaaagggtggctagactttttttgactgagtcactttttcaaaaaggtctagtc
aaagaaaggaacttgagccatgtaaccaaagagagtgttccatgacatgatgcagggaat
cctctcttcttgcctgactgcccgccaaattgcgcagatttactcgtctgattggccctt
attctttctgctgactttttttggtcggccgtaccgatacttgcttgccgggctatacca
tcaccgacccctttccgtcgagctagtcttgctgaactgctaataaacgaatccgttctc
aatgcgctaaccaataccacagtttaccttactgcttgctgatcggaaactgctcttttt
ggtggctttagggaaagggaaaggcaagattaggggctctccgggcacaaattacgattt
ggggtctaatgtcccacaaatcgatcaaactcatttgttttctctgttgagaaaggggtt
ttggctctccttccctatccccggccggtcttcagacaagatgaaataagatcagatatc
tctaccacctatcatcgttcggtaccagaaaaggagtcgacgagtctatgccaatgccaa
gagaaagtcgatatggcgaaccatcatgtgaaaaccaagcagacatagtggtcgtgcacg
cgaggcagaaggaatgccaagagtgaacgctggatggaattacttctgccgccctcttat
actttcttaaactctagcagttggctagcaagacgagctcttgccgtcccattgctttat
tttggacttccagtgctttcttgtgttcagttaccgagcgagaaaacggaaagcagcgag
aaaactccaagcagtgtcgcgtggaggcgagaaagcgctttcgagcgctttcttctatct
tttttacttttcttactcgcattctaagaggccttttccgtccctatgggattagccttg
ggagctggccttctcctcgctttatctcatctctagttagagcttcactctgtcttccag
aacagacgcagcccatgctcgaacaacatccgctcctggaagtatagtcttgccctaaac
ctagaatagtaggcactcagagaaaggccgtgatcgatttctttagtcttctttcttttt
tgcctaggatggcagcaagtcctaggttggcgctatgtaccgtgagctgttagcacttca
aaggcctgttgtcagctggtcatccaaatgacgggattctaagataagggtaagttggtc
ggacatagggatagaaagaatgagattaccttcataaagaaactctgatcgattctttac
ctgtcatcgtatttgagcatgcgttacatagctccctgtccttaacacctggctggcgtg
acctcaaccgctctgttggtacaccactagcagtcattttccagttggtagcggatccac
ttttccttgccgtcctttgggcttgctctcatacctatagcaatatcctttgattagtta
ccgacatgctgtggatgttctaacctctattcatgagtctcttgtcttgcctcctattgc
tctgttgcagcccttcaatgctttctccttgttggctataaaaagaaataaatatcttag
tctagccttctaccgtatccttcacgccgccgacaacccaagcgagaaaactccaagcag
cgagtttaataaaactccgagctgcgataaagccggcctagcgcgtggaggctttagagc
agcgagaaaacggagagcgccctagcgcgctccggctttcgagcctccgcttgtacccta
gcgcgctccggctttagagccggagcttgttcactccggctttcgagccgcgctccggct
ttcgagccggagcttgttcccctgaaatgagagtgaatcttggaaccaggaagaagacat
ctacatatacggacggacgccgggatctaagatcgtagattcccgtagtctaaccgcctt
ggttgtccaccagtcgttgggcggcttacttaacggatcaccgattgatcttcgaaggcc
ggtgggtcatcccgagccggaaatgtgatatgagtcctcgagttatcttcgaatagggcg
cagatgctctaactgtattgcgtaggtatgtgggaatgactgtattcctaaggagtgaga
cccgccgaatctttacggactggactcacaactatagcaacggtcggtcatccagggttc
cttcgttccatccgttcacttaagactgcgctttcattctgtgttatctgacggaccttc
tccccaggctggcgatgggtatactggcgggtctttcaacagtcgattagccggactctt
ccgggccgtcctatggctttcatttggacttcccgggaaagaatgggtttagttaccgat
gagattcttcggatgttatcgcctgggctccggtacccgtattctagcattccttcgcct
ttcttttgggactagctttcgtcgttagctcatgggtttgacattggtgcttggcctgtg
aatgacgtcctattgggcgtcacatatctcatctttctctagtgcgacagagaatgtaag
caaagagagtagccgctgcccaaatcttcttaggcgggtctccagttggtgaaagcaact
tgcaaactctgtgcacgacaagtaggaaatctatggagtgtccagtgagactagtttgat
tagatagctaagtagtgagcgagtaaacgcgaaagaacgagatctgtgccccaaggcccg
agaacggtaaccttgcgaggttgggagtaatatcagtgaatgttcttgtcttcgcttgct
ctactgatctgtcgattccatctccgtctcgttattaggtgcccagacttgatgatatct
aattttagcaaaaaaaaaggggcggggaaaagacctgtattttggcctatgctactactt
tgaccaccgacgggcccactaggcttgttgatctacgtaatccggtctttccgactcctt
ttgacttgacgaccattggaacagctcaccttcataagaggaagcaagtggctcttccac
ggataacaattatttattgggggctccagtgataggtaaccccccgtcacttgaaagcta
actttcctctcgaaaagaaaaagggccagtttcgaagagagacatcttgaaactatcata
cagggcagcagggcatggaaagacaatgatgctactaccgataccgacaccgagaccaag
gttgaaatagtattacagggaaaaatccctcaatataaagtggcaccctttagggaaaaa
tgaaaaaaaaaaggggagaaaccggatgggcggcattcggtttcaacctgttataacaag
ttttaggtcaatataaaatggcaccctttagggataaatttaaaaagaagaaacggattg
ttgttcctctgagtgtaaaaacgggggttcaaaacccaaagacaattcatattcatcatg
aagggtagcggcattgtgtggaatgccagaggggttggtgacaaaccaactcttcggcga
ttgaagcgggagcattgtgtacaattttggactgtcccggagcgaaggaaggaaactgaa
cagaacctgtaggtgtattggtatggattcctgctattttttagataaaggagtgtccaa
gatatgggtcttctggaagcagtccatggctttcaaacagtttcattctcatgatccggc
aagacaagacaatttcattcatctcttttgtttatgccaagcatcagagagacttgaatg
tttggaacagattcgggtttgatcacagtccatatccgtgaattgcaggcgacttcaatg
caattctatatgcagatgagaaattcggttttatccagaggtacgcaccatggatgattt
tcatgatgttttgtcttcagcaaacttgttggatgcagggtttatgggcagtcaatacac
atggtgtaataatcaggaaggagcggcttgtatcagggcgaagctcgatcgatgtttcat
tcactctgaatggaaggctatcttccgaagtaagacatttcagtcggacattgtcggcgg
tggtctattagattagcccctgctcatctctttcagaaattctgcatcaagtgaacctag
gctgtttcgctttcaacagatgtggatatcgcatggtgattttgactcagtggtaaagag
atcttgggaggaaccaatttatgccagcccaatgtacaggttcatgggaaaactgaaacg
cctgaaacaggtgctaaaagagttttctcaatctacgttcggtcaagaacgttgcttcag
cagaggatggtgttctagaagcgcaacaggcgtatgatgaagaccccaatcttcacaatt
ggaaccagcttaatttaatgagtgcaaagaaaagcttctacagaaaactgaaagaatgcg
cagaaagcacacatgaagtggcttagagagggtgacaggaacactggtttttttcatcat
atggccttcttaaagaaggagaagtcatctattagaagtttgaaggatgcagagatggta
atctgattgaagatcaggaacgattgtctcaaatgatcatttcttattatcaaaacctgt
tttcttcagaaggatgctcaaataaggaggaactccttcagtatatacctgaattagtca
ctaatgaacagaatgagcttcttagtagcccgccatcaaaagaagaggtgaagagatctg
tgtttggcctttcccctgaaagcgcccctggaccggatggatatcctggcattttcttta
ctacatgctgggagatagtggaggatgatgtgttgaatgcagtactggatttcttctcga
cctcttctctgccacggtcatatacatcctcctttttagctcttatccccaaggtggggg
agcctggccgggtaaaggattctcgccctattagcctttgtcactttgtttacaaggtta
ttgctcggctattcaatgatagattggcaacctttcttccagatggaatttagcctcacc
aaggggccttcgccggaacggaggtgcgctcctatacgccctctgtgcagtgaccggagg
agaagactagaacgaaagcatccgatcgaccactcatccagccggaaatagagaccgacc
gactagcgatatagtggcgggggaccctctattacgattttgcattatatcccaccggga
aagccaccagctatatcgcagaagaagggaaagcttatacttaggacataccccttcctg
gaacatccagtacttattctattgaacagagcagaacgacttctctatgtgcccggtgac
agcaaagcttgttggactattgaatgacttggttgacccaagaaagaaagcatagcagga
aagtcgctctcgagcaagccctgtggaaatcaatcatcactttgtggatgacctcaaaag
attttcagataaggatcgcatttcagggactacaacatcgatagattggcaggatgaaaa
ctagaaagtaagagtgtcgaaggttcctcgcgactctcaatatgttcaaaaatggctata
cctttgcctagcaaaacacgactttcaggatctttcgtgttccaaacattggatgttgaa
aagcccaccctaaaatgctattctgtctatagaatatgaaacctgttgatgaacccaacc
aggagacctccattcaggtttcgctcctgccttggtacgggtataggtagctcgcagacg
agtccagctcagagatttcatttttgaggccgaggcagccgcagccactatttttactcc
tttgatgcagaacggaacttcctcaattccaatgcaacttatcctttcaatcaaaaaaca
agaccgtacaacagggtcaaagtttcgttcatcaaatttctagatcctttacataaaaat
aaggaaatggcatcttttattcttttataaggcgtactcgctctgatatccttttttagg
aacgagttgagggtgctggccttatataagttcccacctcgacccgggtatacgcgctct
gatgaagtttcgttttgaaaaagggctttcacgagaatagccttcttggagaagtgtacc
ctcgaccttttttttccaactgcatccgcggggtcatccatctcggttttggggttcacc
caaaaagtgcaaagcgttccgctcccttagcccctgctctcgcttacttgcctgctggct
aatggctttccttattgtgcctagaatgcctctaaggacgaagatttttttgttctaaca
gcggcagatcaaaccggggcgtagcgtctttactaatagatgagacagtagggattccgc
tttcactaatagacagatgggatactgaagaagaatgactctcttaactggcttaagggt
taaggcgtcacgtacctcttctcaattcaatcggaaagatgatacatggaagaaagaaag
caggtatatgggacgccctagaaattgaaataagaaaggtgacaatggatcattattctc
tgaacaggctattggaatgctggtgtgaggctactgcaacattcattttggatgagatag
aagttgggttctctcttccgattgaagaagagacgaaagagatgaagaacataagcagtt
catcactataggagcggactgggatccagcactacggataggagcagcatagataaatct
attaatagaaagagttgcttggacgtatcatgatatgatttgaagggcccgcgatatttt
ggaacggttccgtgagccgtccctgtgttgttcaaactcggccgaatcctaaatacaaaa
gtcaagtgcaaaaatagattacgaatatgcgagaggcaggggcgaagcgtcgaagtcaag
aaagtgactggctctcctattgtggtggcccagaaagctggcgggaagatacggagtgga
gttgagattaagggtttctaagtgaaaagaattagtagttgagttgtgggtaagaggtag
ggacaacagaaagagtcaccattgttcaagtcatcttggcgtgaaagcatattagatggt
ttcattccggaagtgttcaaaacctaactgaggaaatccgggaatgtggctccagtcttc
atttgagtaattcttggcctagtctggctacattgaccacattattcctagatctatgtt
ggttaacatatgtgaacttcgaatctgaattcagaatagtgttttcgcattaagtcttga
ctaaccagctattaataagaaatctgaatcaaccatgtgaaaacatatagtagtcttaga
attctctatctaagtggatttgttaggcacttttttgggaaacccgcttagattagatag
ggcgagcatagcacactaagccacattagcctatgactttaccttttagtttagtgttgt
ttagtttttcaattcctgttcgagtataaatgtaagtaaagatcacggtagccttctggt
tggagttactacttaacctcggataggatacatggcccctatctttattctttcttaagt
aaagtggactcaaatcaatgaagtgaggatcctgttttcttctttgccagaaagcttcta
cttgcttgtagaagctttgcttcccctaattcctaaaaacaatacaaaaaattagcaact
atcggaaaaagcttctcttttatagcggccatagggagggttctgaaaggatctgatcgt
agatagagacttaaaccagtgcgcagggggtaggggcggatgtagccaagtggatcaagg
cagtggattgtgaatccaccatgcgcgggttcaattcccgtcgttcgcccatccaaaaat
ggaccattagttacggagacacaagacaaacctttcccaacggaaaatcattcttctgca
agagtaatctcgaggctttcaaacgcatccaagcgataaaactccaagcagcgaggaaaa
ctccgagctgcgagaaagccggcctagcgcgtggaggctttagagcagcgagtttaggga
gagcgccctagcgcgctccggcgggaacgcctacgcttgttccctagcgcgcggaggctt
tcgagcctccgcttgtaccctagcgcgctccggctttagagcctccgcttgttcgctccg
gcttggtatccgattgaaaatcttcaccgattcgcgtcgcctacttgctgaaagcacaaa
tgggatcattcattgattgaagttttttctttttaagacctcactaacttacactttgga
gttcgtaatgacctcggatgaagagcaaatttcccaatcagtgatcataggcggtcgggt
gaggccggagtctctaattccctacctgctaatgaagaagcagtgcacgcagaaagagag
agtgaggttggtccgggctaataccaatatagctcataatgctttaggatgcaagcacgc
ctagcgataaaggccctgggagtttcactcattgaaggccttccattggtaaataatatc
gggtgatcccgagaatcagatgattactggcatcggatgggctgtccattttaccagaat
aatcatcttcctcgcaagcaagcaagtcaaggtcaatcaaagaaaccaagaaagacgcac
catttgacactcaaaaataaagcctataaacaatagggaatagaacgcacggagttctca
cgtcaaggagtagataagcagactccgtgaataagtcgtgtgctgcaaagaaagtaggaa
gatggaaatcagtgcttattcgattccgattcttataggatgcattaaccctcctcggac
attaacccttagggcaagaagttccttaacaaccgattcctattctttatatgtcatgtc
acttcctcgtccattaacaaggcaagagcaagacggtcagaaaggcaaggcaagtctgat
cttagattctcggacatagcatcgtatataagagaaggggaatagaagagctagtttcca
aaaagcgaagcaaggagagcagcaatcgtctgaatgccatcttcattcagttgaatgccg
gcttctgcataggctactaagagcgcattcttccttcaaagagcctttatcccgaactcg
gtagctaataagtcgaactgaacgaatcgtctgaatccaacaattcctcttctcaacagc
agtcgttaggcctcccaccaatagttcagtcgggagagaaagcctaatgtaatggagaga
ttcctgtctcaattcaagctagcaattaagggcaagttgagcatccactggaaaatggcc
ccctacggagagagaccaacggcattcaagctaacattagccttaacagaaattgattga
atagacccaagatccattaaagctggcaggactaagcgcgatggtttcgccgagtcccta
cgcgctagtaagcggttagcatcctatccgggaaggtagattgacttgtttcaggtctgt
atccctttcgctttcacatgagggcataatgccttccctctctctgtctgctttgcttcg
ccttaggagtttggcctatagtgtaggcgcgctagcgtgaatgagtaggtgggaccgggg
tgggtcacgaatggcgtgtgcccgtgctctgggtgagttgcctgctctatcctatcaatt
ctgtctggtgccaacctctattgtctggtgcaagggaggactgacaggcagggaaggcgg
gagcataaagatttcactagcccacgcatctgctcccctctcaatccacctctaactccc
atctcccagcatctcattcccaccccgtcgtcgagagcagccgagccccttcctaaaggg
gtctcgtatgaatgcactagaatcgaagagaaggagggcgaattgcataagtagagttat
cctcccttttcccaacctctcaaaatgactccaagcgcacctggaatcaccacaatggaa
actctagatgggataccattaggaaaaatgtctagcttttctagagttttctttcatttt
gtgcaatctcacttactgcttgcttccctctcccttttatccacccatcctgtacctcta
ctgtagtcccatacctttgtcccttatctctctccctttaccttttctagtaactttccc
atccggaaaggcaagtcagctggtacttctagcaactacttgactggccttcaaggcagc
tagaaagccagcttcatcaatcaatttattaggcaaaaagcctaggctaaacaactaaga
aagctagctagcattgaatgaaaagctgcggtacataccgttgttcacataatgagcctc
aattcttactaaaagtactcttgtcttatcagagccaacctttgtggcgtcaggaatgca
gccgaaagtctagttaaaaaaaggttccggccccgacaggaaaggctagccagcgataga
aacggctaaacaaaaaagaaaaatccccctccataactgacacgctttagggaatatata
tagaaataaatcctgagggttgaagagatagggcaaaggactgtcatgcttgaaaccaga
agggcagtgctagcgctggttgaattcaagttgtgataatgacctaaaacccactaaaag
acttcgaagacccttttaggaacccgactaaaagacttcgaagacccttttaggtgtctc
ataaaaccaacaaccaacctttgagtaataaaagcaaatagacccttttataggtacgag
gcttaatttattaagcatattgaaataatgaattagtttttgcggaattcccccataatc
caacttcttacgaaatcacatgtcatctcacaagctagacggaaaccataggatacgtat
actcaatgagttttgggataaattatatctagatattaaagagaaaggcttatataaaga
taaaactaagaactataataatcaagtttttagtttattgagtgagtatagagtcataaa
taaagatcctatgaatacatctaactatgaattagaactgttacagattaagattgaaga
tttaactcttaattttaatgaatctagtatatttaaagaaacacctaacttaattaaggt
tttgataggaaaggatcttataagtgctaaattatatttatataaaaacatatctaatga
gacctataacagtacaatagctatgatgggtacatatacgcttgaagcaatcattatata
tgtactagcgttgttgttcaactgtactcaagagacatcgatgattagagtttctacatt
gatagatatgctggatagaacagttctcacacaggctgatataatcaaaaagaatcaaat
ttcaagtagaacagcaacaagtagtctagttgatagtagtaaggaaggggatatcaagct
gaataaaggtacacaatttgaaataggtagaagattgcttgaattcatgattgaaagaca
agtgatctatattgagtccatttcaacagatgataagaaaaaagctatagtgaaaaagaa
aggaaaggggtattttgaatccaatttattcgctgtatgtaattttgacttaagtcaact
taagttgacactcaatctacctatggtttgcgagccattaggctggtttagccctaatga
gattgatggacctcaaagaccattatttttatcggatttgagaggtggttatttaagtac
acccaccttagatatctatgttaaagtgagtcttttatcatcccgtaactttagcaattt
taatattgaattaaatcctaataaatatatggaaatgtgctccatattgaatgggcttca
gaaacaaggatttaaaataaataaaaaggttttagagtttattaaaaggaatcgttctac
tttggaaaaacatggtcttcttaaccctcaagtattagctaacgttaatatgatagaagt
attcgatctacttaggaagaattattttaagaatccggatataaaaaatattataggtct
tgattatttattaaaggaattagctgtaagggtacaaaattctaggtatgaggattttct
aatcagtctagcgtctgcatacgaggattatgtcttttatctaccagcctttttggattt
ccgaggaagaatccacagatctggtgtcttacattttcatgagcgtgatttagctagaag
cttaatagtctttgccaacaatcatcaagaggaagaaggatgcaaccagtcggcaaagga
catagttgcctctgctgctgcctttaagtataagaaattcgatctttatgatgaagctct
tcaatggtataaggaaaaagagagtttgatctctgcttctgatgagagtttaataagatt
cgctaagggtgctagcgatccatttcagttcattgccaagggggttaataaggggggaag
ttgtcacgatggagttcaagaatataatagaataccaataactcaagatgctgctgccag
tgcttatcagatcatgagttacttattacttaacgaagatatggctagaaaaacgaatct
aattcctgatcctgatggtaaaatacaagatgtatatacgtacttccttcaggaattaaa
gatatttataaataatcacataagtgataataaattggtggaaatcattgaatctaagtt
aaatagaaagcttatcaagacactttttatgcctatggtctatgggaagacatcatggag
catcaataatgatatattgaaagcttatagttcattactaactaaaaaagagtgtaataa
tatagccaaactatgctatgatttttggtaccttaaatttcctgatattgccaattggat
gaagttgatttcaactattgcttggtttagttctgaaatggatagagctgttgtctatag
tatagagtatttaactacaatacaagattattcgtctttcgtaactgaaaatattgttgt
atatgataggattacaagaaagagacgacgggttactctaagagtaccaacaatgaagag
agataagcgaaagacagctatctcaacgttcgctaactttattcatcaaaaggatgcata
cattgccatgaaagtagtagaatcattattgagtcaacgcgctgctatctataccgtaca
cgagaattttatcactacaccgcataatgtaaaaatagtcccagatatatataccaaggt
ctttattaatatgggtcatccacttttaataattaacgatttcattatgatgaatatgat
tcatccatacattaatgataatgataagaccttttcatccttacactttaataatgattt
acccatgaaaacagatgaacttactaatttcttgacggctgttttagcaacaaaaaataa
taaaaagaagtacttttatatatattatagtagtaaaataaagaaatttattaagtgtta
caacgactatgtagatgctgtgtacggtaatcaagtgattgattcagaggagccttctaa
tgaagcgaagtggaataaatttaagcaacttatagagaacagaagtaataattacagcgt
gcattactaattagaatagacgctagggagttatagctgaagtctcgcctcttagcgctc
ttagcagcctctttgcggataggtggggcctcttagtgcaacgtgtctgtattggaaaat
taggtctaacggttgaaccgtagatcaggaagggcccttctcatttcttgcttttattta
tctggtttgggtctatcgtccttctttttatttttcttaaccttagtcttgtagtgagtt
ggtagcacagtagtggtcttttgaccttcagtagtgatcttttgaccagtagtgtgggtc
ttacgtccttcagtagtgatcttttgaccttcagttgtggtcttttgaccctatattcta
tccctatagtttgatggagcatataagtattccctatgagtttattgccagtggatatat
accctaatggttggatgagtattagttgtatatatccttccgggaaagcggataagatct
aaaaggatttgcctagtggctctttgacctccgatttctcccctaaaggtaggcagaggt
tgggggggattttcaactcggccttctctcgggactgtggtgacgaacctcactctcctc
ggtcaagtggttggcccctctgtccaataagttgactaagtgaatgggaatccgatagtt
ctaccagcctgagaagagtagtcagaggcaatgcgctaatatggagctgtttatatcggc
tttcgagcctccctagcgcgctccggcagagagctgcgagaaagtttagggagagcagcg
ataaagccggcctagcgcgctccggctttagagcctccctagcgcgcggaggcgggaacg
cctacgcttgttccctagcgcgctccggcagagagcagcgagtttttagggagagcgccc
tagcgcgctccggcgggaacgcctacgcttgttccctagcgcgcggaggctttcgagcct
ccgcttgtaccctagcgcgctccggctttcgagcctccgcttactcgaagagcttccctt
atattaattaaaggtttttgaaagaaaggggcaaggtcgggcaaatacaattagttttgt
tgcatgcggacccgcttgtgagactgaagaaattgaagctaaatgacaatctgaacctac
ttgcttacaggatccttaaggaactgtggacttttgcacctttctgtctagcttgagtta
tctgatagttctctctcctcggcaaagtggataggaaagagtcttgcttccattctacta
gcaaagaataaggagagttactttttcttttgagccgagctctctcttaagcttactttc
aaactactacagtggtacacccctcagagatatagggaccaccatgctcgtctactttct
tgataaacgactcgatgcattttctcttccttgccgcggagactgagacatataaccaaa
tctattactaaaaggagattgggatcatcctgtggttaccggatgatgggaataactaag
cagaaattttgaaatgagcacgaaatgtcaataaatgaattctctcattattcgttattt
ccgggtcttttcgttgcattcacttacaataagaaacaaccaccagcgtttggtgcagca
cttgcattttggtgcattcttcttcctttccttggtctttcgttctgtcatattcctaat
aacttatccaattacaacgtattaaccgctaatgcacctttcttttataaaatctcaggg
acatggtctaatcatgagggtagtattttatcatggtgttggatcccaagtttttatgga
ttccttctttgttaccggggtcgaccccaaagccataatgtctcaaaacgaggaggctat
agagaaacttttcttttttcctttgtctcgaacttcgtgaagaactccattctatctctc
caacaaaaaagtggggctgcgccccagttgtacactcccttcgttctacgaacctttgtt
gattctgaacttcgttcgcgaaggaaccggacttttgacgggccagcccttttttatgcg
ccgctttaccctggaaggaaaattagctttgctgttctgggcgctgggcgctcccgtggt
tcgcgagaaggaaaaaggactaatcttttgttgcatctggcacgagatgaaaaagagaga
gcttcgtctatcgataaacagcggattgacggagctcttggcattgctttgtttttctct
cctttcctatcagcgagttccgatccttttgttcgaaatttcttcgttcgtaccgaaccg
cttgcagaatcaaatcctgttccacaagatcctatatcagctatacatcctcctcgcatt
tatgccggagacgtcgccagtgctatgggctttggcttatgtagatcaaaaatgatgaat
gggattgtggcactccactcgccgccaatgcggaaggatgccgccgaaaagaatggaacg
cagcttcgctctgctggatgcgtcggatcccatataagaagctcgctctttacccgatca
ttcaaacattttgtgggcggcgcacccgctctattgttgcgtagcaatagaagcccgctc
atgcagcttcggcggcgctttttcgccttctcttcgctctggacaggagcgctaatggac
acggggagggagcaggcgaagcgtgtcgttcgtaatggaaagaaagagaccactacttcg
cctctttgttggaccgccggcgcgaacactgtggtctctgatcaggaccaggaaccaatt
cgaatttggatcttgacatgtcggttgtttttaaccgtaggcatctcgccaggaagttgg
tgggctcatcatgaattaggtcggggtggctggtggtttcgggatcccgtagaaaatgcg
tcttttatgcctcgggtattagccacagctcgtattcattcagtaattctaccccttctt
cattcttggacctcgcttcttaatattttgactcttccatgctgtgtctcaggaacctct
tcaatacggtccggattgctagctcccgttcatagttctgctacagacgatacacgagga
agatttttatggcggttcttccttctaattacaggcatatctatgaatcttttctaccag
atgaagcagcaggcatcggtccatagaacctataaaaaagagatggttgtggcgcgaagt
actcttgtgcacctacgtcactcggctcgcgcgcaaccccgcccccttatgttatggaag
aatttcgccaattgctgggctggttattcagagccagcaattggctgccggatttcgtcc
cgtccgtagcgcttcggaagtcactctggcgtggctgaatgtagagcagtccgcgacgga
agcctttgatcagtatattatttagaacttcggaagatggtcaaggtagcttgcttccaa
gccactgcactagatgcgcatgtagtcgtagctgcagtcctgccggtaacaaagtagcat
agcccggaaagccggtttcaaccgcaagcaagtagtccagtagccagaaagctagcagca
gtgagcaagcaagcggtagccaaggatagggctttgaagaagctttggatgtacaagagc
ttgtttacaattgatcacatttgagcatgcaactctcctagtatcatctttggggcgaag
tcagctgcttaaccttaccaatataggttacggtaggtgtgactaatcactaatctaatc
tcaataacgaaattccacatcctgacattccaagtttccgaattcacccaagcgagttta
ataaaactccaagcaacgagaaaacggaaagcagtgtcgcgtggaggctttagagcctcc
ctagcgcgtggaggcagagagctgcgaggaaaactccgagcagcgagaaagccggcctag
cgcgctccggctttagagcctccgcttgttccctagcgcgctccggcagagagcagcgag
tttttagggagagcgccctagcgcgctccggcgggaacgcctacgcttgttccctagcgc
gcggaggctttcgagcctccgcttgtaccctagcgcgctccggcgagaacgccggcctag
cgcgctccggctttcgagcctccgcttgcccctttgaattactcattgaatttaatttcg
caccggaaactattctaggagaagttcgaatccgttctgttcggatattgatcggtcttg
gtttgacatggtttacgcgttactggtttccggaagagtcaatttctccattagctaaac
cctttcttaccctacctttggactcgtattttgttcgtacacaatcaacggaggcctccc
cgacatatgttgcaacgtcttcaatagcatgctcttacttcgtctttcccttaataagtc
atcaaatttggtgcttttcgatccccagttgctatggggaacaaaggacgaaatacaatc
gattcctccatttaagtggttctcgcttctccttgttcctgttcctaactcctccccggg
tagttcccaatgtttggcactttccatactttgtgggtgcaacatcaacaaattcgctca
tgatcaagttacaacctaagatctatgaccatattatgttaactgttcgtattttgttta
ttccatcggtatgctctcaggtacctgtaattgtgatctgtttgccagaacccaggggtc
tttctgtggaaacctccacgagcaatcgtcgttttttgatggtttttccgcttatcacag
cggctctttccacacctccggatatctggtgccaaatcgtcgcccgtttccctatttctt
cgataatagagttggctatctctgtggcattgattgtacaagttcgtgaagagggctgga
cgagtagaatgagggaaagcggctcgatcgacaaaaaagaggagtcgagttgccccccta
gaactgacaaaagtcactatcaatgaattcccgagcaattctaaaccaacatatgcgatt
cattcccgtaatgattataacaaacagaaccttacccgaggagcgggatgagtgatacat
tcggcgagcgccggtgaagaacacaagcaaagctggagctcgggcattgaacttttccat
caagcaagagaaaggaagcaaacaggggggaaggctggggaagctaatccttctttgact
gttgggaaggctgaaagtgaagagagcgaagtccttcctctaaataagcccgagcacaag
gggtaccaagtccagtccctgtctcgataggcgggttgaagccctttttcttggtgctag
cactctttctagggttctttattagggttcgaagcaaagaagttctttctctgctcttcc
catcacgggacctcaaattggcatttgtataactttaggcatcatggagttcaagacctc
ggtcagatccaacttgatgggacttccttatcagccttatccttatatggtactcgtact
tgtcaactaacaatgccaaatcctttacgtaatagggctttgtaggcttttcagttgggc
tctgacacggaagtcagagaagacagataggggtacgcttaaggagctgcattagtactc
aatagttagtaattcaagagaaacaaattccatttggagtggtgctgtgaaaggctatgt
tgatctttagcaatttcaactgccctataatgaatgatatcgagtggattgaatatcgtc
tactaaacggatctcttcactgcgtgagactgaactccttcccgaggatgattcgcccga
agctgggtaagcaattgaaagaagtattagtcgagaaagaagtattagtccccctacgtt
cacttccctggattgctcttgagacgctacgccccttgcatgtcgagactcgaaaagatg
acgtacactctcaatcaagccctatagacttgtttaggcttcctttgaagtgggggaaga
atttcattataggagctcatgaggggcttaacgcttagagaatcaatccgtcttttttcc
gttgcggggtcaatgaaagcttatcaaacaactctttgttgccctttagtcaagcttgtt
gtcaggctaatgctctgtctggtcttccttttctttgatatgcgccagtggccaagttcc
tagcctcccgatttaaggacctcattccataccgtagagctgggagttgtagtcccggtt
ggaaaaggagatagtccaggcatagttcgtgagttcccccttattgtgaaaaatcttctt
ccccccgcccactccacctctctttactttgtaccctagccctgccttgggttccttctt
cctaaactctggggtgggatgcaaaagtatctactttgtccaatgcgctagatcctgatt
cttctgcgggttgattcctatgtccaggagagaaattactgattgatgcgtggggtctaa
aaactagatatgggtctccctcggaatcttactaacgatcgtcatggagaactggatggc
tggcttgtgagcaactgcctttcaatcctctgttttcaacctaagatggagtttgtttga
actgctgccgaatcaagatccatagaagatggagagagacctgagaagatgatgtttgct
cttgctcgggcttcttacccagcatattgccttacaacctgcggaatcaggaacctgggc
cacagatatggaatctctttcgtagacgggatggaaagactttcgtgagaagagatggta
ggcttgatacgggcttatcacccaccttagaatcaaccagttcagttctaagggacccgc
ctaaattccagttttctcccgagggctaagcaagaaaacggatgcgcaacggctttcgcg
cccgttgcttcttgcgggaagagttgaagcccaaaatgaatgttggttgatgaatggaca
tctcttactttattgggtggtttcacacagaggtttcgcttccttatcctctctctttaa
gcagatgatgcatgctcctctatagcggtgagaaaaaaaaagctttccatcgatctctga
tagggcggaaggatgagaaggcctacatgttagttaagctatactagtttttgttcttaa
gctcaaagcttatagcctttcgacttctaagtttgagtcggtagtctctgagccttctac
ttcaacctctagtcttatttataagagagtgagtgagaagtgtgtgctgctgtgtaaacg
ttcgtaggatgttcgatattcctatggatgtcagactccgctggtatcctgtttggactt
cgtcgccagtacctttcaaatagagcccttaagagctattttttttgatcccttttttcc
gggtccatatcattatttcacaaaggagttctactcgggcctcagtttccgaccaggccc
tgggagactgcttgagcccatagatagctttcaaagtctgccccccgcaggtgaaggatt
catgtaaacttcttcctgtaggtcccagttcaggaaggcattttgaacatctaattggaa
cagaggctaatctcgattcgcagcaatagagagcaggagacgaacagactgaatcttgtc
taccggggcaaaggcttcctcgtaatctatcacatatgtttgagtaaagcctttagctac
tagcctgaccttttcctcctttctcccataaagcttcccttcacccagccccatatccaa
ttagtagagatcgagagagtcgggaatgatgattcatttcggttcgcgctgactacaact
cggcatttcggtccctacacgcccgattccgatacctagctggaaggtgttggcctcgac
aagccggcctccatgcagtcaccatggaggatgattcccgaagcaatcaacggtagctag
ccactccgctttcttatcagctatacgcctaatggaatcatactaagaagtatggctgat
agtgacttggcctaatacgaaaaacccgtcggaaagggctttcctctgttagaagggttc
cagcgtgccggtcataagacgcttacccgagctctgaccaaagaactacatcgggcttga
ttccggctcagttaagctgaaccagatatgtaggcaagccccctacaagaaagaagttgg
ggggtcccggccccgcaagtgtaagcatgaagttcagattcagtaagcatggctttgttt
gctttcccttgcgggttctaagcgggcttagcaaggtggattttcgggcagtattagcaa
agaggcattcccgctccacagcgggtcccgaaggggctgatcaatccgcagaagcggata
gcgatttgcgtcttcctcatatagatgcggatgtacacttcgagttgtcttatgagagct
cactgatttgattgctctttaggaactgatcaatttgagcttcccttcataacgagattg
aactccccaagcagactttatatgtcttgtgtccatcaagaccctcatcatatacgtatg
caagtagctaaattgccggaaagtctagttcgagcattagaaggaagctaaggtcgagta
ggagtgaaaagatactatgggacttggtggtaagatatatggagatgcggtcaagttcta
ccaacagaaggtctctctttcgacgctatacatgctgccggacgtgaggcgaaccccaaa
tagtcggcttagtcttggacacagatcgctatactatagaatgcctgcctagtcgtccct
tagagcttgatgaaagaggtcttggcatcgtatataagagtgtgctcttctttcctctat
caaaggcctttctaggccatggaagatctctttcaaagggtaggcacttcctaagcctaa
gatagggactctatccgaagcgaacataaatgcggggccgactgtgaccgcttgacgatc
ccgaatcggggagcctttgagttccagataagtgggattaggtctagctgcctgatgaca
taggatggcggtctaccctttggaagcggggtgagaaggatcccctatgatatccaaaca
tcctagcaagctcttctcttaataggattctccatgccaccaactgctatgaatgtctcc
atttcaagactaatacctttcactagggttggtgtggctggctatgaccttctgggcctg
agacttcatggagaagagtaggctccttgggtcagactatcccatgctttgtctggagag
gctagctacgtcccgaaaggttttcgctccgaatacagaagaaatgagtgattgtctctc
gggtgaagtgacccgagggttcaagcgtagaatgtagaggtgggatggagagaaggttaa
tgagtgaaaggaatcgtagaaggaagcttgggagaatacgttattaggtaagacgaggag
attcgagagaagacgattctgtgcaagcagacgatgaggaccatctagctattgaaaaag
cgaatccggcttccaacttcagttagaaggtagtcccgctcagttctttcgatccttctg
ctcatcttctctggactactctgaatgaatcttatgctcaagaatcttaagttagattga
tgcatcttcgatctgatttgcaaaatatcacaagagatggggtttgtttcattgagaaat
caatgcctctctatgaccgttttttttaggcggcgtcttgaactccgggaccgcactctg
aatgtcggcctcaagttcctcggctaggcaactactaatccttcttcccttccttctcgc
ccttattccaatacagtctttttagccttcggctattaccggctggcaacgcttggccca
agattggatttgtttgaaaacaaccaagggtggcattcattcaatcaaatcttttatgcc
agcccaaactaattactatctttggaaaggcaggaatgcagggcctttccactggttctt
gaaagctatcaatccccgcttctcccatatttcttatccctctcgcatcggttctgcatc
agatgatgagcccatgcgaaaactttctcttttattggcgcccgataggtaggctattag
attgagtcgaaagcctaccaacgcataaaggggcgatagcgtcgagcgagagcccgaacg
ggggaggcgagaacatcttgatcgaaagctccactgttctgaatagtgagaaagactttt
ccaaattcgagaaaatcgatcgataatctcatcatctcttaggtgggccaaccgaccgac
caagttgggctgggcgtccatgtcacagaacctttctctagccaagaatcccattattga
tcgaatcgagagatccatgaatcgggatcctgatgtatatagatacaaatggtccaatgg
gagcaagaatttccaggaacatttggaacattttgtttctgaacagaagaaccggtttca
agtattgttcgatcgattacgtattaatcaatattcgattgattggtccgaggctatcga
caaacaagatttgtctaagtcacttcgtttctttttgtccaagtcacttctctttttgtc
caagtcacttccctttttgtccaagtcacttccccttttctttgtgagtatcgggaatat
ccccatttataggtccgagatccacatctatgaattgaaaggtccgaatgatcaactctg
caataagttgttagaatcaataggtgttcaaatcgttcatttgaataaattgaaaccctt
cttattggatgatcatgatacttcccaaggaccgaaattcttgatcaatggagaaacaat
attcccatttttgtccaaaaagataccaaagtggatgattgactcattccatactagaaa
taatcgcaggaaatcctttgataacacggattcctatttctcaatgatattccatgatcg
agacaattggctgaatcccgtgaaaccatttcatagaagttcattgatatcttcttttta
taaagcaaatcgacttcgattcttgaatgatccaaatcacttctggttctattgtaacaa
aagattccccttttatgtggaaaggacccgtcctaataatgatgatcttacatatggaca
attcctcactatcttgttcattcgcaacaaaatattttctttgtgcgtcggtaaaaaaaa
acatattcttttggagagagagactatttcaccaatcgagtcaccggtatttgacatatt
catacctaacgattttccacaaagtggtgacgaaacgtataacttgtacaaatctttcca
ttttccaattcga---------tccgatccattcgttcgtagagctatttactcgatcgc
agacatttctgcaacacctctaacagaggaacaaatagtaaatttggaaagaacttattg
tcagcctctttcagatatgaatctatctgattcagaagggaagaacttgcatcaatatct
cagtttcaattcaaacatgggtttgattcacactccatgttctgagaaatatttaccatc
cggaaagaggaaaaaacggagtctttgtctaaagaaatgcgttgagaaacggcagatgta
tagaacctttcaacgagatagtgctttttcaaatctctcaaaatggaatctgttccaaac
atatataccatggttccttacttcgacagggtgcaaatatctaaatttcacccttttaga
tactttttcagacccattgccaataccgatactaagcagcagtcacaaatttgtatccat
ttttcatgatattatgcatggatcagatatatcatggccaattcctcagaagattcttcc
acaatggactctgataagtgagatttcgagtaagtgtttacagaatcttcttctgtccga
agaaatgattcctcgaaataatgagttacccgttccattgatatggacacatctgagatc
aacaaatgctcgggagttcctctattcaatccttttccttcttcttgttgctggatatct
cattcgtatacatcttctctttgtttcccgagtctctagtgagttacagacagagttaga
aaagatcaaatctttgatgattccatcatacatgattgagttgcgaaaacttctggatag
gtatcctacatctgaactgaattttttctggttaaagaatctctttctagttgctctgga
acaattaggagattttctggaagaaatacggggttctgcttctggtggcaacatgctatt
gggtggcggttccgcttatggggtcaaatcaatacgttctaagaagaaatatttgaatat
caatctcatcgatctcataagtatcataccaaatcccatcaatcgaatcactttttcgag
aaatacgagacatctaagtcgtacaagtaaagagatctattcattgataagaaaaagaaa
aaaggtgaacggtgattggattgatgagaaaatagaatcctgggtcacgaacagtgattc
gattgatgatgaagaaagagaattcttggttcagttctccaccttaacgacagaaaaaag
gattgatcaaattctattgagtctgactcatagtgatcatttatcaaagaatgactctgg
ttatcaaatgattgaacaaccgggatcaatttacttacgatacttagttgacattcataa
aaagtatctaatgaattatgagttcaatagatcctgtttagcagaaagacggatattcct
tgctcattatcagacaatcaattattcacaaacctcgtgtggggctaatagttttcattt
cccatcttatggaaaacccttttcgctccgcttagccctatccccttctaggggtatttt
agtgataggttctataggaactggacgatcctatttggtcaaatacctagcgacaaactc
ctatgttcctttcattacggtatttccgaacaagttcttggatgacaagtctaaaggtta
tcttatggatgatatcgatattgatgatagtgacgatatcgatattgatgatagtgacga
tatcgatattgatgatagtgacaatattgatgatgaccttgatacagagctactaactat
gacgaatgtgctaactatgtatatgacgccgaaaatagaccgatttgatatcacccttca
attcgaattagcaaaagcaatgtctccttgcataatatggattccaaacattcatgatct
gtatgtgactgagtcgaattacttatccctcggtctattagagaactatctctccagaga
ttgtgaaagatattccactagaaatattcttgttattgcttcgactcatattccccaaaa
agtggatcccgctctaatagctccgaataaattaaatacatgcattaagatacgaaggct
tcttattccacaacaacgaaagcactttttcattctttcctatactaggggatttcactt
ggaaaagaaaatgttccatactaacggattcgggtccataaccatgggttccaatgcacg
agatcttgtagcacttatcaatgaggccctatcgattagtattacacagaagaaatcaat
tatagaaactaatacaattagatcagctcttcatagacaaacttgggatttgcgatccca
ggtaagatcggttcaggatcatgggatccttttctatcagataggaagggctgttgcaca
aaatgtacttctaagtaattgccccatagatcctatatctatctatatgaagaagaaatc
atgtaaggaaggggattcttatttgtacaaatggtacttcgagcttggaacgagcatgaa
gaaattaacgatacttctttatcttttgagttgttccgccggatcggtcgctcaagatct
ttggtcttcacccggagctgatgaaaaaaattggatcacttcttat-----ggattagtt
gagaatgattctgatctagttcatggcctattagaagtagaaggcgctctggtgggatcc
tcacggacagaaaaagattgcagtcagtttgataataatcgagcgacattacttcttcgg
tccgaaccaaggaatcagttagatatgatgcaaaaaggatcttgttctatcgttgatcag
agatttcgatatgaaaaatacgaatcggagtttgaagaaggggaaggaaccgtcgaccca
caacagatagaggaggatttattcaatcacatagtttgggctcctagaatatggtgcccc
tgtggcaatctatttgattgtatcgaaaggcccactgaattgggatttccctatttggcc
gggtcatttcggggcaaacggatcatttatcataaagaggatgagcttcaagagaatgat
tcggagttcttgcagagtggaaccatgcagtaccagacacgagatagatcttccaaagaa
caaggcttttttcgaataagccaattc-----atttg-----ggaccctgcggatccatt
ctttttcctattcaaagatcagccctttgtctctgtgttttcacgtcgagaattttttgc
agatgaagagatgccaaaggggcttattacttcccaaacaaatcctcctacatctatata
taaacgctggttcatcaagaatacgcaagaaaagcacttcgaattgttgattcatcgcca
gagatggcttataagcaatagttcattatctaatggatctttccgttctaatactctatc
cgagagttatcagtatttatcaaatttgttcctatctaacggaacgctattggatcaaat
gacaaagacagtgttgacaaagggatggcttttcccggatgaaatgaaacatttgattca
tgtaacaggagaaagatttcccattccttagccgtaaagatatgtggccatgaaaaaggg
attaagtggaacaggattggccgggtggtagagtcgtggaaacactttttattctatatt
ttggaccttagctccatggaacaatatgctactgctgaaacatggaagaattgaaatctt
agatcaaaacactatgtatggatgatatgaactgcctaaacaagaattcttgaacggcga
acaaccagagcctattactcactacatcaaacaatttccattaatgaaaccatgtaaatc
catcggaaaatcaaaaatacgcatgtccgatgaaatgcttgttgctatctgctccaataa
cgaatcattggtttaactgaataactaaagaaaatagatagacctttctcttcgtctcag
gtcgatggatcttctcaattggaagatcccccccctatggataatacatattccggttga
ccgagcctaattctaattgttttgttccgaagcaaagatatccacgcaggccggttcgtc
ctattcagatattcacgaccaagaggtactggattctctttcggatgggccctgaaagga
gaaggaaggcaggaatgccaacagacgtctgtctattctctaattcacccgacccgatcc
attttgggaacgtccagtgccaaagtcactgaatgggtaagtcgccaatccctaaaacgg
actatgtaatgtactttatctgctgggttatgagtactggtgggtattttaccagaggtt
tctatcaatctacccttgtgtgattcctcttgaatcatatactcggagggtgggtgcagg
gcggacgatttccaaacggactcctcattaattagatagagaagatcgccaagatttcgt
gatcccctgccgaacctattccaattccaacagctcggactcggatcgtggggattgccg
gaatacttcgtatcaacagataagatattcggtatatcaatattgattagatccgaaatc
tgttattgaattgctcattgaatgagcattctcaatattatgccttgaagaggactcgaa
cctccacgctctttagcacgagattttgagtctcgcgtgtctaccatttcaccatcaagg
catcttgaaagtgaatcgtattccatgaatatgatatctatctaatgtgatatatggaat
atatgacaaaggtgtagcgttggagtatttctatcgatcggtcatgtcatataggcccga
gtcagacatcaaattgcttcgatttgaattatccggaggataccttatatatatcaaaaa
gatgtacaatcaaacctatttctcgattcaatagaagccccaaaaagaagtgaatatggt
acccaaataacaatagatatgtcaaaagcaggttcgattacgcctattcctaatcctaaa
tagaatgtaacgacgtagggatccatatgtaaacatagtctctatttacatacgctcgaa
tgaactctcctcataataagaatgtacatagccctattccggtctggtccggtatggaat
gaacttataatcagatgatcgagtcgattccatgattataagttcataactccagctttc
ccgttttgggcggaacagatctactaattcttttattccagttagtaaactaagaaatag
acctcgaagctaaaagagggtatcctgagcaattgcaagaattgggttcattgatattcc
tggtatagtagatgctatcacacatacagtcatactcaattcgatggaattgtttgatct
gaaaggagatcttctataatttcgcacgtaaggggttatttcttggtttcgtccagtcat
taataacttgattatttttagataatagtagatagaaacaacgctcgtaaggagtcctat
tgaaaccaagaaatataggcctgcctgccatccacaccagaatagatggagttttccgaa
aaaacctgctagtggaggaagacctcctagggataagagacatagggctgaagagagagc
cagaaaaggatctttcgtgtacaatcctgcataatctcgaatgttatcagttccggtacg
tagaccaaatgatacaatgcaagcaaaagttcctagattcatggagatatagaacagcat
ataagttatcatgcttgcatatccatcatttgagtctccaacaattattccaataattac
atatccgatttgaccgatggacgaatatgcaagcatacgtttcatgcttgtttgagtaat
agcaatgagattccccaatatcatgctaagaatagctaggatttccagaagaagatgcca
ttcgtttgatgagaaataaaaaggaatatcgaaaattcgcgtggctgaagctgaagcagc
tactttcgaagtaacagaaagaaaagcaacgactggagtgggagagtcagagtcgaaaag
aggattcctcacttctttctctcattcaaaaccgtgcatgagactttcatctcgcacggc
tcctaagtgataaaagaaagaagaactcatcttctttcttttttgattaccttcctcgcg
tatgtataagaccgaatccattcgatttctaaaaaggattactaatccttaacttttcga
ggaatccttcatcagtggttgtgaatgactgactttttcaatcctttcgaccttggttcc
gtaggagcaagtcagaaagattgagaaatagaaccatctgatttgattcgttctcaatag
ccatgagatgatcatcttagggtgatccttttgtcaacggatgctcctattacactcgta
gtctcttctctgaaggatgagaaccaactatgtagcatctacatcgataattcaagcatt
gtatacgtaattagtccgatcctttgtaggaactacccgtaataacgaacttgtaaaatg
gatctgtttatcataaagagattcgttgttcctgaccctgcttcaccttaattgttattt
gaacaaaaagatcacaataaacttttggtaaaagttatgtcttggtccgagtggggatag
catttctcttctgcatgtctatggagttttgaaaaatccaaacatctcagagatagatat
agaggtaggaatttgtcgaacgaaccgcactccttcgtatacgtcaggagtccattgatg
aaaaggggctggggaaagcttgaacccaattcctacagtgatagatataagcgcaattga
aattcctggggagttatacatttgtgtattgataagaccattcactatttcttgaagctc
gatctcccccccagatgaaccatatagccaagagaaaccataaaccagaatagaagagct
tgccccacccatgagtaaatatttcgtagtagcctcattagaccgtacatctctcttggt
atatccagataataggtaggaacataaactgaaacattctggagctacaaagatagttat
taaatcgttagcaccacataaaaacattcctcctagagtagctgttaatatgaataacag
aaactctgttatagccatttctgtacattcaatgtactctacggatagaggaatacatag
agttgaacatagtaaaataagaaattgaaagatttcgttgaaattgtttgtttggaaatt
tcccgaaaagctaattagaggttcttctctccatcggaacaatagggccgttatgcttat
tactaaacttgttgaagagatgaaatagaaccaaggtctatctttttgatcagaggttga
atcgatcatcagaagaagaattaggccaaaaattaggatacattctgggaaaatgaaact
tccatggaagagaagcaaatgaaacgctttcataaaaattctcgtagaatcgagaatgaa
gttttcattctgtacatgccagatcatgaattagtaactgcatccaatctccgaaaaagt
cccaatctttctatttttggaatgggatatttacggaatccccatgaataggatcaaacc
ttattccatgatatttccataagattcttctttcttattcttaagcaagcccccgagagg
gcttagttgatcatgatttttgtttcatctttcttttccttttggtttgtttcgagaaag
atatcgtccgattctttttctattgattcttttccgatcgagatgtatggatccatgtgt
ctatatagatcctgttcatggattaacgaaaatgtgcaaaagctctatttgcctctgcca
ttctatgagtctcttcttgccggagcgcgctagggaacaagcgtaggcgttctcgccgga
gcgcgctagggaggctcgaaagcctccgcgcgctagggaacaagcgtaggcgttcccgcc
tccgcgcgctagggaggctctaaagccggagcgcgctaggccggctttctcgcagctctc
cctaaactttatcgctgctctctgcctccacgcgctagggaacaagcgtaggcgttctcg
ccggagcgcgctagggaggctctaaagccggagcgcgctagggtacaagcggaggctcga
aagcctccgcgcgctagggaacaagcgtaggcgttcccgcctccgcgcgctagggcgctc
tccctaaactcgcagctctaaagcctccacgcgctaggccggctttctcgctgctctccg
ttttcctcgcagctctccctaaactttatcgttgctctcccgtttattaaactcgctgct
cggagttttcttaaactcgttgcttgaccttttatgaaactcgctaggtaagcaagcaag
aaggagaggctagaaaaggcgaggcaaggggctctccttctctaggaaaatggtgtccag
gatctggtaatctaagccttgcttcttctggtcggctcgtattagcctgtgctttattac
aggcccccccttcctttagtcttttcaacggtacttgaatcttaagtcgcggcgctgatc
cttcaaattccgctcgcccccccagtatagtgaccggttccatgttttccccgaatttca
tcagtggaaggctcaagtgcctgttcatctatcttcattccaaaggcgaacatctccatt
gagtgactctaactgctatggtttacagtcattagttcttaaccctcttaaagctctatc
tttaagagagaatagggagtaagggggaccttcgcttcattagaaattggacccggacct
tctttcttctcctgtggagccctgagaaagtcaccggcggcaggttagtattgttctcct
gctgctgatttggccctgcgctgattcagaggagcttcttctttagtctaggattcgaaa
taataatctaatcaaaagaagcggtcgtcgtccggcggccggtagctctaatagcgaaga
aaaggcgtgcgaggacccatagctccatttcacagtcctatattatctatgctgtgctgc
atttccaacaccacactggaccttaggctgttctcagtaggggaaatagcgacttatagc
tgcatgaaatcatagagttggcttcctcgttacctcgggttgggatctttcccctataga
agagatggctcccgatcataagccacagttttctcatgacttgcataaaacatattcagg
ccggccggccctgtttcgtctttcgatcttggcaaagaagtttctaaccagcaccaactc
agatttcagacggctcttccttgctagtcgaagaggcagttgatgtcaatctcgcgaaga
cagtcccaagatgagctcagctgcaatcttcagacgagaaaaaaagcagctcttaccgct
gaatacagagatgtttttgcatggtctcttatgctgccggtcccgacgcttcgccccttg
atggagtagcaccgcttggttgtacggtccggtgccaagctggttaagcaggaatcgagg
aaaatgcatcctgaagtgttgagctctttcggttaaaaaaggcagaaagcgaatgctgac
tcgaccaatccttgatcctaaccctctttttttagattcgcaaaggaaatggagttgggg
catcagcaggagtagaagaagatgatctagcacatcggctgggggggaatgaaagaattc
ggttatcaattcgcaagctacctatgattttcttcgccaccaaccatttccggtgactca
agcatagcatctttccccaagcccttgtcatttccaggatcggtagttccatcccctccg
tccagttctgcttcgtatcccatcgataccccctcaggtaggcataggagagtaatcgat
tagcccaatcatctccgccttggaatgggagcaaacgtagctgggtcggattactcctct
ctctctccctgtatatataacgcatgcagtaattatgaaacactcggatcaggaccttct
ggaatgggtggaagctggcggcagggccggatacacggaattgggatctctctcgcatgc
aaatctttctatcgggaaaccctcgaaacttctatgttcgttggtaggagcggggatgat
gagtaaaaaaaaaaagaaaaacataacataataataataatatcagaatattgagatcaa
aaagaaaaaatggcaagagtgtatatagatggaggagaaaataacgatgtggaaaacaag
acagggattttgtacaatgacactgtacaacaatttggaaaagggatgtagcaagcggag
gctcgaaagccggagcgcggctcgaaagcctccacgcgctaggccggctcgaaagccgga
gcgcggctcgaaagccggagcgcgctaggccggcgttctcgccggagcgagccactgctt
ggagttttctcaaactcgcagcttggagttttctcaaactcgcagctttccgttttctca
aactcgcttggtagcgtgtcaaaaatttgtaacaggtttcaatcctgtcatccctaccca
ttacttttcctatgggcagtaaggagggatcaatttagatcgattctaattggacccaat
ttggagtttaattagactagatgcatgcggtagaaaaatcatccttttctttacagcctg
tcgtcagaaagcgctcttagttcagttcggtagaacgtgggtctccaaaacccgatgtcg
taggttcaaatcctacagagcgtgattctgttcttgttatgttatgtcgtaaaaaaacac
tttgaaaagtggctggaatttgacctcctgcggatcaaggaggtaaagaaaaagatgttt
tttggagaaaagaatgggagaaagaacaggggcgaagcgagaaagaaataactgcaatgc
gccttggtaaccagttttggataaggtagaattgctcgagacctagtgatcgattctttc
tttggggtagggttgggcccctatgttaggcctggccggcgtcgagaaagatttgacatt
ccgtaagtaactctgtgattttttagacgggggaaatgaaagctgaattcgttatctctc
ctccctcccacatgttcaatctttttttagcggtttccccagagatctttatcattaacg
caacctttattttgctcattcatggagttgtatttagtacctctaagaaagatgattatc
caccgttagtcagtaatgtgggttggcttggattacttagtgttgcgcgcctaggagggc
agcgcgcttgggatgcggaggagctattctcgcccagctccctaacctaatgcggccgga
ccgcagggaaccgtagcatggggggacgtcctcatccttttgccgccgcaaggctggcta
atcgtacgcagcaggagcaagggaactcccctggttctggaaggcacatgagtccgaacg
ctattatgaatgtgcgaccgacactacactacgtaggtacctgtgcaggtgaggcgtcgg
tcggtcctagaaacggcggcagctagcgaggagttcacgaccggacgtgctgcaacctag
ggatcaccaggcagctctttcgctctatagggatatcgggggggcatagcacaattcttc
tcggaggagggttggtttgcccaggtgactgatcctgccataatgtactcctacccgcac
cggcaaccgaagtcatacatacatacgacgatcttcatgcgtgaagggacgggaggaaag
aaagggcggtagatgataatgcgaaagggtgccgcgtctagacgggcgggctgaatggat
gagcgaaaggtgccatggagtggggaatatcccgagtataaagttagacaactaaatgca
cctcgaggtgcagccggggaactgggggaccttctcgaacacaggataggcaattgagag
atagagttagcctattcgttatggggaatcaatgctccggaccgaatagagcgagtttga
gaaaactccgcgcagcgagtttaataaaactccgagcagcgagaaagccggcctagcgcg
tggaggctttagagcagcgagaaaacggagagcgccctagcgcgctccggctttcgagcc
tccgcttgtaccctagcgcgctccggctttagagccggagcttgttcactccggctttct
cgcttgttccctagcgcgctccggctttcgagcctccgcttgctttatccggcgcatatt
agcttagctgcgctcaataggccctggttggtttggcttcctctcttaggccactttcct
taccttacccccgcaacactcccactccaagctacgccgcctgctgagcaagatgcattg
cgatttcctcttctgtgggcgcacctccgcctcactatgacccgagacgggaagataatt
ttccgacgggcttgatcgagtaaagccaaagacgccccaagacaaggtacaactgttggg
aaggggacatgatcaataaaacctgcctggatccgggctgggataatggcgcccattcct
aaccagttctgaaaaggttcgctcatgctggagggagcatcccacttagtgatcggtccg
ctaattcacgcaaatccgaagaagttatcatggacgagccacatgcagggaaacttgcac
gtgtggttctggccgggctttccttcggtatctaataaccttgcttctgctcgccgctgg
cgcacctctcctaactattgcccatttattccggaataatcttttaaggagggacaattt
tacatatttctgccaaatccttccattattaagtacggctggtaccatttcgatgtgttt
cgattttttcgaacaagagaggtttgatgcttttgaatccattgtattaattccactttc
tactcgcagtatgctcttaatgatcccggctcatgattcaattgccatgtatttagctat
tgagcctcaaagtttatgtttttatgtgatcgcagcatcaaaaagaaagtctgaattttc
cacggaagccggctcgaaatatttgatcttaggtgcatttccctctggaatattattgtt
cgggtgcgaccggactactaccgatcaatttttggaaacttatttatagacttgttgaga
ccctctatgtagttgtttgtctatctagggcaatcgatctactttccccatagccctgag
gctgtgtctcgatctcctacgtgcgaaagataagatacgggagacggggtcctatgggga
ttccccttggtctaattccacgacggagagtcggcgtggcgtaaagtgaagattgggggg
agtagagcgaaatccccgtctggggtattccgaaggtgtaacctaggcaacgaaaaaggg
gcccgatactccaactagaggagcgacctgttggttcaccaaaccccgacccagcgtcac
acgttctccaggtccgaagggatccagtgcccaactaccgactcctcccggaattgcgtt
atcggagccgagccaggaatagccgttagtggacacctaccacttttcaccggttagaga
ggccctctttaatacattaagaaaatatgttcacaggggccagaaagactcggtcatagg
aacttagaccacctacgcgctggtaaacgaaaaccacctcgaccggatctaccgaacgaa
tcaagccgccccccccgtcgaaagaattaacacgcaaaaagggccaccagctttcccccc
aaaaggggagatccgcagcttactgctcacggaaacatccgaccttatggtcaagtcgtc
cgcgtatctttctgatctcctcctattcatcatatttgtggccttgcccaaggagcgctc
gaaagccggagcgcggctcgagagaatgattttgtgaatgccttttggatggaggtttgg
ttgagcctcaggtagacgtctgccgattaaggatgggtacattatcgcattcataggggg
tttgaccgataactagatcatttcgatcattcaaagcgagattcaccaattagaacctct
gctcatgaggagtgaagagtttctggttagaggattaagcaacctagataagaagaccca
ggagccccaccaaggtatgacaggtatccaagaggccaatgaatgataccgagaaaaaag
agtaactgactcgagcactgactgatcggaaggaagacaagaaaggatatatatatttct
ataaaaaaccggcactttatgactaagaacatttcgccttttcctcaaagcgaaagaatc
catcctcccttgcgagagctgtcaaaaaacgccgatcctgggcctgactgactgaagaag
gaagtcaagtaggacggaaaagatgggtttgtttgaccgtggaaaaaccgtctgttgcat
taaagaaaggatggatcgcctgagacaagatcttcgcccagcagaagtctcgtacgagga
gatcgaaacggttgttatgaaatccaatccagcaagaaaacggatgcgcaacggctttcg
cgcagctccatccgttacttgttggggaaggtcgttgttgactatgaaaagagaggaaga
aagctccggctggtgggaggacagtctccaagaacaatcccatttctgtcaatgataccg
tatcagcctttgtactgaaatcgatttcaactggatgagtccatgtttttgccacgggag
caaactcttcttttgccgaacgaagaggccctcaacagcgaactgagattccgcctttcg
tgattagccaacagtccattattgggcgaaaggagagggtgagtatgatgacaggtttgg
gcaatcatccttgtgaaaataaggacctactctcatggggaaaagagaaagccttttgtt
cttacttctctggctacgtacccaccaaacgcttatgcttgctcttcaaggagactctgg
attcggttgaaggcgagctcgctctctgttgtcgactagttgacagaaaagatccgttct
gagccacattgctctcctagataaggaaaggttcacattgcttgttcaagcggatggatg
ccacttgaattgagactctttggcagtgaatcattccagacaaaaggatgaaaaagcctg
atgatgcgcccgccacctgtgtatctcagccttggagcaatgatagggtacctcttctgc
atgcttacggtcacactgcctttccatcacatgatccgtcttttgagacccctgctgcgc
gttcaaggaaaatggatgccagttcaaaaaagagagtgatgaattgatcacagtttccag
ttatatagcttgactcgactgagggagagggggtacaccaatccatcggtttgaggctta
gattgacttttccatactaaagcggggagcccgcacgtacggttttaagggggttctctt
tctctttctgtggaggaaagcagggtaaagatctacagtggtttatttcattcggcgata
tccgccggctcgatcaaagctcaatggtcttttcctctacctatggctgcggtcgagccg
ttttcccggaacaagcttccgcttttcttgaccttgagctattctcttaaccgctccgcc
cctttctctccctctgaaactagctccctcttttcctcgtcctttcaatacatccgcgtc
ccctatctctgagggagcttaatctgcttaagagttcattggagatgataggcaactcgt
ggataatctagtatccgagttcctttgataaggtattataacaagcttcatccttaagga
aaaataggcaagcaataggtcccagcaaactcctgcatcaaagcgtttagccgaagtaag
agcatctgatcctgttccatatatggggttgaaccagtgaaagtagcagggggaggggaa
gctgcaagcgcaagggcggtgttcctatcaccggtgaatgatccggcagttcgttaccct
tttctagatcgagatgcagtagattgatattgagacggagcggttagggaccaagtaacg
gatcaaaatggttttcctacaagggcagagccaaaggcctatccacacgtactaggtgag
accgagttggaaagaaacacccgggaggcaggaccctagtccatcactacaggctcaccg
gacagaagtccgagctgatgagacaccgtccttcacttgagtagagggggcagaagatgc
atgagcctgcgttgcatggaatgtcagcttttcattctttcctacactacataaactcta
ggaataacttcttcgtgttgtatgaagcgctacttactgctgaccttattccaagaacat
acactgaatgaccgctaaaccagaaagaaagcttagggatcgatctagatgcccagaaga
ggatgctatcgaatgcgctcttgtcgcaattgaatcaatagtcaagatacccacgatttt
gactgccacaaaaggagctcatactgttttcgcctttttcgcagctctagatgccggagg
gagcaaaataaagggagaaatcggattgatgcagagaggagtaggtgcattgatgccgcg
aatccgatgttagcaagaactggtacgaatggcattgatgcatcgaatgccctctttgac
ggggttgtgacagactaggttgtgcaagaagccgattattcgaccatcttttccaatagt
gccatttaattgatgctatcgaagaagaagaaaggctcagactaatttccttagaagcgt
ctgtctcatgccaaatgtcttagagaatcagctactctagaggaaggatcaatagccacg
cacacgaggaggattcatctttcaacagcatttccgacattcaccatcaaaaagaggatc
tgacactagcactaggatctgtctatgcttggactgattggacgagcatccgcttttcgg
catatcgatacttcttcttcctcagcgacttggcaagaaccggattccacatgggcaagg
aaaggcaatgaaattgttgatgcagagaatgacctcttagaaagaacaagaaaaggctgc
gacgaccctaagtgaactaactgcctttttgtcgggaggaaggcaatgaatcttgtttag
atatccccaaggagctgttagctagatgtctgcctctttggcacagttcacttcttttct
ttttccggggataagaagaaagagaagtcccttacgggattaaggcagctactgacgaga
gggtatcaataataataataataggagtatgccataaaaatcctggtcagtccatctttc
taggttcgataggacccgggatgaagtgtctggttctttagaacctggggttaaggggca
ttctactttcattagtctggttagggagctgttcactccgctttctgtggttcaaatgct
ttccgtggtcttgttcaatcaaatgctttttctgcgggactcaaatcatttttttttaga
aagggtcccaagcgctcgaaagcctccacgcggctcgaaagcctccacgcggctcgaaag
cctccacgcgctaggccggctctaaagccggagcgaacaagcggaggctctaaagccgga
gcgcgctagggaacaagcggaggctctaaagccggagcgcgctaggccggctttctcgct
gctctccgttttcttaaactcgcttggagttttctcactttccgttttctcaaactcgct
cgagttagctcttgctggaatggaagagagttcggtgaaccgaggagaggaagaataaga
aaaggacgagttagctttgggatgatcccctccggcctgcccggtggaaaacgaatcaaa
atgcggtgtccagttgcattggtagggaggaatcactgagcatactttcacttgaccgag
ctcgagtcaaccttatttttaataagctttttctacacctaccgctcactaaaacccacc
ggctcctttctctattcccgctggcctgtgctattgataatggaattcttccttccggaa
aaggcctcggcttcagcgtccctccggaaaaggcttttttgttcgcttgccggcttaacc
acggaatccttctcttatataccacgcaattccgtgcttaccccctattcatttgggccc
atagccatagttgttccatctttttctagtgcaggtccatatccatcagcctaatcattg
acccataagcatacgcggtagagctagccataccattagcaagggctgggcaaagagacc
acctaccaaccatttgttagtggatccagtcacatatacagttccaaatccatacaacaa
aagtgatcgcgatccaaagtcgtgatcgagggcgctaagctccacgtcttcaacatctat
acctcctacctagctttgctagggagaccgtggctacatgaacacagggttatcccctct
acgctccatctcggtcctgctttcaagtctgcgcttcgcttcctcttcctctcttctctc
gtagagctagttttcaccacggactatccgtaaactgaaactgactgttaggcgagatct
ataaggactttggcatatctttcatttcttagtgaatattagtgggttagttcgtgtaac
ttatcgattctagtagtcgtggcggtcattgattgcgtattcattagccgagagctagtg
taaagaatgaatagtagaagttcacctgtaagctgtaacaaatggcgagggtctcattca
agccagtcttcgcttaagccttctctagtctagctccctctctcccttatggtatgggat
ggggtccaatctagtcaattccactactacctctacgctctcatcaactattgacccgac
cttactactctctgatctcgaactacctctcttctctcgttagcctgaaactgccactac
cttcatcaaagcttttgtctgtcaactcgcctctgacccctaggcgtaggcgcttttcag
tcccgcctttcactacctatcctggttccgagcaagtaaactgactctcccatctctacc
ttataggtttcatttcacgtcctctcctgtagagcctgaaagccttgaacgccctatcac
gtaaagccttagttttcacctactctggtcgagcttcacttcgcgagtcgggaatggcct
catttatgaaaaagtgctagcgttgacaagagatgagctaaagaggtggccgggcagttg
accagaccctaccacatacagacagcaagcaagagctgtgccggcttatccggcaaatgc
tattcttaccaccctaaatgctactacctctttgctaagcaagcggaggctcgaaagccg
gagcgcgctaggccggctttctcgctgctctccgttttcctcgctgctctccctaaactt
tctcgctgctttccgttttctcgcagcttggagcaaactcgctgctttccgttttctcaa
actcgcttgatcgagaaaagcaagcaaagaagcagcaggatacgcaatatgaaggggctg
gaggtagagccaatgaccaattgaagagttacaaactagagtataaagccctcaatcatg
ctctttcttgccagtggcatagagagtatatactctcgccgattaaggcaaattatgcgc
tccacgaaaaaacatagggggtcgtccctggacttaattaaggaaggcaaaacggaaaag
tgcccctatgactctggttctagtgaaagcgatgaaagtctagctatgctccagtttttc
gggtaaaggttatacggtgaagagcccggtcaaggcgaccttattaattcaaacattcgg
gacatagttgcctatgggaatctcgtccttagttgccgaatctaatggaggtttcaatcc
gacggacgtaatttgcaggtaaaatgaggcctcgacgggacctactctgactatagttgc
gatctctaagcgggattttcagtcatctatcccccctagcgagtgaagaagggttttgaa
cgagtgttgagcgagtgaagtgccccataagctagaaggacgagctatatgtcacaattc
aatgagcaacgattgaactgaacgttccaagtgcatccagcaggaatcgaacccacgaat
tgaccaatgttgagttggtcgcttttaccattaagccatggatccaatctcagcgagtga
actaggttttttttggtattccttctcgagcttctatttcttccgttaagggggattcgg
gaaaagatggaataagaagacgtgtttccagaacgaagaagatacgggtggagaaggggg
agtttgcaaagttagacaagattggaatgggcataggaacatgtattgatgtaccagatc
ggctaatgctcccaggttgatgcaatgtattccaccagttgactggagacttgattattg
gtatatcgatcggtccagcacggattgaaataggagccggttcgacaggaagcttttgaa
aacgcagtgcacccaggtaaataaggaacaagatgaatacagaagttaaacgagcatccc
acacccgaaaggtaccccacataggccttccccgaaaccccccagtcactaaggtcaaaa
aagtagaaaaagcaccaatttctgtaccggttccggaagagcgaagaaaaaggggatgtt
ttgttaatgggaacaagaaactgtttatagccgttgcgatataaattactatacccatcc
gagccgcaggaacatgtacatacggaatacgagaatttccaccttgttgaaaatctggtg
gtgctacccgaagacttaaatgaatagccatcgctgttaagaacaaccgagatccaatga
gaatttgcgcgtagctttttgtctttgacataaaaaaagaaggttgtaataacgaaatgg
acatgtgagaatttggtccttgccttgctagtggaacaagaaagacaatagaaaatattc
aatcaaaggatttcgcatgccttctatagaatctaggaattcccctagctttgttttcgc
tccgctcgtgcgtggcactccttgcttgcggagcggcataccgaaaaaaacttctaatgt
tataaaccgctcgatacgaggatagcgcgatggatttcgcgctacgaggaacggagtctt
tttaattagggagctcctctcgtattgatgacattcggctcttttttaagttgcttaatc
cactcttgaagagtttccgcatcattttccgtcgagcgactttagaatatttttggcaac
ttgatcatagacctcccactgttcggggaacctctgggagaggtttcgtcttatcccccg
ttcagaatattcacgcacttgggcctgaaccaaggcgttcatctcattttccagttcctg
accttcagtcatcgcagcagcgtcagcaatgacatggttttcctctttctttccccggag
ggcctaatcgcagggttagatcaagatcattagccccttcagcattaggggctccgcatc
ttgattgagcggtagggctggtacagttccagaaatccggtttttctttttcatttctca
catatatatacaagctaaaactacagccaacagggtggaagttgtgtgtttacagtaact
ctcctctaatagcatagcagaaagcttccatgcctcgttatcctatcttgaaaactgtca
ctacgagtgaaagttcttttacggccaccagagatcactgaaagacccggtacagacatc
aatcagaaatccatcccataactatcccgacggtggtgctagaagcattaaaaacggcca
atgcgtgggcatgtcgatgctcgcggaccccgctattgctacttgcttagttccaacctg
agtcgacggggcctgagccgaagcgtgcgagtgctctctttgttcgcctatcacccgcct
aggccctcccaaacctctaacaggcaccacaagggttgttattattattatgttactaag
caatgccctcatggaggatgccggaggtctctcacatttagccaagcacagaggaaagct
aagccaagcgcactgagcggacccaaacccaccaaccaaaacggaaccctttgtggtcgc
cggtgtcggctagcaagttgcggtaacagaaaggataacaagtatggctccgtctgagga
tcggttattgcgtaggtagtaaaacgaccaatcgacggtcctaccctcattccagcgagt
agcgactgattggagctccgttaaagcaggtcatggcgatcccatttgggggtcagggac
gacagcaccttaagacctttcctgttctttcgaatttgacacaaaccaatttgaacaaca
aaacaatcgacatccaaccccgacatctcagcttcgccaaataggtaagtcgtatccggt
ttggagtgcgtcgaagtatgaacatagcagggatacccctttctgaagggggatcccgtg
gcaaggatcgtagcggcattttacgtcctacatccacaatcacagccgtcttgtctccag
tcgaagctagctctactgattcctctggtttaatcccatgatttcgatgattgcggtcgg
gattcatccaccacgccccttcgttcctggaattagtggacgtttggctctagttaggga
ggggatctgcgtggttgcgattggtaactatgctgtccagaggttgttgaaacctctgca
tgactggttataatgtgggttttatcccgcctgtgatggtacatatgatcaagtacggcc
tttagagcggttacgtggtatacttaaggtcttttgttacgaccaccactgaccgctttc
ccttagttgtccaaacgcaatgaaatgactttcatgccttttgggtaataacctctctgg
gatagtgcggagatgctttctggtagggtggtacttaagtcccatcaaaccagaccgctt
tctatgctactcagtaggccaacccatgggcctatacggatcttgggccctcttttcctt
gaccctggtgcggatcgcgggctggtgtaacgtactatcactacgccatccttggtgatg
acatagtgatagggccggaaagtcgctgaagtatatagagagctaattagccgacttggg
gttgaggtctctgaccaaaaaatccattaggtcgactagtggttttttcgagttcgccaa
gcgtttcagggtgaagtgtgggacttgacttggaccaggtccccagtttccatgcgttgc
atgcttatgtgcgtctgtatacgcggccttgctttctaagccgttaaccttgtctttacg
acaggttatacgcttgggaggtggaggttacaaagtatataactcggcaaaatcactctc
tcgctctgatatccttttttaggaacgagttgagggtgatcaccatatacgagcgactcc
ggtattccgacgctatcgcccctttcattttggctctgtaggggctaccctatgggctgt
tatctcaagggcctggttaggctcttcttgttgaagtttcatctcaacttactttttagg
gggcttaaaagaaggaattgtttcttgtgggagtgcccgataaggatgaagagacctggt
tacttgaggataccattagaaaaagaatggtgaaaaggttacctagcctataatcctcca
catggtttgcatagtgtcaataactcttgccatcatttcttccataggattagtcgattg
ttggacaggagcttcttgttgctttctcaaaagtgcataattttgtggatgagcttgatt
ctgaaatttctcaaaaacttgcccttggtttgacctgtaaggaaacttctgattgttcct
ccaaccatagtcattattcctgaaaaatggattggagacaaagttagcattttcaatatg
atcaggattagaaatgttaccttgaggacaataattgctcgcatgtcctcctccacagtt
attgcacaccattaatgacatcatctgctcaaatttttgattaagtgactccagctgagt
cactacttcagaagaatttttactttctgtagcatgcacatcatgagttcggcgaggtgg
tctcctttcttgacttgacttgagtgctacagcttcaataatatcttgtatctcactagg
acgtttagatcccagtactgtccctcctgctgattgatcgagcttatcttggtctgcagg
tagaaatcttcaatcacttgccactttggaattctattattaggaactctggccagcagt
tccttatatcgttctcaggcttcatataacgtctcattatcgtcttgaacaaatgccctc
agctctcttcgatatttgcctgccttttgtggtggacaatattttccaacaaacttttct
accagctccaaccaagaatgaatcgatcctgcaggcaaagttttaaaccaagtggaagct
ttgtcatataaagattgaggaaataataataaacgaataacttcagaagaaacattatta
tttctaaaggtgctcagagtagcaagaaatttgtcaaggtgatcgtgagggtcttcatga
aatcctcctccaaattgggatgcttgtatcatcctcacgattgcgggatttatctcaaaa
ttatttgcgttaatatcaggcagaacgatgcatgattctcggtcactgtatctggtcgag
acatattctctcatagaaagttctgcttcatcttctcgccgattattatgtggtggaacc
agttcattctgttgctccagtctctgattgtcgcgtgcttgttccgccatttttcttata
tttcttcgtaatcgacgataggttctttcaatttcaggatcaaattccaacagtggattt
gaacttctagtgcgcttatcagaagattccagaattggttgtgatttaattttcaattag
tacttgcaacaaccaattttcagtaagataaaagaataaaatgaaaatatatatacaaga
agaaagaaattcagataataggtcacgaaaaatgagtttttaacaaataaagtctttcgg
catgatagaatttgaaaattcgtcattaaaattaattttctagaggaacttttcagaaat
tcttcaaaccaatacgaataccaaatattaatatcgaccaaaagaatttatgatgatgta
gcaaaccgcacaaaataagtccgaactcatttgcggccgtaaagttaataataaaaaata
atcaaaaattattttcagagaagaaataagattgatcggccgtaattacagaaatagatt
tacggccgaaattagattagtaatccgaggctcgttcggccgtaaaaatattgaaacagt
gtcaaaaggattcaacgtgaaggccgtaacaaactagttagtgtgaaatttcggccgtaa
gacagaaaactaaacagggtgttcgaccgaaataaaaatcgaacgcaacgtcgacgattt
aatcctttacggccgaagaagagtaagattcatatcggtcgtaaatcgatgaaaattaag
tcgaacgtgaggtaaaacatcaacacatataaatcggtcgaaatgagattaaatcaaact
tattcgttcagaaatatattacggccgagacagactaaatcgctttggccaaaacaaagt
caaatcaaaagttcaaactattataatgttacggccgagaatgaaaaaatcacaaataaa
ttggggtcgtaagatggcgtaaaaacaaatgttcagaaattttacggccgtaaaaccatg
agatcaattctcggccgtaaaaagaaaacatgggatcattctcggccgtaaaaaaagatt
aaattgtcaattaagacgaggtcacatcggccgagatgaagtcaacacgaggccgtaaag
aaaaatagggtttcggccgaaataaaaaattgaatcattacggccgaaagtgaattaaga
agattctctacggtcgtaaaacgaaatcagatcaaatccatatgaaaagttcaaactatt
aaaatgttatggccgagaatgaaagttgaaactgattcgaatagggcgtaaaataataat
aatttaaaccatcgaaaaaccgggcgtaacaaggtcaaatcaatatccattactcatggc
gtaaaacaacgttcggataaaaaatttttacggccgaaaagattgaaagtttagaactca
gaaatcattcattgcgaggccgtaaaattaataaagccgacacattaaatcttggtcgta
aattcataagttgacagtgtaattcagaaaattcaatcggcgtcggattttaaaccgaac
gtagacaaaattttaaaaaattatcgtgacctttatctgcaaaagaaaaaaaatgttagt
ttattcacaaaaataattaaaacaattaatacatatttataaagaattatttacaattta
tttacatctcctaataattcataaaaatcagaaattaattaataaaatattccccggcaa
cggcgccaaaaacttgatgcatatgatttgtaacaataaaatttgctagcaagtgcacta
gtcgctcaagtaatatagtaataggagtaagagtgtcgaacccacgaggaatattattaa
ttcaatatctgaatttataaatttttaagagaggataaacatggaattttggaaaaagag
ttttataaaataaaataaagaaaataagataatgataagaaaatggtgttgaagttaggc
cttaggatgaaaatagatcaggataagtatttgaaccgtaaaagataaatttaatcttta
aagatggattaggaattttcccaagttattaatttacaagattaacatcacagagtccac
aaattggtaattctgctatttaatccggtaaatcaaactatcttaaatttaatcaaacct
aaagtcccacaaactggtattcgtcagataagattaaaattaagatgcattaatatgaaa
atcctagactattaatcactccacaaactggttagattaacagaccacataaacttgatt
ctccacacactagttatcaaatttatgtcaattattaatttcacataaaatcaattaatt
taattaatgaattctgaaattaaataatccagaaactggtaagtactcaactcagaaatc
caaataattaaatcaaaagcattaagcacaattaactaattgatcagaaaagattaaaac
aaataatatagggtccaaatagtttcccttcaataataatctcctaaaaagaaataaata
aaaatatggagttcatcctagaaattctggagagataataacaaagtaataataattgga
agaattacacccaaatagataaaagtcgaagcttcggatcacgggcagacagtcgggcag
cctctcggacttgatcagggtcgcgatcaacttccagccgtcgcacctctctcctcttgg
tcgtagcctgcagagctcacgactcgccgtggaagaaaacctaaacttcagagcacgaat
tgaaacgatggattcttcacgtatttatagggtgcggacggccttcaatttgatctcggc
cgtaaaatcgtacggttgactttaaaattataagataaactcggccaaaagaatgatttt
attgccattaccccctccaaatctcggtcgtaaggaattattttatctttactcccaaag
agataaaatttcttttactccctcaaaatctcggccgtaaggaaggaacttatcttgtta
cgcccaaaagataaaatcaattgattgttacacccttcatcttcatgccattacgccctc
caaatttcggccgtaaggaaagacttctcctgttacgcccaaaagataaaatcatttatc
tttactccttcaaatcttaaccgtaacaaagaattaaatcttgttacgccctagaaatct
cgaccgtaatgatgaattcttcatcctaatctcggccgtaatgataaattcttcggaatt
tcggccgatacggtacaatccatttaaatcttgatttttcctgcaaaataattatcaaaa
tttagttaatccatccacaattaaaatatttagagaatttaataattaaaattgataaat
ccggaattacgattaaaagtgactaaaaatgatgcatgtcatgatcaaattacagaaaat
ttaattaaaataattaactaaaatatgttgtattttgcatgcatcaagcatttggcgagg
ttcatcgccccttactaggagatctatttgagatacttatggaaacaaaaacttgttatt
gaggccgtcgcttacccgcattgctttctcttggtatacctacctctgtgcttcctaatt
ccgtgaagtcctgggagcatatgtgctcttttttcagaaatcattttttccttataaaga
agtaagtcactacttacgactttcggaaatgcatccaggaaccgacagagaaagcccagg
agttcattgctcgctttaccacgacgtggattcgaaccactacttccctgttagtcgatc
gtggtcttcaaatggtccgtcgtcctcctcattatagtcctcctagaatccaatgcattt
cgttggaatagatcctgtcttttcacctttgtagtcctatgcatagtcagtactatagcc
ccaatcatggctactaatagaatcagactaggaaccaaaaaccagacggaatagtaggta
taaagtaaattgcccaaagtttccaaattagtccaacttcgtacctttccggcatgaacc
gtatatctcagagaggttgtatttctgtgggttggtagtaagggaatggtttcattatct
aaaatgaagaacatttcccaccaaaggatcaatccaataattccactcactggtaaatag
cgcaagacttcttcgtgaatctctgctatttgaatattgaacatcataaccacgaatagg
aatgaaacggcgatagctcctatatgaactactggaaagatcatagcggagaagtcgaga
cctaacaaaatgagtaaaccagaagtattgcgaaagactgggatgggaaacgaaacggaa
tgtaccggatttttagcacgtacaaccatcaaaccagagaccaaagcaggactcgacgaa
acagaaagtatcatggtacgtcgtccttcctttcaatggaacttgaatgcgtcttcttgc
tccagcatccaagtagatctattacgaccagcgcggttgttcgtatttcattttcttctt
cttttttttgagagcttggggttatttgtcggcggtggtctattagattagccccttcag
tattctgtgagcccaataaaacagtttcacgtgggccctcccttaagtgacctcgcttat
gctcattcaaccctattccaacttcttcggagatttctctcagaaagccgctcggatagg
atttcactaaaataataaggactatggttccgctgagttttgagacttttgaggatattg
tgaatttgctcgccgccatgttcttcttccaacatttcgacgagccgctcagccctccaa
gaacgtttgtatgggcggaaaaattctttaatcacttcttgaagttctatgtgatcatca
agaagtgcccgaaaatactggagagacggattctcacctgtattggcctctattgaggcc
ccgggagctgatcttgggtgatccccctcgctttgtgaacctggaatgatcaacaaaggg
tcattttttgggggcggggtaccaccctgttgtggttgaccggactcacctccaaacgtg
gatggatagaaaggctctacggctctagataagtcatccatccccagacagaattgtata
aaaataaatcctaaatattagttgtttgacaaaaatatacaaccggtagttggcgaacaa
gtagaattcgaaaaaaagatccccttattgagtgagttattgactaaataaaaaaggaga
aagaatttgctatatgcgagaaacttttcgaaaaaggaactacttgtggtacttctggca
tcaccgagccaaagtgataccatgagacctggggctttcacttcgacacgtcttcgttcg
tgatcgcttagagcccctcttccatcaataggtactcccaatcgcgtcgaccacacggcc
taacatggcctttcccgcaggaacatccacaatagatccagtgcgcttgacaagatctcc
ttctttaatagcggtatcactaccaaagacaacaatacccacattttcattctcaagatt
caaggctattcctttcacaccgctggcaaatcccacaatttccccagcttccaaatttgc
tcccatataaaaggaagtattattcttgcatagaagaacgcaactcttgaatcctaccga
aaaaaaagtctgttgttttttttgagaatgagcactgtgaactatccgcttcaaaaagga
tagtggatcgccaacggaatggtatataaagtcaacgagctgtcgagtaaatgagcttct
gcctagttaatatttagttatgcggtatttccttagtgattctttccgggtcttttggct
cgcaatcaagctagggtcctgatcgagcatcgacctctccagacacaatatcttgagtac
tcggaaccatgttccgtgctacaaaagcgtagctgtagccccctaacatcttcggctcct
ctttttattcaattatgaaataactcattttgatgaagatttgtagcatcattcaaataa
atgcagattgagatcgtagaaacatgagcttgtgatatagctacacctaattccggaccg
gttaatgctagaactataaataaaggaccaggatctcctatgaaatagaaaatattattc
ataaatagcatagtccaagcagacccacttaaaatctttactgaactatgaccggccatc
atatttgcaaataagcgtattcctgagcttaatgcacgaaaacaatgagggattagctca
aggagtactaaaaaaggtgctaacggcagtgggactcctgcgggtaatgagaagctaaaa
aaatgaagcccatgtctttgaaatccaacgatcgtaatgcctataaaaatagaaaatgag
agagccaaagtaatgagaaaatgacttgtcactgtgaagctaaagggtatcataccctgg
ggattacgaaataacgaaaaagtaaaagtgaccgagatgcaaggggaaaacttttgttta
acatttccggaaagaccacctatttgttcgtttaccgggttcggcacgaaatcataaata
agctctaccaaggattgccaagcatttggcactgactttccccctccctttttcgtaaca
aaaaaaagaagaagtaggaccaaaccgagagtaagcagcatagacaaggatggatttgtg
aatgagaaataaaagttgcctatcttcatcagaattaatgggtgaatggaaaattgctca
agtgggctgccgccgttgccgtccttgatcctcatttcagcactcattcttgctatttcc
ttcagattttgaagatagtcagtccggcgagtttcttcaaggtcattataaacgtagctc
acccgttcctgatctggatgactaagatatatgtctaatttcctgaataactcttcaaat
catttcaatttccattctttgactgctctgctcctcaaggagacttatagaaaggaaagg
gccttggtttttaaccaagaaagacaatgcatgattttcgatagctttctcatttgcggt
agacttcacacccgaatggatagaacgcaaaacacaactactacgtagattcgctagcga
ctacggccccctacttacttcaatcaaagctcgctactacttttactacggaatggctcg
ttccggccgaagtctagtgataggtggtcccgcgactactaattcttgttgattcgctag
cgcctatcacgcgatcgcgctagcgccctattgcgcctatatagccatagagctactgcg
tgtaggcgtgggtccgttctgtatggcctcagagcgttgaagacgactttgttcgaccaa
tgacagttgacccgaccccagcaagaagcgcatagcagaactatctttgcttcattcatc
ctttgcgcatccgcatctgctttatcaaacagccgcttcttcatgcgcatctttcttccc
taacgaggcgaaccaaccaccctgctggcgtgggctctccacttaggtagcttcctggat
ctcccgtaataagcgctagtggttccgccgaacgaagttgtagttttcgtatgatgattg
agtaaacgaagtagcggcaaggaggttgttaatatacactttatttacttgtccggccag
agctgctgtttttgtttttctttgatagcatgcttgacttaccaccattgctttctgaac
ctaacccttagaactccctccatctaattctctttctctaaccgtatgtctagtggctag
agcaaagaatccgctttagccccaattccggatcaaatggttgaactgaggccaactcat
cttgcgacgggaattatgggaggacgatcaagcgagttccatttattctttaccaaggat
cctatgagacttcatcttcctcttttcaactgccagtgctcttgatcaactttcaaataa
aaaaggggagatggaggggtcagtaaagctatataaaccatcgggagagagaggccgtgg
atgcctacagctagcctttcacctttcagcaaagggcttgattggcccatcctaactaaa
attcccatcattatttagatatagtcgccccttcaatcaaagaagatggattgtgtaaag
aatgagagttggttcttggggcttaagggaatgctaataaacacaacataaagagcagcg
agcactccttagaaggggaaagaccaggattgagcaacgatttagaccatcctcctaact
atgccttcaagagctaaacaagggaagaggactgcctttcactccgctgctgctacaata
aggccttcggtagcgagttcttccattcaaaaagagaattatcccgctttgaacaatagg
catgcttactggtcttatcaatgattggatgtcccaaaggtgctctccacggcgagaaac
ctagggagtgataaacggcttgttatcaacaattgaagaatagctttgccaagaacaaga
agaagaaagagagtgggtgatgtcgcttcaagtggggttctccctctagaatgagccctt
ttaccgctacagcgctcccttcgccttcgcttgtgattgaggtctattgccagcaagcgg
aggctcgaaagtcgg-------------agcgcgctagggaa-----------------c
gctcgaaagccggaacgcgctagg------------------------------------
---------------------------------------ccggctctaaagtcggag---
------------------------------------------------------------
--------cgcgctagggaggctcgaaag-------------------------------
------------------------------------------------------------
------------------------ccagagcgcgctagggaaca----------------
------------------------------------------------------------
------------------------------------------------------------
------------------------------------------------------------
------------------------------------------------------------
------------------------agctccgcctttctcgccagag--------------
-----------------------cgcgctaggccggct----------------------
------------------------------------------------------------
------------------------------------------------------------
------------------------------------------------------------
------------------------------------------------------------
---------ttctcgctgctcggagttctcttaaactcgctgctct--------------
------------------------------------------------------------
------------------------------------------------------------
------------------------------------------------------------
------------------------------------------------------------
------------------------------------------------------------
------------------------------------------------------------
-----------------------------------------ctgcctccacgcgctag--
------------------------------------------------------------
------------------------------------------------------ggaaca
agcagaggcgttctc---------------------------------------------
------------------------------------------------------------
------------------------------------------------------------
----------------------------------gtcggagcgtgcta-----------g
ggagactcgaaagccggag-----------------------------------------
------------------------------------------------------------
------------------------------------------------------------
------------------------------------------------------------
-----------------cgcgctagggaacaag---------------------------
------------------------------------------------------------
-----cggaggcgttctcttcagagcgc--------------------------------
------------------gctagggcgctctccctaaa----------------------
------------------------------------------------------------
------------------------------------------------------------
------------------------------------------------------------
------------------------------------------------------------
-----------------------------------------------------------c
tcgttgctctcccgtttat-----------------------------------------
------------------------------------------------------------
------------------------------------------------------------
----------------------------------------------taaactcgct----
------------------------------------------------------------
-----------------------------------------gctctccg-----------
---ttttattaaactcgttgcttgaccatttattaaactcgc------------------
------------------------------------------------------------
---------------------------------------------------------tgc
tttccgttttctcgtttggtct-atccacggatcctaggcgcctttctccttttagtgaa
accaaccgtccctttgctcgtgttatcagaagaagagcgccaagtaacttcatccagtga
aaaagaaggataggattcgagggcttgaatgagagaaatcagagttcgtttgtggtgaag
tcttggaagtcaactagctcgaccagctgatgatggaagagaagaaagatgcgaaggcta
ctgattttttttctcaataggcctaagaagattcttgcaatgcccctcatcttgtggctt
gacgaggaaagaatgtccgaaatgtagacccctaattagactatcatcctcagtcgcgtc
tttaatctctttccccgcgaatggtccgtccagcttcgattcccttgcatacacttcttt
tgttttggcatttaggttctttctgcgattagccaccttagttagcactgactccgttat
tctctacggaaggtcgtcaaaaggacgacctaattgaagcagtcttggtggtatagctga
aacttgatgtcttgacgactaactttaagtgcccatctgacctagtgaaaagtctagccc
acgcccattggcgcgctgcctacaggagaccaaaggtgcgattaatagcatagtgctgat
cttaccccatagtgatacgcattgcgcaactcttttttcatccaaaccttgtatagacgg
tgtatgccgaagaaatttgctttctcgcgctcaaccaggccatcaagaacttggatccac
ttttcttacagacttgttcgactgagcgctttctacttttcgctacggtcgggctactac
caggtgcgtatcgcagaagtgagactatcaaaagatctctctatgactttgagaatagaa
tcgttgcgttggtttgaccgacgaactacgtgggaagctcccctagtggctcggcttggt
ccctcaccctattcttttatttccacttcagcttccattcaaagattcgatcgtgacaat
ctccattttcgtatctagtcggtccatagaaataacgtcaatgatgatgattgaatgaat
cgctttcagatcagagtggcattggatcggaatagttgcagctgcccttatgaagccggt
ctgtctactgtgatgcaagttttattcatagctcagccaagttctcgtatgggtagcccc
cagttgtcatcaccgcataagggggcgcggaaggaagagttgggttcgaatcccccgccc
atcatttttctttttcagcccctgttaggggcccctctcagataaggaaggaaagtgaat
tccaactttaatgacaaatccggtccgatggctcttctccactaaccacaaggatatcgg
tactctctatttcatctttggtgccattgctggagtgatgggcacatgcttctcagtact
gattcgtatggaattagcccgacccggcgatcaaattcttggtgggaatcatcaacttta
taatgtcttaataacggctcacgcttctttaatgatcttttttatggttatgccggcgat
gataggtggatctggtaattggtttgttccgattctgataggtgcacctgacatggcatt
tccacgattaaataatatatcattctggatgttgccaccaagtctcttgctcctattaag
cccagccttagtagaagtgggtaccggcactgggtggacggtctatccgcccttaagtgg
tattaccagccattctggaggagcagttgattcagcaatttctagtcctcatctatcagg
tgtttcatcaatcttaggttctatcaattttataactactatctccaacatgcgtggacc
tggaatgactatgcatagatcacccctttttgtgtggtccgttctagtgacagcattcct
acttttattatcacttccggtactggcaggggcaattactatgttattaaccgatcgaaa
ctttaatacaaccttttctgaccctgctggagggggagaccccatattataccagcatct
ctttcggttcttcggtcatccagaggtgtatattcccattctgcctggatccggtattat
tagtcatatcgtatcgaccttttcgggaaaaccggtcttcgggtatctaggcatggttta
tgccatgatcagtataggtgttcttggatctcttgtttgggctcatcatatgtttactgt
gggctcagacgttgatacgcgtgcctacttcaccgcagctaccatgatcatagctgtccc
cactgggatcaaaatctttagttggatcgctaccatgtggggaggttcgatacaattcaa
aacacccatgttatttgctgtagggtccatctttttgttcaccataggagggctcactgg
aatagttctagctaattctgggctagacattgctctacatgatacttattatgtggttgc
acatttccattatgtactttctatgggagccgtttttgctttatttgcaggattttacta
ttgggtgggtaaaatctttggtcggacatacccggaaactttaggccaaatccatttttg
gattacttctttcggggttaatccgaccctctttcctatgcatttcttagggctttcggg
tatgccacgtcgcattccagattatccagatgcttacgccggatggaatgctctgagcag
tttcggctcttatatatccgtagttgggattcgtcgtttcttcgtggtcgtaacaatcac
ttcaagcagtggaaagaacaaaagatgtgctccaagtccttgggctgttgaacagaatcc
aaccacaccggaatggatggtacaaagtcctccagcctttcatacttttggagaacttcc
tgctatcaaggagacgaaaagctttgtgaagtaaaagaagaaaaggtcgccgactgctac
taagataagaacctaacagaactttgaaaacaagcaagagaattgaggcaaacaagggga
gagacccattgtagattccagccgagaagaccaggaaaaagggaaggatttcgaatgtca
tatatctcaggagctagatcagttcccgatgaacaagtcagaattgcctcaactaaaata
gatggaattggacctaaaaaagccattcagcttcgttatcgattaggtatcagtgggaac
atcaagataaatgagttaactaagtatcagatcgaccaaatggaacaaatgatagatcaa
gatcattttgttcattgggaattgaagaggggagaacgagcagacatcgaacgattaatt
tctatttctcgttatcgtggaattcgtcatcaagatggatcgcccttacgcggtcaacga
actcatactaatgcaaggacttctcgcaagctaattcggaaatgaaagaagcgataaaac
ggaaagcagcgagttttctcgctttccgttttctcaaactcgcttgcattgcattcgtta
aacggtagcttccgcgcccttcctgcctgcttcaatttatatgaatgatcgtgtcttcga
catcctattcagtctgattagatatgtcattgaaactaatctgttctttatcttccggat
tccgaggatgagccggccaatcctcaaataattgttgaggagccggacgacgcctcagat
aaagatgtctccgacgcgaccggacttccactatttttcttttttaggggtcaggaggga
caaacataatagatatgcagctttctatcagtcccaagcgggtaccccccagcttccagg
gtccgcttaccgaggaagagatgcgggaggacccggggccagagcaagttgggttggggt
atagagccgtaagcgcggtggggggtgacagaggacgtgctcgtacggttcatagttggg
tatgatattatcgtggattgttgggaacttcctctatattcgaaatatgcctttctagga
gcattacgatctgcagctcaaatggtctcttatgaagtctctattggtcttattcttatt
gtgcgccttgtgagcacgtttggatctgcgaaggcaatcgctcggatgttcccctaaccc
aacccgggaacggaccggagggaaccgcagcatgaggaatgtccgcgtctcgtcgcaagg
cttatttctcgttttgggtcatagggcgggcagtgcagttcggggcacaagggtcctggt
actacccaggtgcgaagaaccccggaggtgactgcaatgagcagaaatgtcactcaccgg
cctaaacgacgagcaaacactcgaacgtgagagcaagggatcacccaacgaatggacgag
ctccaaggagggaggcaagaaccatgctttcagagaagtagcggtccgaatcaacaactt
aatccaggaaagagctgcgataataactgactaagccgtgccgtcaggggccacacggga
cggggccaagcccagaatgtatgggtgacagatcggccataggagtactccgggatatac
accagggcaactaatgtcgagcatacgacgatgccgcccgttttcatttcgtggaagtcc
ccggcagaggaaagggctgtaggtgatggcgcgttctgcttcttagggcgcagaaatcgt
tcctatggggtcgtgcgtggcagctggtatagatgatgaaaggcgggccgcttgaaaccg
ggaccttttctcttaataggcggcaagcaaagctgaataggaaagggggcgactgaagag
tgcctttatagtcataaatagaaaaaagggtggaatgcggagctaacatggctggctaca
agtatagccaaagaaggatgagatgggacggactgtcagaggccgcagcgggactaccat
cggaaagcccgcccctgctagctaacatatctatctattctcggtgcgcatatgttctat
ttcgcccgaccaggccaggccgaatcgggccaccacttgggatgggaatggctcagccca
catgcatcatttgatgaaagcactccagtcgcctcctttcagtggcttgtcaaccaccgg
accctagctcctcaccaaatgcccttgggttggggcaagacagcacatgagtagttcgct
caaggaccacaccctctcgagagctggatgccggccgagatggagctgggagccaaccta
tactttccttgggcttgccttgccccaacatctaaataaagggcgggcgccgaaaaggaa
ccagtctagccttttcgacgaaagcttagcttggtaggcgctgcttactcaccctactcc
cccttattttagtgggcaatgcaatgctctgaacacgaaagttagcagttcagccctctt
ctcccatgcggagtcacaggcagcgcctcggaaaaaagcacggacgagccacatgcaggg
aaacttgcacgtgtggttctggccggggaccccggtatactgtactaatatgtgtaggtc
cctgtaattcgagtgagattgtcatggcgcaaaagcagatatggtccggtattcccttgt
tccccgtattggttatgttctttatttcttgtctagcagaaactaatcgagctccgtctg
atctcccagaagcggaagcggaatcagttgctggctataatgtagaatatgcgcgggatg
cgatccttaatagttcactgttggcggaagccaatgtcccggggactcattctgacttaa
acaaggggtgggtctttaccaacttccaaatccggaagaaaaaagaggggcactcttcat
tcttcattcgaaactcatgaatgtcgggtcggaggtttctgccttgttatcaaaaagggg
agttgggtaaagcaaactccctccttggacgagcacggggcttagtcaagtagaaccggg
ttgcgttgcttgatgctccgatcgaaaacaaatcagtggggccatgccgatacgacagaa
tatgcgttagaaaggtcaatccctcccccccagatttagtataaaatcaaaaaccgggcc
gaacttctaaaaagcagcccgcccgcttccatagaacaatatcgtggcaacgtagaccta
agtgggtttattggatcctggggaaccatcacaagtacggccggcctatagaacgagaat
gccgtgtcgtccagcggagcttagaagaaggtgactcggagcctagaaaaaggaaggtga
ctcgcgcagacagctgactccttttcaatagaaaggaatagccaaaccaacccagctggc
tggtcaatctcagtgatcttatcggccggcaaaccggagacggacgaccacggtcccgac
cttaccagcaccgtaggtttactaatcaatgaagcccctcaaccaactatcttttcttac
aaagtcaaccaagctgaaaaacaacagggcgcgctagcgcactacggctttgatgcctcc
gtttgctccgtcatggtcacgacatgtttttgatattgattgagttggagggaggcccac
ggaatccatccataaaccgtcaccccggtaaccttcgtcacccaaagcgtcacgacacca
agggttacccgtcatctcatctccagtgggggcccaagaagtcggagcacgtaggaatgc
cgaccactacataagccacgtctggctgaggcgagcagcaagcgggggagagtcaagtaa
agtacaacaacgggacgctagcacttaaatgaaaatagggtagctttttagcgcaaatct
tgcctttttcagcaggctgttagttgtagcgcgctagcgcgccttccctccttctctcac
ttcggaaagatttagcagtattttcttatgatgacctggtcgagagagtacgaaacatcg
gtgtaaaagattgagtgggatctgtgaggttggttatagtaggaaagagtgtgattggtt
gaatgatgcgtgaaatcaaatcaagaaagagacgtcgtaataagatcaggttacatgatt
ggtctgtgaaggaacatcaagaaagaggatcagacttgatcagtgaaggctatggaagtt
tcgatcttcccataaatctctcttttaatggtgtcgatagcgtgtcacgtcatggtaacc
gatcatcaactgctttcgatcttgaatgctctgttccgctccttgattacttttttctgg
gattacagcaccccattggtcccgttcctttgttctttgtccagctactcggtcaataaa
gatggaatcaggcagcgtactgaaataggatgtgaaaggtgaaagccttacccaggatct
tccaaactcttttagaaagctagcgccatccccctcctatactttaatgcagcaaaacct
cccttttttgttttgatccttccgccaagcgtagccgatccctaaaagttgcttctcact
ctcctggtcctttcttttctcttactaatagtcataccaatggcctctggttctatcttt
cttcaaaaccgtctacgaggcccttggccttccttttcattgaccgaggcccctttcccc
ttttcttagtggaatggggttgttccgatcgatgaagaaagaaggaaagaggagctcgac
tggttggggactcgcatacatttctttagctatttaggccttcttgttcggagacattca
accatccaatcccaatcgaggaaaggtgggaggccaactcgaggtctcaaagcagctgac
gatcctctgaaaggagagaatgcgggaggtcaggctatccgcgtatcataccatcaacta
tccgtcgacaaattgttcgacgggatgagaaggctgatattttggtgaaggttttcctat
ctttcttttcgttggctaaggttatttgcctagccaagaaagtgagtcaaaaagggactt
aaccatccaaactatcaccatggttagatccggaggcggtattagaccaggtgagtagag
tcaaggttgacctacccaaccaactcagtcgatataccccctggcttttccgagctccct
ctttaccaagcgagaaaacggaaagcagcggcgcgctccggcgagaaagccgcgctccgg
cagagagctgcgagtttagggagagctgcgagtttagggagagcagcgaggaaaactccg
agcagcgagaaagccggcctagcgcgtggaggctttagagctgcgagtttagggagagcg
ccctagcgcgctccggcgggaacgcctacgcttgttccctagcgcgctccggctttcgag
cctccctagcgcgctccggctttcgagcctccgcttgttccatcgcccagaaatggcaga
ctcccaccagtccggaccgcatccgttatgatggcatcagacgcggaagaagaagatgga
aaggaaccggtactcaagatattgtgtctggagaggtagatagataggactacgtacgct
gcgtagaggcttcctatgcttccaaaacctgaggcagctcgtctcccaaacgaagattga
tgaaaattcctttcattgaggattgacggccttgctactactgaaagagctgggtgaaga
agacgtcggggcgaaagtccagtccttcagatcgaatgctgcagtaaaggactttccagt
ggtaaagggactactagggctgtttgtttcatagggccttgtttgtggtggtccttgggt
caccgaaagaaacaaagggattgattaatgaggtactctcgataggctgtaggatcggcc
gatcttgagaaaattgaagaacatatcaccataatttttctttgattgaatgagagtgcc
ctattttcttagtgatcgaaagttccttcttattccaatcacctgatgttggatctacaa
agaaagtatgtagagcttgttccagacgtggaagaggtaagttgttcgaagaatagaacc
acatggtcgggtaggggataatgaatgctggggtgagatccctagctccgttccccacca
agcgttaaccactttcttatttagtgattcgtcccctctccgggatcctccttcgactcg
cactcgcggatatcaagatccgctatctcgctgctttttcagtcaagtcaagaacacacg
cttcaacttgcacctgcgctaatcagtgacttgctaacttgcgttcatgtctcgctactg
atacacctgctgcgcgtctcgcttctttatacttaccatagcatcttgctcctgacatcg
ctcgacttgcacctcttgtctccatagggagaatattcctttcgtcccttggtgtactgt
actggatcgatcgagtactcgaggaatattcttcgttctgctgatcatctctggaacctc
gctggaggcccggaaactgcctgaatttactctctctcttgagaagtggcccagattttc
tcctatgtcactgaatttcataagttggaaaccatttaggccatattttggtaagctttc
aagccaattggagtccagttttgctggaaaccaacccgggatgcgatagagaattcttca
tattatgccccgtaaaagggagtactatcttatttgatacggaagatcccttatgaagcc
ccgatccttatcttctctatcctactttagacagcaccaatgtgattgacttgaattaaa
tcaccgattgcctaggccatagaaagcgaatcgaactcctaaatctttacgcggagaact
cctgctttcgcataatggttatagagaggcttcgatcgccgctggataaggcccttcttt
gaagggcaagctttgaggccaggcctcgctctagagagaccttgactgatcttctcaagc
ggtagaatgatgcagagcccttaggaaccgcaggggcgtagcgtttctatgatattgaga
aatgagtgtcctcatatcccaccatgcttagcgtaggcgccatctctgatgtgagaaggc
gatctttgccttgtaggcccgcgacaaggggcacatagagtgcggcactggtgcaggaga
aatagattggaaactccgctctgtcacggatagatagagcggggacttccgtcgtgagtg
gtccatgaagcgaaaggcatgtcaagaaaagcttccaagtacctttggcgatgtaatatg
gagccccttcgattgtaggaatccgggtccattccggaatgatgaggaccgaaagaatag
acctccaaagtgagttggtaatctccctcgggttggatataattttaggagagtccaggc
atcatgaaagaaatttggcacagtcagcctagcacctctattaagtaatgcctgttgcaa
atcgcaatatgatgagagacccccgatgtccatcttccaaattcttgcaggcttctgtcg
gcaagagtaaatggctccgctgagaggcttttgatagagagtgggagaccgaaaaagaga
aatgtaatgaaatggtttcaaagcccttaatcatgctctttcttgacgatatcatcctgc
aattcctttctcaacctctataaattcatccctggaatcaccacaatagaaatgatctgg
gaggaggactaggcggcgcgagaattcgtatgagtgataagcgagatcacagaagttcta
ttcccaaccattggtatagggatatagtggattcccctgacgtatattaagggtagtgac
tagcgcattcagtgaactagtttacggctcggctatgtgggatttatagggatgacgtat
attagagggttttggaacctttactttagtaattagtcaggtgtctggaacattcataac
tggcctatattgtacggtaactaagtgaaataactattttagtaggtatgcatcccggcc
atagtaagaaagtttttgtggtcgtatttttgaccataatatgtctttttagtagggcat
atcgccggaaatcaagatggtggcctagatataactatcaaaagtctggatcctaacatc
ggtatttaggggccaatgacagttatgacgcagactaaggggcccatatatatatatata
ttccattccattgttgatatcgaaaaaaaatatatatctggtcctatattccaaaaaaaa
gattggtaccacggctctctgtgactagtgggatatttcacttgcaggagtaccggtttc
tctatttatattatttataataaaagccttcatatgttgggggccctgctaacgtccgga
aacagaaaccgggcggctactgcgggtcttgttggcctctgttgcttggtatagcctttc
ggatcgagggtcctactcgtgcccaaacaaggaaccccgcccgactggtactggtaggta
ggttaagggttacaaccattgaaaagactcttctccagcctaagaagtcacgccagtcct
agcttgcctctcgagtgagtcgccttgatctcgaataccgcctgtgtctatctcctttta
agtgtgctccctgccacgctactctactctcacagcaactgtcactgtgtggctaacaac
aacagtaccagttcgtgcatcagtggttcaagtgcagtgcccagaaagagttcaaagatc
tatgggtctatagaatttgattttagtaaatggccttagttgaataacctaaagcaccgg
tcttcttatcagcagcagaagcaatcctatgggagtatcttgggttctcctccacgattt
acttatgtatgtcatagcatgattccttctggacacatggctatcgtatgtccacagcgt
tacaactcgagttttctccgcatcaaacagtgggtattttttatgcccttctctatggct
tttttacatttacactggggcatatgacgagcaatccggctgcatttgtctcatcctcgc
cgtaccaaggctaaagtgtcgtcttcaccggtgacctgcggagtgcagctcgaagtccgg
caatgaacctcgatgaggtactgcactgagcgagcgatctttcgtaaaccgccggaagaa
gggaaaaaaatagcaacaatggccttgttccgctcgctgttcggtcagttcacaaaaacc
aacttatgtctgcgagcccgcttggccagctaggtattattgcgggtcaatcaattgagg
aaccaaggactcaactaacatgttgaacctttcatacaatgaacaggtggtactgccgaa
gatgtacaaaatggaaaaagaaaatggcgaatctcgagaacccttcaagaccgcggggcg
atttgaaaaggagtctatctttcttgtagtgccttccattcctcgagaaagaatctcttc
cgggtttcataggattaaaaaacgatgcttccttggccgtgtggaacatggatgagcatt
atttcattcctacaagtgatccgactggaagaagtgttatatgaggacttcgagatcaaa
tagagaatctttctttccattcctcgtgagccgcttatttctccgaaagaagagattaaa
gtgattttcctcctttttccaaaataatcgacggtcttacaccattgggatacttcgaat
aaactggagtacatataggagacaccggtgctaaaaccttttctcgagatatcttccaaa
ctcttagggtccttgctcaggatctgattcccccggtgcgaaagcagttggttccgtagt
ttgagaattctgctaatcccaagtactccatctccatcattgcatatagaaatataaaaa
agaaagaggagaaggcatgaccagaagaattgtgtaaaataagtgaatttatctagttga
ggcattcttttttgaaaaaataaccctccagacagaaaaagactccttcctctacgagta
gtaagtgaagaactctatagttcttcatacaatcccatctccaactgagaccactgagaa
agacacgattgaaccctcctctcaacccaatcccttcccgactttgcactttcacttacc
tcctcagcccaggcttgtgcggttaaggttgttggacacgacctcagttggttagagacg
gcgatcgcgggttcgccagaggagagggtgttgcgagcaacattgcacaaacaaagcgca
gccctattctagaaattcattaggctggccacgttactgataaccgcagaacgagcaatg
aatccccaacgacaaacgaacctaggggcggggcattttcggggagtagcccgcttcttc
agaaacttcctggcacatacattaagggagccatcgaaaggtgactgaaacaccagaaac
ggggactacccgagctaatgatagaggcaagaacactttccggccaagtcccattaattg
atcataacgatatcgtggaaatgctgcacggacccatatatataggaacggaaaaagaat
caccttgatactaaaccggatcgagcccgggatcttcttggaaatgggaagatctaggat
aggcggccaacctcctggagagagcgatgtgcatggaccgggtgagtagggatgcagctc
cgtggaccgctcgtcgggcctgataggtggtggtatcacacccttctcaaaggaaccgta
cgtgagactctcgcgtcatacggctccgccctggaatctggacctcccctttcctttgac
caacgggtcctcgaacccatggaggttatgaatcattcattcattgattgattcaaggta
gctttagccattgattgaagcggtagaatagaagctagtcgccttccgggccgggaagga
ggcccttttctggcgcgtaagctaccgcaaaatgaatgaaggaaaaaggccggagcatta
gaaagactaaagaagaggcatggagggccgactacaagactacgactacaatacaagtca
tgagcgatagcgaagccttcagcctttttttttcgaaagccccacacttataacagacaa
ctaacgcaagcctactcaactaatctcatgtaaacgcctgttcgcaactaaactaataga
aaaagacaactacttattaaacatgtagttgagtgctccgtcgttgttcggatcttgacc
gggtccgagctttccaagctctacgctgtttgggaactctgcaagggtcttaccaccttc
ttgatttactatatttgaatctttggggtactttgggattatattccgcgccgaagattt
gtgcttgtgggctggggtgaatatagcggaccagcggatctggtggtcgacaatcgttcg
gacttgggaaaggttgtcgcagcacctgtagtaggacagaagacttatcgcgatgcccgc
ggaccaatttactatgtctccgtcgctgacgttcgtcaaagaggccacgtggattggcct
gggtcttcttcggctaatgagacctcgatctcgaagccttcggagtatctttttgatagg
cgcccccatctgtatggggaatgagctgctgaaagatcccgcccagtgtccccctccttc
ccccgccgccttccgacccgcgggagtatacaatgaaaacttccggacactcatgcccga
tcgtgagactgtctgttgaacgtccgatggcacgttgctccgacctgagctatgcaacaa
cgagatctcccttgatccttgccggatgtgcttgacggtcccccataatacgctaacttg
gggacttcttactccagctgttccaagagtctccgctagttgaaccgcgtccagtagacg
acctcttccgctcatccccttcgtcagctgtttgatcgggatactataacctaggtccct
aaacttggaatggatggcggagcgtaggtggcaagcagttatatggatacggtgctttac
ccgtagacgcttctccagctctcgcaagaattgtatgggagtcgtcctcggagggacttc
ccgaatgaccgtaccggggaattctaccgtactccgtgctgctatggttgtggatcctgc
ggagcctacccaaaggttcaggccggattgtaggaagtgggtgatacgtttttgtatttc
tatgagaagctctacggcacccacgattcccagtagtaagtcgtcggcatatcgcgcgta
acaaatccttattaataagtcatgggtttttaagggggccagcttacgggccaggcctct
ctctgacctgataactagtatcgcctccccgcccagctctatcagcaggcctcttctttt
gcaatacttaataaggtttctcatggccaaattcttattaaagccttctctaccatagaa
ttcggccttcggggtcaacccagcggcttctatgaggaaggcggcgcaaaggaggctcga
aggcttgttaaggaaggcggcaagggccgctgaaggggggaaaacgaaaggcgttttctg
gtctccccttcgccggggggtgcttgtggggggggtgtgccacgacgaaacaagggaatg
aaaggtcgctttgcgttgggtgctctttaccctccccacaatgatggctctgttgtcttg
gggagcgaagaagcttgcttcttgtccagggttttcttggtcatcaatacgacaacctgt
ccttaatagaaccgatctgattctcagaacaagaggaatttcgtgcttctgtcggatcct
gcctatctcccgatcgagcttgtgtaggtagatgttgcctggtagggccgatagtagtac
actgtgtgggacggagtaagggcccttctcacctcctacgagtcgtccggcggaaaacaa
tttctgagtggggtaaaagaacttgggatcgtcgatctcctccttaaagattgatatgaa
tcgatgtcggtcgatggtgtgaaaacacttcctgatgtcgaattccaaaaaccagcgaga
agttccccactcttctttgatccgtcttagggccgagtggcagcctcgacccgagcggaa
gtgcgatgtgtctggaaactcgggatcgtaaatggattcgggtaccattctgatcgcctc
tttcatgatcttttctatgggtagaactgctgtaagcggtctaaacttcgacccttcttt
ctttcgaaatttgcaaaaaggggagcaaagccagttttttgctccctctattgatagatc
tggggccctccagccggcctgaacgaaacgctctttcaggaagtagtcccatcaccctcg
ggcccggcgccaaccaagaggaggcggggctctctccaaccattccgaagagccgagatc
tcgtaaaggaaaaatgagctagctcagcggatttggacctgcgtgaatcagttcagtgaa
gtaagggagccttaagtggcggcttttccaagccttgccgataggcggcaccctacttac
ttcaatcaaagctcgctcagttcgctcgcggggttctttagatcagtagatctggataga
gtctcgctcttaaaggaagagtagcgcgctagcgcggctcgcttctttctgttcgacgct
ccgctcgcagctgtcgaagcctgctgaaaaacaacagggcgtgctagcgcactacggctt
tgatgcctccgtttgctggttccgacctctcactgatcccagagatccgccttcaaaccc
ttttcctttaatctcaggaaggctttctcggggagaaagctggttggggaactgctaaac
gacctaaaagaggagcatatctagtaggggctctgacctttcaaagtcctatctcatctg
gttgatagttgaaggtacgtgcgatggtaccatggacataaacgaggtcgagcatatctt
taatgatctcaaacaaaagcgtacctaaagctattggtatgagcgtgccctggatatgaa
aaagggatttgagccagaagaagatgaggatctatcaccagatgaggaaatggaaacaac
taagtattagttaggtttaggttgcggaaatgggaacagcggcttaagccggaaggtttc
cgaataaataagaaaaaggggggtattcatcgtgttgtacaacagtaagcaccgatacta
actaattagttagtatcggcttttcattaaagtagaaggagacaaacagaggtactcttg
ccggtggaagaaattccatcgtcgtaagggttggtcaatcaactcactgccattgaccag
tggaaggggtggcgaagaagacttgctcggctacggctgggacggaggaagaagtacata
ggtcttgaagaagcgatggaagcgggtctatcgatgatagctttttttccctgtgacgtt
gacgtgactccccaggatgcgcttctcgcggaacgtcctattggaggacagatggagctt
aaccccttaaggaaggtagaggaacctgttgaggtgttgaatatgcaattgcgtcctcga
gaccggataccagagccctccacatagaaaggaaagaagtctgagtcttcccaggaaccc
gaaaaagataagggaaagagacttgttgaagcatcgaagagtaaagataaaggaaaggag
ccaatggtagcctcggatgtcccagctctagctccaactccacctcaaaagaatagctgc
ggcgtggatgacaacgtcctagctcatttgaggaagatcccggctcttttaactgtctac
gtacgaggcgttgatgctatcaccggaactccgcacagctctcatagacgcgttagttga
tccagcaaagtctcagactgacttcgccaagctttccaacaaagtccaacgcgaggtagc
ttacgctgagacggcgggagccattacgttcaccacggaggacatgatgatgttggggga
tcgccaccatagcaggaaggcccctgtatctcagggggcaagtgaatgagacaagaattt
cccgtatccttatcgatcctgggttttttggtctttgtttcttgttgcttcttttttctt
gttttttgcttggagcgctttcgagcctccgcttgtttctagaaagactttcaaccagga
aaacgttgaataaggaagaaagcaggagaggagcgagtcctacctggacatatggccgag
ccgatttcctatgctctgcctaactactaaacacgttattcaagatgaaagtctaagtga
ttgatggccggacgagaacccgttttattccaggcttctataggcagtcccctttgatca
tgggtcaggtttccccgcaacgaagccttttcttttcattttaagataaccgtagaaagt
caccatagcacttacagagcccgatcacatcttgaagatggcgtgtaatttgctcgcggc
ttcgaggtcagagaagctgctctctcgcccgcgaggacatagtagtagtaagtctcgatc
tagctcatttaaacggccatacaattacttgacctccggttagacctcaaactactgtat
aaggaattcttgactaaaagcagccctcgtaagtactgagtacaggagagacggcctttc
tcgggagacatggctcctactatacccaggaaccggaaggcagtactgaagagagaataa
aaaaagtaccctaaagtcaaagaagtaggaaaagccgagggcgaaggcaacaagggaata
gaaactaccgtaagccataggcagtgtagtaggaatcttcccttagctgctcaaggcaag
gcattacagaattgtctttgccttacttgttcggctgcctcactcgcagctcagtaggat
atgaggccgagtctccaagcaacgcaaacaaatcgtatgctttaacagtaagtaggattg
tgtctacatactggacttcactttcccttaccgctgtcctcgttcagtctacagaaggaa
ggaggagtggaagtcaagaagcgatgatcaagacgaccaaaggcttttgtacatattttt
ttaccttccggttcgacttccatagctctgctgtaacaacaacttcgggaatttcgttaa
accggctttatacaaagaaatgaaaagtcaaatcgtgaccgactaatataatagcataat
gcgacctcttgctttagtgagaatgcatggcaaaccgttgaaacgaacggggaagacgaa
attgtgaggaagcattgcacaggtcagagagagaatacgatagcgacctctttttgtata
gaaagtatggaggttcggaatggaatgtgaaagtttgtttgggcctgtcaagtggagccc
ccgcctccctaaataaggtaaaggcgtcgacttgagagccttcggaacccctttatttct
ctttcaaatagttgcatgaaatacgaatcatatctgcgcccatctatagagttcaatccc
agagcctctgtagaatgactcctccgagggactggactccagtaaatctgtataagtccc
ctaatgagaaagcttgacccttttgtttacctgctatatcccctctcgacactccccgat
catgggtctccggcacctaccagagttcaggccgcttactggccatcatggcggagttcg
agctcccccgtgtccaccatagacacatcctactgaacccactttttttattacaaccga
attttcaattcgtctcatgccttcccacaactatttgaggtattcattatactactacat
tgctactatattggttggcagtttgagatcactgctatactataagagtaatactatagg
agtaagtataagaattgtttatgatacaagtggtaatctacaatatattaccaatttttt
atcaatttggtattttccctggatactttattttcgttttctcagtcccataaattcttc
taaattgataatattgatccccaatataaacaatataaatataatataaaaaatagattt
aattgtactcatttcacgctccgaatgattgatagttcactcaatacaaaatctcttggg
cgaaacagaggatatctcaatcgggggagaaaacggggaaatcccatatgacccaatatg
tctgacaagtcgcactatacgtcaacccaaactgcatcttcctctccaggactccgaaaa
ggtacttttggaacaccaatgggcattaaattaaagaaaaaaataaagacgtaagaatgg
attttttgcttcatcctttattctgtttattttatacatagattgaaagtaagacagaat
gaataaggtctaacggcggtgataaacaaaaatatctatacgttcgtttcccgaaagtgg
gactaatcctcccattgcgtattggtacttatcgagtatagaatagatttgcttcccttt
gttcttacgaacagaattgttccgttattttcaatggaacggaataaatattaatccttt
ctcatacaaaatctactgaaaaggttaggtacatagtatagtcatagtctttccaatgcg
ataaaataaagtgacatagtgtctattttttttagaggggtatttccatgggtttgcctt
ggtatcgtgttcatactgtcgtattgaatgatcccggtcgattgctttctgtccatataa
tgcatacagctctagtttctggttgggccggttcgatggctctatatgaattagcagttt
ttgatccctctgaccccgctcttgatccaatgtggagacaaggtatgttcgttatacctt
tcatgactcggttaggaataaccaattcatggggtggttggagtatttcaggaggaacta
taacgaatcctggtatttggagttatgaaggtgtggcaggtgcacatattgtgttttctg
gcttgtgcttcttggcagctatctggcattgggtgtattgggacctagaaattttctgtg
atgaacgctttagatttgccaaagatttttggaattcatttattcctctccggcgtggct
tgctttggctttggcgcatttcatgtaacaggtttgtatggtcctggaatatgggtgtcc
gatccttatggactaactggaaaagtacaacctgtaaatccgtgcggaaggttttgatcc
ttttgttcccggaggaatagcttctcatcatattgcagcgggtacgttgggcatattagc
gggtttatttcatcttagtgtccgtccgcctcaacgtctatacaaaggattgcgtatggg
caacattgaaactgtactttccagtagtatcgctgctgtcttttttgcagctttcgttgt
tgctggaactatgtggtatggttcagcaacaaccccaatcgaattatttggtccgactcg
ttatcagtgggatcagggatactttcagcaagaaatatatcgaagagttaacgccggact
agctgaaaatctgagtttatccgtcccgaaaaatgagctttttatgattacattggtaat
aacccagcaaaagggggattattcagagcagggtcaatggacaacggcgatggaatagct
gttggttggttaggacaccctgtctttagggataaagaggggcgcgagctttttgtacgt
cgtatgcctacttttttgaaacatttccgggtagatggagacggaattgtaagagcggat
gttccttttagaagagccgagtcaaagtatagtgttgagcaagtaggtgtaactgttgag
ttctatggtggtgaactcaatggagtcagttatagtgatcctgctactgtgaaaaaatat
gctagacgtgcccaattaggtgaaatttttgaattagatcgggctactttgaaatctgat
ggtgtttttcgtagcagtccgaggggttggttcacttttggacatgcgacctttgctttg
ctcttctttttcgggcacatttggcatggtgctagaactttgttcagagatgtttttgct
ggtattgatcctgatttggatgttcaagtggaatttggagcattccaaaaagttggggat
ccaactacaaggagagcagtctgatacaacattgttctggtgtctttgacctctattttt
tatttgtcatagggtatcgaagaaaagaaatcttgacttgaatcatcatcctttctttga
ctcttttctttatatggtaaatgatcccaaatgaataggtatggaagctataattgtaaa
ccacgattgaatctatggaagcattggtttatacattccttttagtctcgactttagggg
cgtagcgtttttttcgctatcttttttccccaactaaaaaagtgaaataattttgaatta
tctcaattgaagtaatgagccccccatatgggagactcattacttcaactagtctccgtg
ttcctcgaatggatctcttagttgttgagagggttgcccaaaggcagtatatagggcgta
ccctgtaaagcttacaagtaaaccagatatggagatggcgactagagttgctgtttccat
ttttagataatttcaagatcacaatggatctacgataagatcgtttatttacaactacaa
cggaatggtatacaaagtcaacagatctcaaccaatgattaaataaaataggatttatgg
ctacacaaagcgttgagggtagttctagatctgggccaagacgaactactgtaggggatt
tattgaaaccattgaattcagaatatggtaaagtagctccgggctgggggactacaccat
taatgggggttgcaatggctctatttgcggtatttctatcggaaattttgaattcttctg
ttttactggcaatgagttaggtttataagaattatgaagtcctagttttcaatcaaaaaa
tgactttattttattgacaattcagatttctagactgttctggtagttcgaccgtggaat
ttttttgtttcggtatttccggctttattcggctaaaaagaggtgtgtgtgacttgttat
aattgatcctattgatcatacagagaatgggccttttatctttatcaagatgattctatc
tcgtcggatatttattctagtatctggagcacggaatatgaatatatagaatagatcaag
aaaataaataatgaaactatgattcatacccggtttgaattagatggcctcgcaaccaaa
ttttcaaataaatattttccgatttttcgactgcgaaagacaactctttatctagctttt
gttgagtcagtccattcattgaataaatgatcatcaaagagttcttactcatagaacctt
tgagtttaagttgagcttgaggctttgctttattaaatcatcgtggttctagtatgaatc
tgaagtttcaattgattcatagggtctgaacaagcgaattcctataaataacaagagtaa
gtccgcattacacaaaaaataagaaatcaaataacaaataaaaaataggaaaaagaaaat
tcaagaggcctgtaacaattaacataaaaaaaaatatatagatgagccaacttgatattt
ttggcattatcatacaaagagggatttttcttactttacttcgtattttcggagcaagct
aagaagttctgaactttttattgcatatccgttgaaatcagtatttgtgtgtttcagctt
gagctgtacgagacgaaattctcatatacggttctcggaggccctatctcaataaagtct
atgattggtttgagcgagatgaaagcgattgcagatgatataactagtaaatatgttcct
cctcatgtcaacatattttattgtttagggggaataacacttacttgttttttagtacaa
gtagctacaggttttgctatgactttttattatcgtccaactgttacagaggctttttcc
tctgttcaatacataatgactgaggccaactttggttggttaattcgatcagttcatcga
tggtcagcaagtatgatggttctaatgatgatcctacacgtatttcgtgtataccttact
ggtggatttaaaaaaccccgcgaattaacttgggttactggtgtggttttggctgtattg
actgcatcttttggtgtaactggttattccttacctcgggaccaaattggttattgggca
gtaaaaatcgtgacaggtgtaccggaagctattcctgtaatagggtcgcctttagtagag
ttattacgtggaagtgctagtgtgggacaatctactttgactcgtttttatagtttacat
acgtttgtattgcctcttcttactgccgtatttatgttaatgcactttccaatgatacgt
aaacaaggtatttcgggtcctttatagatcatcgatatttgtaattgatcatatattaca
ttgagaaggaatgagaaacaaattgtatttcattgcgggttattgaaaaaaaaaaaataa
gacatgttatttggatacgtctcttcaactccgaagcgaagtatcgtattctttatttgc
ccttctatttggttgaagtgaatttttcgaagagaggatggattatgggagtgtgtgact
tgaactattgattgggccatgcagatctatattatctgccacgttggaattcacaaccaa
atgtgtctccggatccaaccaccatataagccccccatgtagcagaggataggccggttc
acttgaggagaatcttttctatgatcatacttgaattatgtcatgcatgaacaggctccg
taagatcccgtagactggaataaaataagtaatatggcatgatccaatgttctgtctatt
ccacttctttatttatagtgtagaaatgcattcatttcctctgcatcgattacgatctat
gatactatcggagtgagataagggacaaaggtatgggactacagtagaggtacaggatgg
gtggataaaagggagagggaagcaagcagttgtagttgtttgtggaagcagtccggaaag
gaatgcatttgaccggggagagaacaatataattggtcgagactatggactcgagaacag
ctccagcctcgtgggtctccaaccctacctacagctttcgccctcagatctgacctggga
cttgatccagaaagaaaaaccgaagtaagctataaggagaatgggaaagagaactccgac
agactccgtgcctcaaccgaatccaagcaaccggcaaaaacacaaacgactggactttgg
ctatcagatatttgattggcgcggaacacacccgcctcccgacggagacagagacgtccg
ttagattagatctacggcttgccctcagaaatggtgaattagataaatggtcgggactcc
ttaacagccctatggcctttcgttggattagatattcttttattggatggtgccggctcg
ctagtttcggcttggcttgttagactaagcaatgaaacgagaaaacgttatacaagcccg
atttgagcgcttagaacgcacgttgagctgcttataaggtgtttgcctatactataaaaa
aaagaactaaactcatctttctcattagtgacggcaggtttctgatggcactgtaagaag
caaggagggttcagtgatcattagacgattaaagtgagtggtggttgtcggggagtgaat
gaagtgaggggtaaatcccctcacgaatgaacggtcggtctagccagagtcgagggggtt
tgagggggcctgatataccaatatattggtattgtgctgatggatcggatgcgaaaggcg
atgctggaacaaaactctcacttcgatgtgcagtgcccgatgcactgttatctaaaggac
ttatatggactaccccatttacttcaatcatgttcccaggagtattcgttgtccgttgac
ccgtcgcaaggtctggagtcgaaggtgacacatcgttgttccgaaaatcttgagaaagaa
gatgagagaagtgtgtgtcacttgaagaggtgctgaatagttgtcgattgcaagttcgag
atccgtcatatgttgaaccatagtaggttcacagagagggctttcgcgcctcaatttcac
gcacgcaaaagagtgttgtctgtcaacagtcactttattccccgccccaagttttgaagt
aaataccttttatgtagcctccttcagtccatatttcaaaaggcccaccccagctcgaaa
ttcaaccatataagggatagagcatatggtataaagatgctccgctgcagaggacggatg
agagattcgcctatttggaattgtgtcctccaccgggtaaacgactgccttttacccttt
gtactccgttaaatggattctggttcaactgcttgaacaacagaatgaattcttgcttgc
tggtggtactgcctctgatgcagctaactatgactctatccacgatgctattgttttcta
tccgacctccgcaggcgatggatctcactcatcggaatcaggatctcgttaccggatatt
cgaaatgagaaaaaaatcatcggctggagcaagctccggctttcgagcctccgcttgctc
agtagatgtgacatatataccaaagaccttttcacaaaaagaaacgacaagacgatgatg
atgatgataatctatattactttaaaaagatcaaactttgtctaccgaatggttcgctta
gggagagggacccccgagctacactaaaacggtagctaaatgaaccgcaatcttagtaat
tcgatctgagggtatcgtatataaataagataactgctgcatttagggttcatcttgttt
cactcgaaatatcgtaaagaaagatcgtaagtaacatagcgcaaaagcacgcggcggaga
tccgcaaaggtaaccggatgcctggggcttaggacaatgagcgtccggagtctcttaaga
aaaaaggactaattctatacctatcatgaaaaatatgcttcgccagagcttacgctcctc
atcttaagtcttcattgcgccacttaatcatttctttcattatcctgtcaccggttatgt
tctctgcctatctctttttttatttgattggtttgaatcccgagcgagtttgagaaaacg
gaaagctgcgagtttaataaacggtcaagcaacgagtttaataaaactccgagcagcgat
aaagtttagggaaagctgcgataaaacggagagcgccctagcgcgctccggctttagagc
ctccgcttgttccctagcgcgctccggctttcgagcgttccctagcgcgtggaggctttc
gagccgcgctccggcagagagctgcgagtttagggagagcagcgagaaagccggcctagc
gcgctccggctttagagcctccgcttgttccctagcgcgcggaggcgggaacgcctacgc
ttgttccctagcgcgctccggctttcgagccggcctagcgcgtggaggctttcgagccgc
gctccggctttcgagccgcgctccggctttcgagccggagcttgctcctcgaagatcctt
ctattgcgttctcccccagatgcaagccgagaaagcaactctactgatagcactaacttt
acttctccccttgaaaacctgtccaagctgagccgcttcaagatgcaaggggcggagcgc
ctatttaaaagagatataatccgcttaagtcccagtttgagacggcagactcgccagtca
ggcacaccgtgaggctgactacagcagaccgggaggttacaattcctgttttattctttc
catttccgggagtttatgtaggaagtgcagacggtggatcaggtgttcacatttaaccaa
aggcgtcttgggaatcggcaatagctaagcattgtggccttcacagttccagctacgtat
ggctggcgtacaacctaagggcttcttagccaaaagaaaaaaaaaggatgcaatgccgct
agggtgccggtacctttagtctaatcttagacaaagagctaggaggatatgaagcactgc
tgggtagaccatggctccaaccagggtggttcatgactgggcaaataaaacatatagaaa
aatatatatagctaagaaacctcttactatgtaagcagtctcgcggaaaaggcttggctt
tgttagtagtgcccgcccattctctctcgcccgcctttccggtccgtccttcatagggcg
cacgacatttctattttttccctaggaatttcgctacctccgtaccattcgttttacgaa
ttcggttggtcaccaacttgacttttacgacttgcggagaccgggttgcccttctttcta
gtctagggggctggcgattttgttccttagagagcctcctgcgagccgagcttttccgtg
agtatgcatttatagcctctgaaaaaagcaacttgtaaaagcggttagttcttgcttcta
gttaggcagctagttttcaggcagctaggagggtggctagtccctgcagcgaaagcaact
agttcctttggtagctatttaagcccttttgctcggacaccttctttatttataggtgag
gggggcacttcgtcttctcccgctccttccgggagagttcatcgcaacacgagaacacac
tatagatagcagcatgcgcttgttatgacaagctctggtgcccctctttgaagccctaac
gacacggaattgcctcacgtgcgctttaaaatccacacaaacgctttcgagctcggatga
cagaactagccagcccttttccgagcgagtgtttgttgcgggccggaaggacaagccctt
tgaacccgttgagccggtttgatttcccgtttttgcccctcaccggctcagtcagactga
agcaaggtcatttgtgaactcgaccatccgggccggtcaggagcgaacgaacaataaagg
tcgggcagcggataccggagggaggggtagacaataaattgaagaagaggtaatctcatc
gtctatccctccgtctttcttccccatccgagttgccttttccagtctccatctcttatc
ccaccacctaaggcaagtgaagggccaacatttcattctgccggctttatccacatcccc
atcccgaacctcccgttcgtgaggatgcctttccctcaacacatggaaaatatcgctatc
cagtcgaagaatgcgaactcacggccgtgggttgggtagcctactgagataaggcaaggt
gttccccagcctgttgtagtaccggttagcgggggaaatggagggaacaaggtatgcata
gattcgaacaaattggttgggactttatttagggttataccagatcttttccgttagtta
ccttaatggaagggggggattgagaaatcgatgtgccggtgcttaacaactaatccagat
tgaaacttcctgttcgtgatcaggacccagcaccaacaccagcgatgggggcgggcgaca
atacaataccaccatagcggttctagtagcagcataaaatagtggcataactaacataag
tagtagatcgaacatgagtagcagaagtttacccagcgcaataaccggtggcactagtag
cagaagcataggctttgtgggtaccgggcagaggcaaggcatcgaattcctcatcaagcc
cacccacatcaatagctcactacccaccaacatcgaaataaggggatgtgagtcgactgg
cgaatcagctgcaataattggactcgaccagtgcaggtggatgaacatccaggagggatg
gtcaacaagaagagattttcttccgcttaggggagataaggcaaagaagcgagaaaactc
caagctgcgataaaactccaagcagcgagtttgagaaaacggagcgcgtggaggctttcg
agccgcgtggaggctttcgagcctccgcttgctccaactaactcatcagatagtatgaag
acagggatatagtatcagtgacctaggcttgacagctcatccggtcttctttctcacctg
gtcagtgctggagtttggatagttgtcctaatccctgtgagaccttctagttcttgcacg
actcggagggagagatacccagcttgtagggaagggacgagggtaggtcagttggtctag
ggaaggggagcagcagccgaagccgtgatttgtatggtatgtcttgccctcctagtccgg
ttggttggtaagtaaaaaaatccctatctcccggtggtcgagtactcccgacgcgtcgaa
tgagttgtttagtctggcctcttgtgctggcccgacatcattatgtctcccgcattctct
cctttcatcggttagttggatttggacttcgcttcgcgattggagttgtacgcatcatgg
tcatccttccgtccttgatgttaacgctctcgtgctgactgtgggtcccgggtcaaaggc
atctcgaaggaagctgctccgcatatgtgatcaccacacccccatgtacctacagatgag
ggctccaacgcctactgtacaatcatgtgggaagtgcatcctgcacaccagaaactcagt
ggcgtacgccacaccccctgtctgtacccacacctattgaaacgtttattgtcatacaat
ctccgacgcgacgcgctacgccccatgcaaatccgatcgatgcgcacagaaggccatcta
gaaaacgcgtatgttaagtcggtcaatcgatcaaactatgtataggggcagccgggccgt
attagcaagcgtgacgtgccggactgacccaacacgtctttctttcccggcaacagaaga
tgcacaaagtggtttcagtagcactacctagttcgcatcagcgattttctcaccaatgga
atcaatgggtttggtcttggaattaatctaccggcatcggagggagctggaggaaatcca
acttttagatggacgggagagggagaggcagttgtttcattcgttgacccggaactaggt
acagctccataatcagaagcgcaggaagcacaaagaaggatggtgtaagcttggttagct
agagcgggaacaaaagatgcagaggcgggggctatgaccagagcccccatggattgatac
ggaaccccccagacccagttgtcgatccgccagcaccataaagcgggtaccgaggcattt
gaaccggagctttcagcagtttgatactcgggcttcagtagccgataggaggtggaccat
aactcgttgaccatgcggggcaaaggcaccatgggaagcaaaggctcgggctcagatatc
aatagcagccagccagttgaccgtgtgaaagaaagggatcccatttcgagcgcggtcaca
gaaccactacgggatagtccgtgagacaagatcgggatccagattcatatccctcagcca
ctagtggaagacctttcaagggaaaaggagcgctcgaaagccggagcgcggctctaaagc
cggagcgcgctaggccggctttctcgcagctcggagttttcctcgctgctctccctaaac
tcgcagctctccctaaactcgcagctctctgcctccacgcgccgttttatcgcagcttgg
agttttctcaaactcgctcgggagggagtcaattacagaaagagtagagacagatatggg
gactgtagctccgaccatgtaaactatgatgctctcgctgctgccagtccttccaccagt
gaatgctggcacgcgctactttccgaaccctgtctaggctttgatttcgaggggcggagc
gacgcgaaaaagacttcaaatgatttaccatccatcccactcatataggtacgttatcgg
atgaatcggatcgggcgaaccgcgcgaacctcggaatacagggcgcaacagaaccaaggt
tctttgttggcgtgttgcgtaacaagggcaagaggaggtggaagcgttcgcctactttga
taggcaacgcattgcaagcaaatagagcagagagcttcccgtttctttctctccgagtcg
cgagcttgttgtagtcgctcctaaagggagaaccttgctgcttacttgctatatccccgc
gtccttgcacggctcgctcgttcttccgcttctcccctccccctctccccagtccatatg
gagtatagccaagtggtaaggcatcggtttttggtaccggcatgcaaaggttcgaatcct
tttactccagattatgaacacccgatcggatctgtcaagaacgagctgacggaagcggct
cgggctagggataattccttacccggtatgatgcttcacttcaatattctagtaggttct
tcttttcttatgttatggcagtctttatcaattcatagatgcctcttccggccccttccg
gcgcctcctcgtggacggcgaaataagggtccttatggaaccattttccgaaacggacac
agagggcacgtcggtgaatcagccacaagcggggcctgtgcctcccgctaatccagtcgc
ttcccggggggaggaagctggtccatctagtccgatccgcccagtggtgccctttccata
tcgaccggatgaagtgatagggggggacagcgttctatccattgaacgcagactttgaaa
ccctttttccttctgccgaggaattagacagaatgcgtcttgaagcccaagaccgcttcg
aggtcaaggctgacattagaaaattgatggcgggccttgacccacggggggattggatgg
gacgtggggctagggccctcgagaattcccgtaccgccacgggggaggagtccctaagca
atctccatgcccttctttcggatctccaaaggcgcggagtcgaatcccggaccttctggg
atttgaagtggaaggtgttcctgcggagatgaacactctaccacatagcgtaaaggaggg
gcggatagctaggactactagttgcaatggggatcgtgtacaacaaccttaaccgcacaa
gcctgggctgggcctacccccatccctagaggagccgtatgaggcggaagcttcacgtac
ggttttgaagccgagcctttccagcaatggggcctagggaccgatatgatgattggttta
ggtagggcggccggcctactatgggcacctgtagggattagtgcgtgagaccgcgatcca
caaacttacgcatgggactcacccttgactggggaatggagaagggaaacatagcatgtc
acaagagcgaggcgagggggagattccctacagcgagagggacgcctcgcgaaccgggct
ttggagatgaggccttttggcgaagccaagtcaatttcgggccaccaaaccctgcaaccg
atgagaaggaccgaggaagcgtgtacgttgtcacactccctgccttcaaaaggtgcctag
aggacgggccagacgcagcagagcgacgagcccggagcggattccccaccagaaggggga
caggagacggccatctcgaggcacatcacgacctacaggcaaagaccggcgagacccggg
aaggcaacccgattgggagtcagaggatccatagtacctgcagccttccggacttcatat
tcatcatttttgaaagcgggggtaagggatcccttttctgcaacggaaaaaaatccgcgg
agcagatttgactcggcacaacctaacgatatatccaataccaatgatctgtgcctaccg
cctttcagatatcatacttctttcgactataaaaagagctagtgtcaataaaaaggctaa
tgacagagaagagtgaatctcctttccccctcccgacaccaaagagtggcaaaattctcg
cttgaacgcttctccccctcccctcgtatgatataaaccaagaaataacgcaatccacga
tgaagatattcgtatttgtagtcgtagtaagatataagaaaagaactgtcccatacccgc
ttcagtcattgtagcagcaccccctcgatcttcaagcttgatcgcatgttcatggataac
tacgaatccatgggcggcttcttggaccatccttcgtgtcctttaatcagacaaagcctt
tccgacccgtgactggagcgagttacctctaacctctttggttgttgaaagggcctttga
tcgatttacagcctagcaaggacgccgctggcgagtgacgattggcccaagcaagctccg
gctcgaaagccggagcgcggctcgaaagccggagcgcgctagggtacaagcggaggctcg
aaagccggagcgcgctagggctccgttttctcgctgctctctgccggagcgcgctaggga
acaagcgtaggcgttcccgccggagcgcgctagggcgctctccctaaaactcgctgctcg
gagttttcttaaactcgttgcttggagtttattaaactcgcagcttggagttttctcact
ttccgttttctcgcagcttggagttttctcaaactcgcttggcaattcatagaggttcaa
tgaggtaaaagacaaagtcagctgaaagcgcttcactgtgacttgatccttcttttctcc
cctatgatgctaaccgaccgatagctgctgaaccacatcatgtgggcctttgccagttgg
gtgaaagagagatcagatctcgtgaagggaaaagcacagaatgcagtcactaagattgcc
tatagacttgacaggcactgataccagatcagaggatcaatacatgcacattcagtaaga
cacccataccacagattgaggaaaaaacaagaccttccactgataggaactactacatgc
ctccaagccgccaatcgtttcattaaccggcggttccaatcctagcttttacctattcaa
ccaaccgctctttttcgaggcagctaactgagacccttattctcctatatagtatgtccc
ccccttgaattgttggaagtcccgaataagagattaagccagcaagcaagaagaatccga
aaggtactgtgcccggcaagctgtatttatatctaaattcccttgtcttagcgctggggc
tagggtcaagcaagcctgcctccatccgtttcttccatagcctatcgagccaagccagat
ctgcagccagtgacgataacgaagtataagtagtagttgttgactgggacgatccactag
atccataagcccgtaacggaagaatcatagcctttcttttccgcctataacgagttagtt
accgccaaaatgaagcaatgagtttattctctgagcaaagtagtttagccgtaacaacta
cagtaaaaaaaagtaaagtaaccaagggggctagaaagaatctaaggttttgagctaact
tccattctatcgggaaggaatcgtttcagtctcacgcggcgaagagaacctagtaaccta
aagggaagaatcgatgttgtaaggtaaggaggagaaaaaggcagcaaagatatcccggtt
cagagaggagaacaatactcaaattcaaaagagcaggccttcgaagcgggaaaaaaaaaa
tcccttgaacctcttcaaaaaacctaaaagagaatgagattccctctcctgttcctatga
ttatagaacttgagtatgtatgaaattacccttgtttgaatactggcaactagcaggctt
gacttgcccatctcctcgtgatttcactcacatttccgttgttcctgcggttggccttta
tccaaggggcggagcgtcgaaggtggcgagttgaaagagtagcaggtgtattggttttcg
gtagtaggagtaggtagtatgaactaactggaacaagctatttcataacctattttttct
cggtctattgaagtagccatcggcggaaggcttgatctaatcttaatattcagggagcag
gaagaggactaggaatagcaagcaatcgaaggcataatagtcacagcaggaacctgcaac
cccggcacaacagaagcacgaaacggtctgctctttatagctctccccgtaagggaggct
gtatgtctggaccagtaacagagtagtgtatcattcgttttgattcctttagctcatcgc
ataatgttcggtctcgtacctattcccattcgtctatggcctatggtttggttactgcga
tggatggtcatactagccactctgattatcgggtccatggtccatatggtcttcaatggt
tgtcttcccggaaacgactctattgacagcaagccctccctttcggctatccagtaggaa
ccagagtcaattgtggaccctttttccttctatcattcccccttcgcatgaatgggtcat
gtcattcccgaacctcaaatattatagatataggcgatggcgattgatgaagtgaaggtt
tagaaacggatttcagttcatattgatgcactggccttggttgaagaactgtcgtatccc
ccctctatcactctcatcgctgtcgtattccctcatcgttctccgaaaaagtaagtcagt
cagctttctagcccaccgccatatggaatcggaacaggatccacacaatcggctcaagca
acagcggcaggcacatatgcaaaggcataatcaccccttaccgaaccctaacaactaacc
tccacctctgtctcttccattctctatctccgatttcttataaaaagaagaaaaagaaag
cgggtatcgacatttttcatttagctcagtcaagtgcgttatcgtaggcaagcgcctcgt
ctttgctcagttgtcagaatcttagatcgtggaagaattggcctgttatacgcgatgtgg
cgaaaaagactttttcaaggagatatgcatgcctgcattaagatttaaaacgtgtcgtct
acttctaggaaatgttcggaacagagaactttctctaatacaacgccgcattctccgaag
attgaggaacaagaggaaatccattaaaagaaatctttctctgagagaaaatagaaacag
taacataaaatcacaaactacacgaaagttgccccttttttatggggatttacccataag
ggagatgcacagaggaagagaacgaacttcatatatcccttttctactcaatcaagaaac
aagatcggacgtgattccggttcgtctccattttagtgacactcttcctcaagcaaggca
gccgataagtcatcgaagggtttgtgtgaataatgggctggtaagcattactcactttca
agtttcccacggtgatcaaatatcttttcatgagaatgacgccggtgaagaaaaaaaaat
aaggagatctttctatattgacatatcagttggaaaaatcataggcaaattcctgccggt
cagaatgtggagaagaaccaaaactgaatggttccgcctactcaaaactcagagggggtg
ccgcctactactaaaatcccggtttttgcaagagttgcgttcttctatgcaagaagaata
cttagaaagaacaaagaggtttggatccgcaaaagtatgcttaggcagttccttcgctga
gcacaacagaatgaagaagaatttgtttcatttcaaatacttcttcttattgaagagaag
gaacgagaaaaaccctactcgaacaagaaatccttttgtttacaagtcttctttatatag
taattcgacctattgctccggatccccctttactaggaagataagaatcaaaaggatcga
actacctaatcattatccggaaataaaccatagaacaccaaaagctgtggtatcttatgg
acctaacataggtcacatccctcacgacataagattgaaagatccaaaccttcctcttcg
gagcggaaacggacgtggccaaaacatataagaaaagatcggcgtagtcgctcatatgga
tatctctatccggatagaggatagtctagatcaatttctagatggatctctctctatata
gataggtatctccgtggatagagataaagatggggatcccaatatatatatataagtgca
ctttttgactattacttgaattcattttttccttgattctaattgattgcctttttgact
actactatttcttatactttaagcaaggaaacatcgtttttccattttgacggaattggt
cggagcgtagacgagcgagcagagcccaggaaagaggtaagaccgtcatagagcagtcga
ctagaagtcgaagacagcagaccagagagaaggcagtctctctcgggaaacatggcccaa
tttctcttctttcttcttttcacacgggcggaataaaagagacaatgaacatgggggatt
cttatctttttcttttttcaaaggaggacaagaaaaataagataaaataaaccggaagtt
tttctgttttatttactacctttgggaagagttttctacttataaataaaagtaaagttc
ttgacaagtccggagattaagaggtcattaatgaattcttcctttcagttctcttcgatg
tatcgatcatgcattcctaaaccacgccggggagatgcgacccatttaaagccccataag
gcagacatcattgtcatggatgcggcttttgaacatcgtttttgaggacatctttctaac
gtactcccatgggtttagaaaagggagagacaaagaagcgagtttgataaaactccaagc
tgcgagtttgagaaaacggaaagcagcgataaaacggaaagcagcggcgcgtggaggctt
tcgagcgttccctagcgcgtggaggctttcgagccgcgctccggcagagagctgcgagaa
agtttagggagagcagcgataaagtttagggagagcagcgagaaaacggagagcgcccta
gcgcgctccggctttcgagcctccgcttgttccctagcgcgcggaggcgggaacgcctac
gcttgttccctagcgcgcggaggctttcgagcctccctagcgcgcggaggcgggaacgcc
tacgcttgttccctagcgcgctccggctttcgagcctccgcttgtaccctagcgcgtgga
ggctttcgagcctccctagcgcgctccggctttcgagccggagcttgcttggtccatcaa
gctttttctttcgtcttttccaaagcccgtgcgtgcggtttcggtttccatcaaggtacc
ctatcatcaaagaagaaaaatgggtaggaaggagaccgattctaccaatggaagggcttg
gacctggacttcagggaaggagtgtccaggcatgcatggaactagacctttgaaaggacc
acgaaagtggggtttttagccctattgctgccctatctaattaagtgcttcgaaaaagct
cctcttttcagactcctaaacctgactgccatttcctgctcctgagatcggtgcttgcgc
ttgaaggaagacaagattgtttaggggacgccccaaaccgattctccaaaaccacctact
ggatagagcgctcaactactaaatgatgcctgaagcagttgatgagcaaggcttttcccg
cttcctggttgcctcatgcatcaagcgcagacaaggatccaagtgattgatgtcctacgt
ctagtccgtgagctcgcgaattccgcggttgaacctggattttttaagacagagtccgct
tactcagtggctagaggtgatgtatatctcgtgtgagattccatcttttttttatgggga
gctcttttttgacagaaaactctcgacgatcaggggttctgaaagagcggtctttccctt
ctttggccccagcctctcttcctccctccccatatcgtgaaaattggctttctaggaaat
gcacgaatccgcgttctggagttgagttgaatggacaacattaaaggttgtatgacagca
tttaagacttcatactcataggcaattcgaaatcttttgccgcaaataagaaattaataa
aataaccataattgccatagctttgcgtgtgaatcctcctgtgcactcgcctgttctatc
tgctcactctcccgagcttaaacacgggtcttctccttataaggcctcctgggctcctat
tgagatttctgacccaagatttgaggaagctatcaagaaattattaggagagaacaggag
cagacctacgaagactagagtatatataagtatatatactagaatatatagtatgtatac
tatacttgactataaggcgtcacaatctctctcttctgacgtgactccggccagccgttt
cctttggtccaccgacgtttcgatccaacttttttttatttacgtttccctgccccaacg
ggttccttcgtcgaagacgacgtcacgggactcgtacacccttcttgtcgaaggctccat
atacctccaccctttcctctcagtggaagatccaacgaacacgcatttgaccgccttctt
gtccaacttccctttggacggttcaggcaggtgaacataacagacagagccaaatagacg
caagtgagtgcccaacatctggtaccttcttgtgtagcatatcatatagcgtcttgttgg
aaattgccgaagacggggtttttttatgcaaaaaggcagcagtcctaatgcattcgcccc
aagaaatcttcggaactcccttggcctgtagcatcgcccggccctgcaagactccaccag
gtgtcgattctttctttcggacaccccagcggagtatgagcacacgacagctcacgtttg
attcctatcttcaggagcatggaatcaaagacccttgacacgtattctccgccagagttc
agacctcaacctcttgatctggagctttgactgattttccacactttctatatattcaac
ttagaaggagctgaggacttctctctaagtaaagaaagccagatctatctactgtagtca
tccacttttaatagtaagtcaagtaccttgcgcctgtaaatgactgcactcgagtaggac
ccctttcattaaagtagttgtctgtgatatatccttacttaaataagccgtaggtcaaat
cacaagtagacactaaggccaaaaaaaggcacactttcatttgagattcttatgtttaat
ccgggagcatcaaattgccaactgtaaacaatcacatgaattgttcaacccatcagaatg
aaatgcaggaatataccctatacaattgcagaagtcttgcacagtgtgttgtctatgtcc
caggcgacggcgggtcccattccttatccaaaattagcagctgaaaaaaatggaatgtag
agaagaatatccttataatagagctttcccaaccggtcaatgatcccgctgatcgacact
cagaagaagaaaagatgacacgaagatggttagctgcaaggtgactgacagaaagtaagt
ttgtactcagcggagggacatctcatttttcatgaagaatccgggatggagacatagacc
caaagtgtgaaagaggtaagagagtgccatctgcaatgttaacagaatctttgatagata
aaggagaaagagataagaaaagaaggatatcgcctgacatgtgactggtagccccggaat
cgacgaatccaatcactgggaatggaagaagaagcagcagatccagataccttctttgcc
atgtttgtaaaatgagaaggccctcgctgttcaatcttctaagtgatagcagacatcaat
tgcttaagagtctccagagtaataggacctgactcagaaagaacagcaaaatagaaataa
gcacagcaccctgcaactctatgagatccatgatcctccaaaggtagatgaggtagcaag
attggaccgaggacgtgtccaacatttatcaatagtgtggccatggcgcttgaatatcga
caaaatgtttcatttcccccctttccctttctttttgtcgagtgacttcgttcctcctct
tccggaatgtatacagtgagtcaaatctgatgtacccttgcctcgcaccagataacaatg
gaataaattccaaaaatccgccccaataccgattgatcatgatgcagaaactgcttcatg
catataatagagctgtgacgtcaatcaacttcgtgaaaatcgtatcggggaaagcggaat
ccttagtttttcgagaaaaggtcccatccttcaatatcatgattgggtcgaccaggccag
atcataagtgaaatatcatgatcgggtcgacctggtcaggcccgatcatgagtgaataga
gaatataaaacgtacattgctgttccagcggaaatacttggtttaattctaccacttcta
ctaggagtcgcctttttagtgctagctgaacgtaaagtaatggcttttgtgcaacgtcga
aaggggcctgatgtagtgggatcgttcggattgttacaacctatagcagatggtttgaaa
ttgattctaaaagaaccaatttcaccaagtagtgctaatttctccctttttcgaatggct
ccagtggctacatttatgttgagtttactggcttgggccgttgtaccttttgattatggt
atggtattgtcagattcgaacatagggctactttatttgtttgccatatcttcgctaggt
gtttatggaatcattattgcgggttggtctagtaattaggggggcggccgttcggtcgcc
tatgatagacggaccaattggtcaaaaatgggtttgtgccgcaggtgttgaacgatctac
tctacacaggtgtgggcttacagggctagggctcaaaaactctttctttcattcatcaag
agggccctggtcggtcacttttccgggccgggatcgagaagtggaagtcataaaaaagag
atgtttatctctcagatcaagaggaaaggtagcttgtcaagctggcctatatatttcaaa
ttatagctttcttttaaccggctgttcctctttgtcaacgctactaagggttcgcctact
ttttgaattcatgaacatgagaaagggttttaaaggaaaaactcctgttcgttgtaagat
cactgaagggtccaaaattgggcttctacacggccctcgagaacaaacaaataaaggaaa
gggaagaaagggttttaaaggaaaaggcgacgaaagcccactacagtacagtcgaagtcc
gcggctgagttagcctagcctcgcctactatttctttttagtaggcgagcgagttagcga
agacgcttaggctaatagataagagagcgtcggtgcgtagccttcattctactacgcagc
gcaaagtaacttagctcgacgttaagagagtaagaaatacctacatagaagaaccgctgt
tcgcttactaaggtataacctttcgctccccggggcaaagccgcaccactgatagactac
ttaagattccatttcaaagtcgctactttgtttcgcaagcctttgtcagtcaactaagta
gggcgaacagccccctgcgaatcctgaaatagttgagcatgccgcacaaaaaggatggtc
ccctatgcatttcattctttccgttccggaaagaattcaagtaccttacccccatcatgg
tgaacctctccttgtgatcgggatgaggtagatgcctcccagccgggaggcggatcgaat
cggagtttccttaggtagccaccgacctacagttatccttaaacttccgtgcttggtgga
gaagaagcgaacaaaggtacgctcgcttgctgtcttgttctctgccgcggactgggatcg
ctcgccagctaggccctctagaagaaagttggagcaacattgtatgagaacatattaccc
atcttcggggacaaggggcggaacgaattctcgatctacttactgcagcccaggacgggc
gtcgtcgtctaggcgttccctgttgctctgatctcccctacgcctaggacgttgtatggg
ccaagagccatagttagttgctgtttccatttggttgttctttctcgttgttgataccgg
caagacccagccagatgatgatgtctgctggttggtagtgagaggactcttagtacccgc
aaaaaaaaaggggcgctggtgaaaaaacaatcatttgatttcgtttcttgctctccctta
gcagcgggaaaggagtctacctatctgcctagctttggtagatttcccccaacgcaattc
aaaaacggaaattccacgaatccctgaggtagataagtccgacgactcagcagctgtgcg
ggattgagtttctcgtccggtggatctgatctatagttagggggcaatacataccaaaag
gttcgaagaaggaaggcgcataagagtatataaccaacccaccatagctggtctctccgc
tgagagagaaaagtccttttctttccctcgagtacacacagctattgctgggattctttg
cgagatcaggatgagacccttctgaattgctaatccatgttaggtcaacatcgagacgga
gcatctcagttggctctgtcaaggaagtgaaacaggcattcctaggtcgggttgctttat
tatgtactaatggatttgtatctagaaccaattgattatcatatcaacgagacaataaat
aactctgggttaagttgtttttgggaaaggtgcctcaatattggtattatggggtatgct
gataagaaaactatgttaaagatcgggagtttgaacatagttttattgccatgggattaa
cagcaaaagctagcactggcttgaaaggtggcagaattcttaggtctttgaagggtcgac
tatatctaaataatgatgggtacctacaatgggaaagaccagaaagtattttggatgtat
aaggaatatcatagaatgtatcttggagttataagaggggtatcgtagaaagtatatcgt
tgtaatataatgaattctctaggggcgtagcgtcttttttgaaatctattttttttctaa
taaattacgtagagtaatatggatcggttcgtgaaaaatacctaacggtattggttcgtg
aaaaataatgaatgagtagatagatacaagcacttacttacttacttacttaccacctct
aggagaataatctctttctattaactagggtacaaaggatgaacgtacaaaaacaacaaa
caaaacaaaatcatacaaaactaaaagagttttgggcttttgttttacgtttttttgttt
acttaaatagttttttttccagtgaatttgccagctttgttaaaggaatcactttgcatc
ttgaaaatgataactcatttttgctttttctaattcttattccactggccggactgctcc
ttcggcggctcgttgggtccaagtgtctacttatggctatggctatggcacccccacagc
ccaccctcgccggcccatcgggtccgaatctggatctttctatcggcctcccgaataatc
cggaggatccggagaagctaaagttgaaacaacagattcgcagggcggtgaagcgcgcca
tggagcgttactgcgctcggtggtgccaggagacgggaacctgtgggccatactgtcgac
ggggtcgtgcctcattcgatgcattggacgccgcccacagggtctgcctggagaagtggg
aatacgagaatcctcaaaatgacctagcggatttaaggaggttgagggattttgtggaaa
cacaaaataataccgccttgtggacggacaaggaactgcactggctctccgaaatggaga
gacccgctgttccccctacggagccggggcctgaaataggggatggtacggaggatttga
tttcgttctttttttaattaagttttttatttaaggttatcgggaaagaaatggggaggg
gagacggatcaaacaaataccttagatagtattttataggaatcaacgaagaatccagga
aagagctgcgaagcaaaagcgtgacaaactcgaattggtttgtctatgttagaaggtgca
aaatcaataggtgccggagctgctacaattgcttcagcgggagctgctgtcggtattgga
aacgtcctcagttcctcgattcattccgtggcgcgaaatccatcattagctaaacaatca
tttggttatgccattttgggctttgctctcaccgaagctattgcatcgtttgccccaatg
atggcgtttctgatctcattcgtattccgatcgcaaaaaggaaaaacaaagtaaaagaag
agaaaacggaaagcgagaaaacggaaagcaacgagaaaacggagccctagcgcgtggagg
cagagagcagcgagtttttagggagagcgccctagcgcgcggaggcgggaacgcctacgc
ttgttccctagcgcgctccggctttcgagcctccctagcgcgctccggctttagagcctc
cgcttgttccctagcgcgtggaggctttagagcctccctagcgcgctccggctttcgagc
ctccgcttgctcaataaataaaatgggattcaattgttactcttattttctaagtcaata
tctctttgtttgtcgctccgcccctttagcttttcgtcctttttcttgccctcgctttat
tcatggtatttgagctttcgttttttggcagctttggaactctctgctgctgcgtcttag
actcgactcgagacccctatctatccattgcctatctgtttgaggccacgcttccagctc
ttttttcgtcagaggttcgaagtttggtaaatggaatgtcaatctcgtcctaagatctgg
tggcttcactttctccgatttcagtgatccgtggtaaagtaaatgaggaaaggcaaacag
ggtcaaagaattcaaagaatgaggggccaaagaaagaagcggaaattcacacttaaaagg
gtcccggtccagtcatattctcaagtaatgtttgaccccgtaccgtatcaatcccggtga
cccagatagaaggagggagagagatgctatggttgacgatgccatagaaccgggtcaagg
aaaggcagaattggaggaaaagaattcttgaataagcgataaaacggaaagtgagaaaac
tccaagcagtgtcgcgctccggctttagagccggcctagcgcgtggaggctttcgagcct
ccgcttgctggcagaagtcaagcactatccacacccgcttacttttggtgggaaatcgac
catttccccggttgccttagaccctcataagtcaactcctcttgcaaagcaacataccgg
tgactgctttagctttcactctcattccatgagaccgccttcaacacataagccgaccca
cctctgccatagcagcattcaaccatctaagaaagatgttctgttcggctggagaagacg
tctaccccggccccctcaatcaaataatacttttccgtcccccgaaatacatgaaatagc
ttctgctgaagtccatccagatggttgcatttgaaccagccggaagtgcatagctgtagg
cactttcctaaaatctaggatctattgagaactacgaaaaagtgcttttcgtggccgctt
gaagttcatcgtttgttcatccatccgctctacctcgcctcgagaaatagagaacaggaa
ggcagcgcccctctatcggcaactaactagaactctctattacggagcaagtataggtgc
caggcttactaacctaggaatgaatctatgttcagaaaaaagccctgctcttgcttgcag
tctgtatgtggtagggtcttcaagccccacgctcgattctcgagattcatgggccgtctc
gcgaagatcttcgatccgaaccttcgcatctactctatattagaggatgaaccacgcctt
cgctatcgcaagaatatagcgatcgaagagctattgctcagcagcttcacgtattacgaa
agccgtattgcccgaagggggcatgctgcaagagcgtaggtgagtggtaagcgtaggagg
cgtgcccgaagggctcaagagattcaatgggagcccctcgatcgtagaaaaaagagtaag
caactgaagacagaagcccctttcgggtacacagaaaagcgaaactcctattgtcttgaa
aacagctaccgacccccccggaaggtgagcaactcgctgagcgagaataaagcctatcca
tgccagagagaagactagcttcatccccgtccaatccgaaacaggatagctagatcgcct
tcttccggtcttgatcggaggagaagaagaagcggcagcggataatagtcgaagggtatt
aggtcagcaggaaggcagaaggcaaaggaatcaaatccacttcttcagtcggctcgcaac
agcgaatacgcgtttgaaagccgctccgccccttgctaaaggagatcaaagccggtcttg
gtcctttactctttcttagtcaagtcaggttattcgctctttctatcaaaccgttataag
gatcaaagacaatctgtcttgttccggggctaggacttctagttccgtttccgtgctcta
gggctttctttgttgtatggtaaaatacccccttcaaatccctttcagttagtaggacgt
gttcctcttgatctggacatagtgcgaatcttttgtattgtgtccagagggaacctatgg
aaggtatccccgtttcgggccgttccacgccggtctagaaacgattcgatttccattcct
ataccgcgcgctatggtaagcgccgagttaggtattgccttccaagttggcttccaacac
agaccttgatcaaggggtctacgttggatcaagggcatgtgccggttaaggagctattca
aagtattcatagcaaagctcaataaccaagtacacggagtcgaatgatacagttaaaggc
tcctctatagatttctacagaaaagccttaaccttcttggatagatagtaagactaactt
gtcaatattaaaccaagaaaggggcgtagcgctgtaccagacggtccgcctccaacgctc
cgcccctgtagatcttccttctatggaactcagggataatggtggggtacccccatctag
ttaaggccacaggtacaggcagaagactaacagagggatcgcctccataggccttctgga
gcgacagactacattgtttaagatacatagatgtatatagaataccagtcttcctgatca
acctgtaaaccctcctagcaaagaggtagcttgcaatgcaatgctcctttgatcttgttt
ttgtatcaataaatgacgtagattgatcaccatactggccttgtgtgactaataagattc
taccaaacatccagtagtagtagtggatctgagacgggccctagtcaatcattcgggtgc
gatagtgaaaacactacggtgcgaaagtgaggaatcactggttaggttactggcctaatg
gaagtccgactccgaccagctggaatattgtgactccgaagcacccccgatagggcacca
gacaagaaggcaatgatttgccagcgaaaagttctgaagcggaaaactctcgctggtgtg
ggtgcggggcgaataatgcaggaagtggatggcgatccatccccccgaaaactcatatgc
cgtactcctccgcactgtcaaaggatcaatacctcgggatcagcgggtcagcacgtcaaa
gatagctttcgttatcaagtcccttctatgcgagaatcggattggagagaatttgcaatt
ccaggctatggagaacaagatctacacgggttgcttctttccggctgacatcgagagagg
agtttaccatactcgactcctgactgcggattcggacgtgcttgacttcgagactacatc
tgaaagaaaaaaggggttcggtcatgaaggacagaataagactcgccgatatgaatgact
cccagcgcaaagcaaataagtaagttcaaccttcgttggcccggctcaatgagttctttt
cataaccttgctatctggtgaatatagtaccgagaaagactttctctgactcacgggata
atggcaagttagcttcaccgccacccgctcacaaatgggctattgggtagcaacttgtta
tcttgaaatccattcacactttaagcagaaaggagtgattcgcgagagtggggtcaggag
atcacattcaccattagtgaatcaaggtaggcctcactgggcacatattcacataagacg
taactttcatgatcttcttatacacaatgcccgtctttccattttctcactgacaaggca
gggtagacgactttcactatgattgaacaatacgggttgtcgggtcaagcaagaagcagc
aggcggtcatcgtatactcgttaactcgggcctaagatctgatagttctcatccatcata
ggagggttcgcaagctttcgggtaaaaaataggtaatagggaagacgggatagcaaagta
agggaaggtaagcggtcttatatcacttgtatttttcatattctttctagctacagatat
aaagcagttcgacagtcaaagagagaagctaaataagtggcagccagtcagcttcataaa
gcgaaggtaagaaggagggttcagatagcggttgcgggtttcctatccctgtgagcaagc
tgggcaaaaaaaaaggtgttgggtttcaggggggaggcgacataaggagaagaatccgaa
gaagaggatctgagtcaaagagggcctaaaggaagacgttttttttagggatcaaaggta
gcataaaagtaaggaataagacggttgttccaggaagagtctgaaagcaaggggcggagc
ggtaggccaaggaagtatagagtagaggccaagcaagtcatctctcaatcacaggatcgg
tgaactttctttgaatatagcttcaaaatgaagaaagcgcccctagctaggttccaacca
gttcgggctattaggctctactcaagaacttgggaataagaatatagcttagatgcacaa
tgaataaaatgctttttcactcgaatcttgaaatcactgaactttcattgactaaaagta
tagcctcaaagaatagcagctcagtagagacccacacacgggaatcctctttttacgctc
agttactatctcagttgaaatcctatcccggtaagctcgaaagaaagggcccagcaaacg
gaggcggaaaagcccgtgaagagcatgctggttctgaaaaaaaggaaagagggttcgcaa
gttagagataggagatagggagaagacgagactcgacgtctatgtgatgactcccttgac
taacagaaggtgactcgttggaggtatcacaacacaaaccttgtaaggtttctataaccg
gtttcgatagcttactggttccacagggtcgcctattcactccaggcacatccgaccgga
attcataacagacgatgcgtttagagatgatggaccccctcctcatttccctcacactcc
ctagatcttcgtgggaccacccgatcccgaatagggggtttgtgcgtctcactagttccc
gtgcgggatgctccggcctttcgaaccaaccccaaatgttctatggatttccaaccctat
ggaatgccagcctgggttctagaccctctaacctttggcgaagctgcatcataggcaggg
aagtcctagagctgggtatgggatggctgctgggcaagggaaagcaaatgttgttatgga
aagatgtatggttcggccctagcatcccggtttcctcaagccttcgaagcggctcggaac
ccgacagccaaagttgacaagtacatcagtggaatgccacagtccttgaacatagaggtg
ttaggacagcacgcacggtcaggatgtggcagtagcaatctcttcttagttcattccctt
ttcccgatctcatgcggcgccttaacaaatcttcaactatgattgaagtggcccagcttg
cgttgttttcgtcaaagggcgggatctctctcatctcagtctttgtttgaaaaaggagtc
gaaactcttttcttgttgaattgcaccttcacttcaggtcaaaaagaggtcgattcgatt
ggccgtggccctcctgcttgcattctactggtggtgactatgcatttagcgctttctttt
ttcttctaccttgcatcgcacggtgtctctggatctctcacttcatcagtgtatggggat
ggtgcatctgctgcggatcccgcgtcaatagtaaataaagtacagtttgcggagattcgg
agcccaatggagagcaccattggaatcaaaaggatcagggcttcttcgtgtaaaagtaaa
aaggaaaataggagtccagatggaccggacaaagaaggggcagagatgatccagttgccc
tttcacgttctgaaagagatccctgggaatctaagcgagtaggcactccgtcttcttctt
tgcagatgttctgttctgactgacttgcctgatccgatgaccccgcttttcttttcccac
tccaaatgaggactctgatctgaaagctgctgctttggctatggcttgcttgttcaaaga
cggatcctcaccttgaaaagggttcaaaaccccctgctcccccccatctggtcaagcttc
cttttcctttttccttgagcaagcggaggctcgaaagccggagcgcgctagggaacgcga
gaaagcctccgcgcggctttctcgccggagcgcgctagggaacgaacaagctccggcgtt
ctcgccggagcgcgctaggccggctctaaagccggagcgcgctaggccggctttctcgca
gctctccctaaactcgctgctctctgccggagcgcggctctaaagcctccacgcgacact
gcttggagttttctcaaactcgctgctttctgttttctcaaactcgctcgagttggagtc
ccttccctcagacacgagtcctcctccttctttttgttctttcgtaccttcctttctttc
tttgccggttcaatcggccatgaaagcatcgcttcttttctatacaccatacgaaccagt
tatccactcactttatcaatcgacgactgcccctctggtccctttcacaaagaagggaga
tttgtgtaacccgagctctttgatcaagacggtgtggccaaagtcaatcctttgagaaaa
aaagtaaggtattttcgttggctatagtgatcagcacaaggggtaccgctgttatgatcc
ccgcacgcagaagaaactcatctaaagacatgtcacatttgatgaaacacgatttgcctc
gctaccccatgcgcctcttctcgggcgttaggattgaaacctaagctaattaagctacta
tctctggagaatggtatctgttcatttctgcctgtctataagcgtatattggattctgtc
taaacgaatgtgccactcccattacggttaaggcattttctcatattagcattgggcact
ctaactcgaaggaagaagccgaagccggtccagtagctctcactgagactatctacgaaa
aagagggcatgctctattaatcagccttgttttgagaagcggggaggtcgttttgtcaag
ctctaggaactactctactattagtcaacgcaacgacagtcaaggctaggaagattttcc
aggcctgccaacaaagtgggatattcttttgaataaagccagtattgttttacaagatct
ttaggttggtctcaacacgttggcatcttatattccggactcttttggttttgccttttg
cttgtcagaagtagaccgacgatacggactaaagtaagtaagtaagatctatgaatattt
tctcatactctttcccgacgaatccttattttttccgttacgcgcctcgggacaaaaaaa
cagaacttgggtatactttacactgtcctaatagagacttttgcttgagcttatacgact
tgccttgttcatgtagctctctcctctgcttcgtcagtccgcttctcttttctatcgttc
agagtcttctcgaatgaaagaaagttcaaatatcttttgcccttatagagtgaaaagctc
atcaagtaggtcacgttgtagcaaaggggtagacgaaaaggtaggcgtatcaccgtctca
gataaaaggtagaggggccagatccggcataagcagtagtttcattcaccagcagatgct
cttgttcactgcccttattcgaactggcaacagagcttgtagcataccccttatgtttca
agcgataaaacggaaagctgcgataaaactccaagcagcgagaaaacggaaagcagcgat
aaaactccaagcagtggctcgctccggcgagaacgccggagcttgttccctagcgcgcgg
aggctttcgagcctccctagcgcgctccggctttcgagccgcgtggagcgagaaagttta
gggagagctgcgaggaaaactccgagcagcgagaaagccggcctagcgcgctccggcttt
agagcctccgcttgttccctagcgcgctccggcagagagcagcgagtttttagggagagc
gccctagcgcgctccggcgggaacgcctacgcttgttccctagcgcgcggaggctttcga
gcctccgcttgtaccctagcgcgctccggcgagaacgccggcctagcgcgctccggcttt
cgagcctccgcttgttcgttccctagcgcgtggaggctttcgagcgcttggaaggcctgt
gtcaactccataaagcgaatacttgctttcagacttctcagcgagatcaaggaagaggta
ggagtcgtcagcagggtatcgcctgataaaattcctaatgaagcctgtatcccgcctctg
aatctgacctcaaagatcaaagatattattaagaacaaactaactcatggcctttttccg
aggaagctgtagagtgccctacatctaggtctcctcaatcactaagcgagcggtttcgtc
ggtcactttatggaaaaagaaggatatggcggacatcagaaaacgtcaggcaagcatcag
tcccttggttgatggatgagccgtagcggagccatgtggcaaagaatctttccaacgggc
ttcctatatccactaaagggaaggggatagcctttgatcttgtcgcagtagcggtgtaag
tgaacagcccgctcgatggcaaaggaaagcgaggaaccgtgcatcgaatgagtgagttag
ggagatggagatagacgatccacatgggaagagccggtagcgcaggttcgattcctgcct
gccatttgatttgaggtaaatctacaacttcgcgtagttgatcaacctgcccattcgatt
ggatattcaactgccttctcgtgtgagttaggtgaacgagataaaagtcgattaggcccc
aggtactgtactccgtcgggtaaactcggatgaataagtacgtgtccgctctgttctcac
ttgctctctagtcattcgtcccagagaggggcttttttcaacgggtagattcttcgtagg
gtccccaccgtgatacaatggaagagtgtaggatcaagatggaaatgattatgggcatga
acattcacatctttgttttcaatagtcaagtccgcaagaacataaaccagagtcgtccat
cagtcattgaggttttccaacagcaagaagaacataggctggatcgattctagttgttgt
cgaaggtctaccaatggaagggcttcacccacagagcgcattcaatcattctgctaagag
ttgagtacggccaaaaccttccactacaattgggttctggtgactcagatggcatgactc
tgaacgaaagacttgctcgtggacggtcttcgcttagaccttttcgtttcactcatatac
gcttcactccctttgtgctgtgaaccttattctccttccaatgtggataggtgggtaggt
agacatctatacctcctacctagctttgctgttgactctgactcagagtggttagaggat
cagcagcaaacctattctcttatattacttaccacctctagatatctatctcgagaaagg
aaaacccaaaatgacaatccattctattgtttgtaaaaaattactgtgtacgaacgcaca
tctcgtccgtcgggtagctgctcaccatctcaaagtctatatctgtggttccagaaatgg
aattgctattctcgattcagacaagacacttatttgtttaagaaatgtttttaatcttat
gggatctcccattcgtcaaaaaagccgttccttccttttaaagacccatcaaattattat
atctgatataatggaagaaatggcgagctgtagcaatgattctcaatggcggatcgggga
ttttttgaccaattcttgttcaagtccgaaaaaaatccgttcgagaaagaataagatcca
ttttgggtcgaaccaacaacctgattgtgtcgttattctgaatgcagatagaaagtcttc
ggtcatactggaagctgatcgatcacaaatacctatagcatccttagttttttctacgat
cccatggggatcctataaaagaatcacttatcccattccagcgaatggtcctatacagtt
cgtatatctatttcgtcattcgatcacgatgcaaaataatgtacatctagatataacttc
ttcgcatcggatccgtcttcaggacgatatagtcacaggttttcacttctcagtgagtga
aagatttctcacctttttaggttctctcatcaaactaatgagagagggttatcgaatatt
cctttctcaaagatttgtcaaaactttctttacgctttgcttcatagtagtgactcttct
tgctaagagtcactactatgaagtcgcatttttattccttcttgtcaacaagatccaatg
cgacttttgcctatatcacatattaagtaggctaggggggccgggggtctcattttggca
agaagaattgcgagtcttcgcaattacgtgacccaaggggacgccgttttaggccccgga
tcttcccgggtagaccctcaagttcctattcctatggaacgtgggggctggatctaaatc
tttctccggaggaagcggggcaggatggaacggggagactggatctgaaccttccggagg
aggaagcggagtcaggagcttacggggatgctataagtagcggcactaatgaaaggggag
agcaagggaccgggatagaaaaccagaacaaagagataaactcaacctgagacctctgga
gagtctccttttaggtcttaaggaatcttatcacgaatgaagtgcattaaagatagggcc
agcctgaacagacaatcttggtacttcagattccatattttactccgcgggccccttctt
ttagaagttggtaatctcggttaatgagcctgcctcgtttcattcttttgttattccagc
agagactagccaataggcctttctattcccacccaagcgagtttgagaaaactccaagca
gcgagtttaataaacggtcaagcaacgagaaaacggaaagcagtgtcgcgtggaggcttt
cgagcctccgcttgtaccctagcgcgctccggcgagaaagcctacgcttgttccctagcg
cgtggaggctttcgagcgctttcgagcgcttggaaaaagccctttccttgttctcgaggg
ccgtgtagaagcccaattttggacccttcagtgatctgacatactttggaccacaaaata
agatcaaaatagagttctatatttcgctgttagccttcagactagcaccattccttgctt
tataaaaaaaaagaagtaaggcgcagaaatgattgacaaaaaaaggggccctttcggact
agcactcctagcttccctccctttgaagtatccttctcagctccacgagtcactagaaag
aaggtgaaaggcccactacttcttcattttcattcatggccgattgatttgccctttcgt
attcattcgacctgaggtcataaaaagataagttcttttatgcaatgcataacgggcggg
cttcctgtggattcctccaactcaatgaatgaaggggggagtatgaggctttctatatga
atatgaaaaaaggaaaagggtcaaacatttcttacttgagaatatgactgaatgaggaag
agctccttatgtggtatcactttaccaccatctgaaatgcgcgaaacttcgattggtgga
agccagtccatgaagattctcccttctcttacgtgcaattcccctccttcggtaagcatc
cagtatctccgcaaatgaacatttctctaagcttatcctgtagcttatacgtcgtttgaa
agctgctccaaggatccaacgaatagctaaggtttgttgacgatccctggctacaatccc
agggacatcataaatagtaccggcgactcctacttttaccacttcgcatattggctttat
attctctacggcgtcaaccatcagtttgattacatcgcgttcagttcgagctgggcgatg
aaaagttttataaacaatagcacgaactctcgttcttttaccatcgatcatgcgaaagtt
taccaacttcttgatcaattgtttttgctcaccatccaagtcccccatatagctgagaat
ttccgagcaattggacgatgacaaggccgaacaatttctattacgcaatcgttaccgtcc
atctttttcagccaactcccccctttccttccaacaaaaagaattcatcacaaaaataat
tcatccgggtcgtcacctttgtctgttaagccctaaatcaaactcccagtttcttaacca
ctcacgacgacaaccgagatcttcgacttagctcccataggtaatccacccggggcggaa
gataacgaaagggagacaaagtcagtcctaactaaatcaacatacaataacctcaaccgt
ctacccattccatccatcatatcagtcgagtcgatccgattcgttcttctctatagataa
ggcaagagagaacttctgacctcgcggatggagagggattcgaacccccggtattcctat
caatacttcggttttcaagaccgactctttcaaccgctcagacatccatcccttcgcgct
tcgcccgccttatctatctgcgcgctggcaggtaggggcaactctatgtgattcgctacg
cttgcttgcgccccaccctgtaagctgactctcttgcctgccggttagcgacacttttcc
ggtagtacgaatcgctacgcttcgcttctttctatatgataatatgcaccgtccgtcggt
tgctgcgctctccgcgggtaatagcaagagagttaagaacgaacgatcctccaaaaagtc
cgcagtgattgagtccgactcaagtgagtgagtgaaaggcgtggcaagagagcgagttct
actcgcgaacgatccgcaagtgaaggaccgatcctttaacgtcagtgctcttgcgagtat
tatgttatgatatgacttggcggctcacgagcaacatatagactaaggttgcccattact
ccctagctcctttttggaggcccaccgctccccctttcattaagcggcttgcattttttg
gcgagtactacagttcctccataatcacactgaacgcccagagcggctctctccccagtc
cacagcaacgtgtggaatctggatctactgtgtgttctgactctattggatcaagtcaga
tacaaagccttctactactactagggagagaaaatgctatatttctgagattggactctc
ttactgtgattagtctgggctgttcccgagccaggttccctggatccattctgacctaaa
tggatgaatgaagaagggggcgggcagatacgacggccacacacacctctttttagccga
ataaagccggatctactacacgacggctaggagcagagaaagattgagaaagcaagatca
aacctactctactgtcgattcaaaaggcgaagagccccctcatagtcgatcaatgaatgg
atcaaagaaggaggctctatctatgtcatagtatataagggaggaagcccacgcccaccc
ctgatcaaagaatgaagaagctagcccgggtagacttgaggagcttttgctctgcgtatc
cgtcccgctccgtcttgggggtcatagaaacatacgaacagcctactcttagaagcttgt
taaaaaaaagcaatccctcactaccccttcagttacctactttctttgactcatatcttc
ggtatacctcaatgcaagacaagcacaggaaaggatatgaaatcaaaaccgggctatcgc
cctatctaagcgggtttcccctctcctctacggaagaaatctttgagtctatttcagttc
ctgtgtctatcgctatcgccctattctctctcaattgcccatcctttatagatgaggggg
agtaccttagcagtagcttccaacatgaaagaaagatggacctcctcaagtgccagatat
gcatttttatgcattttcgaccacttctgacttaccaaatcagtttactgaaggaactga
cctaagcatagctctctctctctcaaatacaaatgccaagaattggataagtggtttatg
ctaaaatgcctttcatttctcttttaaggcgtttgtttttcctacttatcttatagtatc
agtcctcccaaatattaaccaacaacatctcggaacaaggtctttgttggaactaaagaa
aaggttattcaatccaactgaagtgaaggaattacctattcggaaccggaacaagaaaga
aagagctcataaccccctattaacataacatcaaaagtgaacagctctcctcaactgaag
gcgcacctactgttactagaagtctagtctctctcaggcgatctcgaactaacttacttt
ataggccggaagggagatatttagaaaacccgattccctgtcctgtcttaagaacccgac
tcaaaagaaagagaaaatcaaaccggactaaaagagaacaacaaaagctttcgacgatgg
aacagcacttatatatccagattggaattggacttgaacctaaataggaggccactttca
ctttcatatcaggaacgtcgacttgcacttgcaataatgaattattcactttccggcctg
gctcatattcacataggccactcaacaataagaataagaccttccactcccgtagaatcg
agagactcagaatctcaatgccttgggataatgcccaccttcgggagaagattaccgaac
gactttctgtcctcttcgcttcccctaatatttagggaaaagggccttgtcggccctgac
gacggaacgcatcgtcaatgaaagggtcctcgcgttggacttagttggaaaggtgggtgt
tcggcatgtccgttgcttgcgaacttctttagtagggcgggtagctttggagatcccatt
cctcacgtttctccttgtccccagacttcactctttcaacacttgtctacttccgaaata
gtaaggcctgtccctgtctccaaatgtatgatccaccgattcactgagtgagtctttctt
accgctggagtccctatctcttaaagccctatcagactgaatatccgtcccttgtttgcc
aattgaagaaagccaactatggtcttaaacaagcacccagagcgtcggtttgagaaattc
aagatggccatggtgaatgaagctggattcagacagagctcgtgtgatccattcttttct
ttttcgttatatggcttctggtatggttattttatgttctatgttgataacattatgaaa
ccaggagatgatatcttgggaattgtatctcttaagtaacaccttcagaaacagttcaga
atgaaagatcttggtgacttgaggcggtattgaggttttagaaacctctcgtgggtacat
acatcatgagccaacagaagcccttgagttgatttgctcgatttaccgctacatactact
tactatactataggggggttgttcctcctatgacgctgcagggtgaaagagctacgtatc
cacaagatggaatcggaaggggcgaatcatcttcaattccctcaaatcacccccatggaa
tgactgagattattgtgctttcctactcacatcccgatccgctccaggcaccacttgtca
atccatcccatcggcttagattcggtagctccccggaaaacccacccaactcaatcatct
tccgcttcatgcgcttcccaaacagcctcctctcactctgcgtccgaagccagacacatc
ggatccatcatcctgagactccttgtcacactctaacttccgactctacaatgatatgaa
ccttcggatccgcctcacacaacaagacctccaacaaaggattccgcattacacgatgct
ctgtcctccgccaaacaaagaaggataaagattcttattcgaaatctctgtgtttaaccc
tatttactttacggatgtgagacctacttctcttacagagcctttctatctatctatctg
agaaaataaagggaaataagagggcttggatctcaagtaaggaggatgacctcgttctac
aacttgagtaaggctgacccagccatagttgactccgggggtgttcaattctttggacaa
agaggtaagtaatctcctgggtcaatggtctctgtctcagctagctgccgtaataggacc
tcgtcatccgcggataatcaaactcttgcgtagccttcatacctccttccggcacaacaa
aagcaaaggttggcattggtccgtggcagtctttcatccatgttgaaattctcccaacaa
agcaagagctatatctcaatcaagaaaaggagctcagctttctctttttaggcgagcaaa
gcaaagatctgttccacctactctactctttgaagtgagtagtttgccagatatgcgctt
gttgattttctcaagcgagaaaacggaaagcagcgagaaaacggaaaacggaaagcagcg
ataaaacggagagcgccctagcgcgctccggctttagagcctccgcttgttcactccggc
tttcgagccgcgctccggctttcgagcgcttggtcacagtcgctgcagcacaagtcattc
ttgaaatcatcctgggcactagaggataacttattactaaacgacttagtcccaggctgg
atggaatctcttttcttcaccttggattggttgagagctaagtggcagggttcttctatt
cctgctgtccgtcttactcaaattcttccaaatctagaatctagtaggtagtggtagaca
gccttctcttatcaactgcgcggattggctctctcattctcttgcgcggaaccattgaat
cgaaaagaaaggacttcgagttggaaatggagcgtgagctcatgctctaccgataggaaa
aaaagggatcttcgaccattcattttctttctcaggttattacctgacattcatcttcgc
ttgttctcttctttactggtttgcctgtaagcctaattcctaatgatggacgtcctcaat
ggtcatcgtaaactccccggagttggaagctatttgtctcaggacgccaccttgttttgt
taccaatgcttctacgttgtttggatctccctttacatcaccaccccgaatgtacgagtg
ggtcaacacatcccgttctcaatcgaccggcctcctcaagaccatcactgacatcatttg
tgaactgtcgatagttcaacacaatactttcgacgcctgtgcctaaccgacctgacttga
ccgtctggatagaccactctttgatgatgaattcaaaaaccccctttctgctctagttga
gagctaccagacatttcaatccattgcattgttgtctcactttccgatgcggttggtcga
gtccagccccctctctctcaatacgatagatgcttctttcttcgattcgcgggacttctg
cttcaaagagggcggtctatcttattcaatggcgttgatcgccacttcttttgatgtgga
cgcgtgatcgggtagaggatccgcagatactcccatgtcagccttggactgggtcttgca
cttctcaatcccttttctggccgatagcgatgaaggaatagatgcttgaactgatcgtgt
caccctccgcaattgggagaaaggactaaatcccttgccggcgaggaagaagcaatagga
agagtaggcgcctactaaaataagggggagcagatcaaaccaaggaaactctagatggaa
cgcgataagaagcgtgagtagttggccgagaccttgacacaagccgtgatcatcctaccc
ccctatatggtcgtgtcgtcttatcccatcccttgctttcattgcttctctacttgctca
tccatgcctacatggttcagtcattaagtagtccggcggaatgagaaaagtgctcggtct
atctatcaccacaaagcgttgatgacctccccatttcctcatcctattgttggaatgatc
ctaggtctcgctaccaccttgacggatgatgatgaagcgagtttgagaaaacggaaagca
gcgagtttcataaaactccaagcgagtttaagaaaactccgagcagcgagaaagccggcc
tagcgcgctccggctttagagcctccgcttgttccctagcgcgctccggctttagagcct
ccgcttgttcgctccggctttcgagccgcgctccggctttcgagcctccgcttgctcggt
ggagaactccactttactgtctttctatttggatggagatgtgaacaccccctctttctc
ctcgtaggtttgattgcccgctccgcccctacctcacacctcaaccactcagttccaaca
agagtggaatagcgtcgcctaattccaattaattacttatgttttaactagaggtcttcc
atctgaatgaatagttctagaatcttggtattcgtacaattgggtatgcatggtcgcgtt
attcccatgcgctgcttttaagttaggatggttggtttgggacttacttataggatactt
tcacattttcactggctaagaaggaagcagacaaagcatagagaatggagaatacggacg
gttttttagtccaagagagacttttcatggccttatccgatctcattcttttatcttccc
ttgctgaagtcgtccagcatcaatacaatccgaatgaagaaagaaatgggccccataaag
gaatgaggacaagtgggcggatattgaggtagcgaaagctcgctcaaccaaaccgacccg
gcattggaaagcatcacgttctagccacacacaaaagaagtcagttagaaagaaagcggt
tcggaccccgggccccgaaaggaacatcttttcttatccactgggcaagggtctacgaca
taaggctcctcctacgaacctattgacctccgaacctaaggaatagagttccgcatcggg
cctcgagatcttcggtactttgtatgcttgccgcggataaagacgactttcctttcctat
tcgcttgcctgcgcgcttctacccctatctatcaacggggacccccctccgagaatggaa
gtgccgccgcctcatgtggcttactggctcatgtggcttaccggcttgcctcgagaatgg
actagttggagtgaggcttcgctagcatcgggattgacgagcttgcctggcattcaggta
tttcatccagctccttcgggccctgcttgtctttttcttatcggattccttccttcccca
tagtccacagtccccattcattggcctttaaaagaagggttccgaatcggtcattgatta
ccgtcaacccattctccataggtcggtccgataggaagtcctctttttcaataaaggatt
tcctttctgcttgctctactgattatggtctgaaagaccgtcttttcagatgtaaaacgg
ctgtggctgcagtaccgggaccaagaccagcttcatctcttccaccatcgggtcggtgtc
tcgtggcatctctttgggcctttctttcgggatctcttcaggcgtctggtggcattttca
atagaaggcagctaagaccatttccgtctcgacatgataagggctttccgagactgaata
atctctcaattcttcttttccacatcaagcagataccacatggtgatctgatttgctaag
tcggtgatccttcctactccttagttgatgggggattcacctgccatttgtccgtgcaat
tgttctacatcttcgagatcgagatttgcttttatgcgacctccaactttctttgttcag
accgagaatattggattaccggggcatcgtgagcttaccttgattgctcctggagttact
ccccccttttttgaagtctttgtctctcagtgcttctggtatattacttttcgatccttg
cctttaaggaataaaggaaaacaaagttcggatagggccctggctttggtgaatgggagt
tggccttgcacctgtttagccttggtttttcatttgcaagccccgcatctcactaagctt
ttcctagcagcagctccagaacagcaggcttcaaaagtatactaggagggtattttgatg
aagagtgtcccaactatcttgtttttacggtcggctaggctagttgaagtatcagtttga
gatgatgcccttacataaaatgtgaaagtttcacgatcccgtctagagtgatgaaatgtc
tatagaagagaagtttactgagttaataccggtcgagagaagaagagatggagatccatg
gtgaaaaatagaaacagataggccaggttcatcgtcctcattctcgttccaatagacaat
catccatgctaggctccatttatttgtaaggggggcgaaataaacgatcgggcttcattt
attcatgaattgaagggtgaggggtataaggaaaaaagattagggctgttcgcccaagca
agagcttttcaaactagagcccagagctagagctggtgcaaaagcccaagctagaactca
tactttactcagagctttagctttgctgtgaaactcacactcgagctagagctcaagcaa
tagcaatgtttttctttttgtcagaaagaatagccggtctcgagcaaagcaaagctgctc
gctctcatgagagatgccctaacctaccgcttccaagcatagacaagaaagcagaggcaa
gggacagcaggggtcttctcctaacgttactctaattaattagtccatttctttcgctac
gccccttatggcgaagcgctttctctatctactaaagcaacaagcgcagacctatcttaa
gctagcgtaggctttcgctttcgtaataagggactaagagctgggaagaaatacaagtca
gtgtctgtgatgcctcccttgagtcaccttaggaagagacttgtaagagtagtatgtgat
gcctccaacgtcggactaaagtcgataaaccagcaatgttgtgtctgttaagcctctcct
tctttaatcattagggccagtgattcccgggtagcaagcccgagcgtaagggcttgattg
gctgtttcgatcttccttaggggggaccttacggatattagtggtataattagatgatga
aaatctttttaaggagaaaacagtcgagtccggcctgagacttttcccgaatgaagtgca
ttaaagatagggccactgaaatatgctttgtgcgctcatgaaagacttgattagaggata
tatggatggccgcctgattctcactaagaatttccataggcatttgcacctttactccaa
tcgttgttaggagattcttgagccacattagttcacatgcggcctgagccatagctctat
actcagcttccgcgcttgaccggggcacaccttaattaaagtactatcggctgttttttt
ccaggtaactaagtgacctcctactagagtgcaataactatatgtagaacgctgattgtg
aacccgagcgagtttgagaaaacggaaagtgagaaaacggaaagcagcgagtttaataaa
actccgagctgcgagaaagccggcctagcgcgtggaggctttagagcagcgagtttaggg
agagcgccctagcgcgctccggcgggaacgcctacgcttgttccctagcgcgcggaggct
ttcgagcctccgcttgtaccctagcgcgctccggctttagagccggagcttgttcactcc
ggctttcgagcgttccctagcgcgtggaggcgagaaagcgctttcgagcgctccttttct
cataataggatcagaataggcggatacgcgaaggtgcccattccgagagtagagaatccc
tcgcgctggacaagtcttgaggtatctcaagatcctatacacggcatcaagatgagaggt
gcgaggggcctgcatgaactagctgaccacactgacggcatatgctagatctggacgagt
gatagtgagatagttgagctttccaacaagtctttgatacattctcggatcagcaagcgg
atcaccatcatctgaacacagccctattacgtaaagtatttggcgcaatcgggctggata
taggcctagctccctacttcccggtccttactattcccgactgccgcacctctactctac
atcgagcagatcgttcaaacatcttggaaggggcgaatgcaggaggttccgaacattaga
ctgatcagaaggttctttctatttggcggaagcatctatcagaagtcccccactcaattg
ttctattctcttaggttaggaaaggctggatgctgcgagaatgcaagcctaagttcactc
gtgggttttcttctttagtctggtctggtgctatcagcaagctcttctttcccttattct
tttagtattatcgacacggtcaacccgctagggaatcgaaaggatcaacccttgactgtc
caacaagagatgactggtcaagtgtttgactttctgtggaattaccctttgtcatagaaa
gtgattccacaaatggtctatgtggcattctgttttcaaagtagcatcctcattggcttg
attcaccttattcttcccccttttcccctgctcttcatgtgctaggtctgttctacccgc
aagttctcaaagagagaaggttggaagagaaatcttcgaagaagagtgttcgggcatcct
tccaattaactaccgccagcctaagcctattagttagtatggaaaaaagagttacgtgat
agcgtagttataaaagaccattcttttctttcacaatatccgtgttgcctgttgacattg
aataccttctcgagttaggagttcgagttcctccgctccgggatcttggtctaccttccg
gtttttcccctaaagaaggcccttaatgaaaaggtagaaagcaagactttgaatccccat
aggttgagggtaccggggcccagggctacttttttttgcccttgtttcatgtattgatgg
agtgtatcgacaggtggaaacgagaaagaagccttcgccaatgtgactcccttaggcact
ggttcctcggcttgattctcgaacctctcacaagacattcttttctcattacttgacggc
cctataatgaatgatatcgagtggattgaatgctctctagtacacgagaaaagcaaaagc
attagccaccggataccggcttttaaagcactattgggcggtagttcctatgcttcattc
gtaaaccatctttgaggcgacaaaagattctcaaatgaaaagaatttcggatcattcgag
attccccgatttcttactcaaactaagctgaccgaggaagacgaagatgaacaagaacgt
atcaaagacaacaaccatgttcttatattgattgcgtaccctcagaaagaaaacctttcc
caacctctcgagcgctcgaaagcctccacgcggctcgaaagcctccacgcgctagggaac
gctcgaaagcctccacgcggctcgaaagcctccacgcgctagggaacaagcggaggctct
aaagccggagcgcgctaggccggctttctcgcagctctccgttttcctcgcagctctccc
taaactttctcgctgctttccgttttctcaaactcgcagcttggagttttctcaaactcg
cagcttggagttttcttgctgctttccgttttctcgtttggtaacatctcaatggaagat
tgttgagccgccaacggatccatgagatgatgaatggggtgcgaatcactttactcttgt
cccggcttcttaactccatggagtccgagggggcacaggggagaaatagagcacgtggca
attaatcttgattcagttgatcctcttccagcacctggaaaatgattaggaactttttga
tcgctcgttaaagaaaaaaatatcgcggatggaagtgtaccataccaagttgggtcaacc
actaattcccctcctgctgatcccggtacggaaacatctgctccgggcctcctaccaagt
aaagaaaaggacttccttttagactactcttctcatagagtaccaaatgaaagaaagttg
agaaagagtcttcgaaaggaacgctcgaaagccggagcgaacaagcggaggctctaaagc
cggagcgcgctagggtacaagcggaggctcgaaagccggagcgcgctagggaacaagcgt
aggcgttcccgcctccgcgcgctagggcgctctccctaaactcgcagctctaaagccgga
gcgcgctaggccggctttctcgctgctcggagttttcctcgcagcttggagttttctcaa
actcgcttgccgaagaaacgaaaatgaaattggttgattccaaaaatcctcagttgcatc
gcgttttggtcgacccttttttcactctcgagtgccataaggaacttaacctacgggaac
aatacagacttatggggagatccttggcagagtaaaagctttatatggcttatagcctgg
gtcatcttagttgaacatcgttacgggaatctaatacttcctccagtgccccttccaagc
aaaacatcgataggtcaacgacttcgatttggtaccgtaccgctccgccccttgcttcta
ttgtttctggaataaaaagtcaataatctgctagagaagaagaatcccaagatctagggc
gtctttttgtatggaaataatgccctcaattgttcaagcgagaccgtctggatgattgtc
atcccaataagggatggcaaggttgggctaataaataataggcagtcaagtctcgagaaa
agaagagaattccgacagttgtccaggtaaagaaatacggggaagggaaagaaaggggag
ctttgcgggcatcacaatagaattctttgtcactttttccccgcaagcaaaggggcctgc
tgctttcgagtttgaagaagggtggatggaatcctaatctgctatatggattcccgtttt
tgaaaatctgcacttttcaaaatccagaaaactgacgggattccaggattcgattcctcc
ctggggcaaagactttgatgcatacctattccggttgattcacaccatactgtatgtata
ttctcataagatgagacacactagctaacaacccgcctggtgctacatcatagacacaca
gggaatgtagattattaaataaaaatgaaatgacagcaatggacctcgggctttatttgt
caagtctctattcctttgtttgtaatcgaagcccaaagatctatgaactagctcatgctt
tactagccaagctgatggaacgaccctgcatcttcttgatccctcccacatttgtattag
tatgagtattgcgtccaacatgaaacttttgatttttagtacctcatagatttcttgaaa
taccttattatgatgtttcgttatagcatatataacagcctctggtttaggtaggcagcc
agcccggcaaatagacatccacaggaattagcttctcgactccccgaacgcgactttaag
aataagaatcggtactgaatgaacatccctcctgttatattatagctcccatagctagga
aatcttcaggcattcctctttaagacttctttcttactaaagtaaagaaggagccatttt
cattgtgactgtgctggctgtgaaaattaggtcggcttgcctaggactcgatcttggtcc
ataacgagaatcgcgagccgcaaaaaaaaaaaaaaaagaaaacaaacatggattcggccg
ggttctatacccgattcataactggagcatgcagcctctcctggatacagaactatagtt
cgtgtgcagtgagggatctttataggtagccagtctttcacttccgcctctccactccca
tgcctttcttggtcggaccaacccaaccggcgatttccgacaagtctttctgcattttga
gagtaaatcaagaagcggaacactttctttatttatatttatggataaccaatccatttt
caaatatagttgggagactttccccaagaaatgggtacataaaatgaaaagatcggaaca
tgggaatagatcttataccaatacggactacctatttcaattgttgtgctttctaaaatt
gcatacctataccagggttcaagtttcgatcgatatttgcggagttgatcatccctctcg
aaaacgaagatttgaagttgtccataatttactgagtattcggtataactcacgcattcg
tgtacaaacaagtgcagacgaagtaacacgaatatctccggtagtcagtccatttccatc
agccggccggtgggagcgagaagtatgggatatgtctggtgtttcttccatcaatcatcc
ggatttacgccgtatatcaacagattatggtttcgagggtcatccattacgaaaagactt
tcctctgagtggatatgtggaagtacgctatgatgatccagagaaacgtgtggtttctga
acccattgagatgacccaagaatttcgctatttcgattctgctagtccttgggagcagcg
tagcgacggataatttcgaatcaacataggtctagtccaggggacaaatcaataggaaat
gcaatttgattctgaagaagcgagaaaacggaaagcagcggcgcgtggaggctttcgagc
gctttcgagcgttccttagcgcgtggaggctttctcgcttgctcccggaacgcttgctaa
tataatagttcccttccatcttcttaacttaagaacgaacgccaccatccttcttattca
ggaacccattgagggggggcgtcggcccgggaaggggagagtggccgagcggtcaaaagc
gacagactgtaaatctgttgaaggttgttttctacgtaggttcgaatcctgcctctccca
cttgttgtagacttaagaaaagagaaagtaggcgtcagcctaggagggccaaccgagcta
agttttttggccgtgccgtgaagtgaaattgtatcgtatgctagttagagaggttggcga
actactacgatctatagggattccccatctatatcccatcccaacgagacgagaatagaa
gcgagtcgcttccggcgtcggcttgtagtctctgcagtcagcacacgcacgcacccgtca
gaatgcctccttggttcgggacgaagccaagcgatacatacgatagacgaaagaagcgcc
cacccagcaggagggcgcgcgccctgtagtttttcagttgcaaactcctcgaagccttag
ccctgtagttttgaagcaagaagcaacggattgagcgcgcaaggcgcgaaagaacaaggc
aagggcgaaacccttgcttgttccgttagcgcagccgttttgaagcagcaagcagctaaa
gcgaaagccgtagcgcatccgctggggaacgcaagtttgatcgaggattggagaggagag
gagcaagcggaggctcgaaagccggagcgcgctagggaggctcgaaagcctccgcgcgct
agggaacaagcgtaggcgttcccgcctccgcgcgctagggaggctcgaaagcctccgcgc
gctagggaacaagcgtaggcgttcccgcctccgcgcgctagggaacaagcggaggctcta
aagccggagcgcgctaggccggctttctcgctgctctccctaaactcgctgctctcccta
aactcgcagctctccctaaactcgctgctttccgttttattaaactcgctgctctccgtt
ttcgttgcttgaccgtttattaaactcgcagcttggagttttctcaaactcgctcgggat
ggatttaggagtctttgtgcgagccgtatgcggtgagagtcgcacgtacggtaacgaggg
gggttcgcgtctatacgtgtagtgtggtggttgggcctacccaccctatttgttccatga
tctatgggtctactggagctacccacttcgatcaattagccaagattttgaccggatacg
aaatcactggtgctcgatctagtggtatttttatggggattctatctatcgctgtaggat
tcctattcaagatcaccgcagttcctcttcgggcgactgtaggacggacggccccctata
ggtagtagggtaggaagggtggtaccgctcagattgcggccaatcctcctaactgcgcac
gggccgggcttagagcgcgtgaaactcatcactacctcgtaagggcgttgagaccatagc
atgttacacaaaagcgccgctttctctggagtgttgtcacacagctgcccaactagaaga
gctactcgctctgtagtgttgtcacacaagataagcacgccgcccgcctgctggccgggc
gaatcgaagttatcttccggtcaactgtccacccagtcaagtgcaaaaaacacagtggaa
tcacgcaacgcacgctgctggtgtgctccctgcccacgaggaaagaagagcgacaaggtt
cagatttgactgtttgcagcatgggagctgattacccaaaaaatccctgggaaaaaagaa
aagatatctcggtaacgaaaaccataggaggctgtattagcgagatccaacggtgaacag
ctgcccaaaagaaaaaccgcctggaagtctgaggacctttagtaccgtaccctacccccg
aaccagcagccttcgcgccaagcgacgaccgcccttgtccctttcctttttccattcagc
ctacttcttagctttgttccgtcagtctaaggcaaagcttaagtggttcgcctaccttac
ccacttgacgaaaggggacgagcttcgtttcgtttccgggtttatggcactccttccttt
tgaaaagtgacgctttgcgtcttcgcttccgggtcaagggcctttcgagcaagctttcgc
cccggctttcaacaactttcgctttagcttccaaaggcgaccctatgacgtttccgtcat
tgaagtagcctttcgtcactactgtcgattcaaaaggcgaacagccccccccatagtcgt
atgggtggggtctttgtggtaagctgccttggatatgaggaattcctataatagaaaaat
agaacaaaggcaaagtccggtatttatttgacgaggatctttctatcaatagataggaat
gagtgttcgatataggggataggatttatctgctctctctctcccatttttttgcttcaa
tttcggcggatagaactataaaaaaagaaaaaaagggatatgattaaataatagatacat
agacatctaaagggatgtatattctattccggaatatatatctatagttatataactata
tttttcatctatctcttgtctatctatctatgaataaaataaaaagagttcgtttttggg
ttccccgaagccccgaatggattggatcgtttctgcttctgccaacgaaatgaaggcgtc
gcccgttccgaatgcttctcgcgaagagaataagatgcccctctgtctttttccgctttg
ctaatcttcccctctaacgcgggccgggcggcggcgggcgcgggaggcagaataagagaa
gacgctcttctctgaggtccttttttcaggaaagcgccctctttttgtcatccctgcggc
ttccctgaggctttttttgtattgaacgcatggcgtagctaggacccctcccatcatgtt
tgagcctatgttcaaaccaaaacaaccaaccccggggcccccaaaggggaatgaaagaat
gcttgccgacgttcagataaggcccaaaccactaaaggaaaggctcgacgaaggggcaag
gggtaaggcggagatcgatttgtttttcatcgaaaacgaagaaggccgaggggatagcag
ccttccttcgggctttgcctgcccttttctaataaagaattccggctcggcccgggaaag
cgctggcaacaacataaaggaaggggtccatgtagctgctgcgcccgcccactgagcagc
aggttcggcatctactaaaaaagagagaatccacttcagataaccacgtctgtgctaggc
agcgtgtggaatggccgagagcggacccttttggatatataatccaagccgagagtggag
ttacgtgaacagccgtctgatggaaaacaactttcacgttcggttcagagagcacttttt
tcgttgagaattcctcgttcccttttgtgtgaattccccagcggcgaattaacaacttgt
ggggccctctctattaaatctctcgagtcccgaagaaaacccccctctccctcggactca
atctctcttttgactcaatatatgtgggcacctgatatctatgagggttcacccaccccg
gtgacagcattcctttctattgcgcctaaaatttctatttctgcaaatatgtcacgcgtt
tctattgttggttcctatggaggtacattgcaacaaatcttctttttctgcagcattgct
tctatgatcttaggagcactggccgccatggcccaaacgaaagtcaaaagacctctagct
catagttcgattggacatgtaggttatattcgtactggtttctcatgtggaaccatagaa
ggaattcaatcactactaattggtatatttatttatgcatcaatgacgatagatgcattc
gcaatagttccagcattacggcaaacccgtgtcaaatatatagcggatttgggcgctcta
gccaaaacgaatcccatttcggctatgaccttctccattacaatgttctcatacgcagga
atacccccgttagccggcttttgtagcaaattctatttgttcttcgccgctttgggttgt
ggggcttacttcctagccccagtgggagtagtgactagcgttataggtcgttgggcggcc
ggaaggttgccatgagtaaggttgggagaccgaaggcagttttccgtgcaccggacacgt
agcttaccgaatcagttgcgacacggatgggaatgcatgctacaaaagacagggtcgagt
ctgatacatcaaccgtcgactccatatccttgtacgagtccacaatcactacacgagatg
aacctgggtttggtgaatggaagttggccttaggtgtaataggactcccagttactgcgc
gcgatcgtatactgagcccgtcggttgttggaacgacgcgagccgggccgggcctcgatt
ccattcttcaagatgaagggacagaggtgactaattccccatctcatttggggcagaaaa
cgaatcgacatctcgatgtgatacagccctttccattttcgttgggaaagaacggcgaag
tccatccgaagaaccgtccaatgaagaaataagaggagagcaagcaaagcgccaatggcg
cgcgaagcgcatgcggaacgggcacagagaaataaagaagtgtggaggagaagcagccga
gctcattcccttcgcttcctgggcccaaagcagtgctttgtttcctggccaaatcaagga
tttggggcttcttgcaaaaaaaatatgaatagaaagagagatccatccatctatccggat
atctaaaaaagaatcgatttcgcaacgtttgattcaaagaactgcgcttagcccccccgc
gcaagaaacggctctgctgcaatggatggcagagggtccgtagtacccgaagcactggag
tgatccagtagccgggaaggggcctagaagtgcctactactacaccacactacacttggc
cctacacatttacagagctaacccctgtccagtgtctggcagaacgttgggggcttccat
ccttattccttatccccatctcagcccaggctaacggagccttacttattcaggggagag
agtggagcctcgagaagcactcttgagaggaagatccttggcccctcttcattctctaca
ggggtctctgcccacatggaagcggggcagagatggaaaggatcaaacacgggaataaga
agcaagctcgccttcctttttgatcatttttatagagggggatggataaagtggacaaaa
gagactcacattttccagtcgggttcctttttcgtctcgacaaaggtcttgaaaacgctc
ctaaccccttcgtagagccgtgtattgtaagtgatccgaacctgcccggagcgagccccc
cttatagaggcaagtgaagttggtgagccgtatgatgggcaactatctcctgcggttcgg
agaggactcagctgttagttagtactcccttggtttcggggtggaccctttcactctatt
ttattatatacgcttagcgaaaagaatgttttttgatagacctaagacatggattctata
tgaaccaatggatcgtgacaagtcgttactactagcaatgacttcctctttcattacttc
atcctttccatatccctctcccttgttcgatcttactcatcaaatggcactcagttcata
tctgtaagttcgatcattgacaaggttcaaagaaagggtgggacattcaccatgaaggcg
aaaaacaagcgagatagactagaatggaccacgcccaacaaactacggcattaaagctta
cgtgctaacgcacgccccgtagttttgaagcaagaagcaacgggcgcgaaagccgttgcg
catccgttttcttgctggattggagtaagcagcaatagttagatctttaaacagggcatg
gccttcttttcttttcacgtaacacaatccagcgtatttgtcacgcagaaacgaaacagc
aaggttcatcttcgacctgcaactgcgaggtggaaagcacttcttttttgggctaagaag
cccgatgtgctagcgcttgtgacccaagcctgaagtgactgactaataagaaagtgatag
gactcggctttctttcttttatttagccaaggatattcttctgaagcaagcggaggctcg
aaagcctccacgcgctagggaacgctcgaaagccggagcgcgccgctgctttccgttttc
tcaaactcgcttggaacaacccttaacaaagataattgaccgaaagacaggtagtacact
caaacctcttagactgattgctttaaggaatccgcactcagttgctattgattgagcgaa
cgcatttcggaatttttagcagactttgatgccctctcgtgtgattgattgacagacggt
ttcattagtggactcagatccccgagcggtcgaatcgaaatgaaaacatctctttgaagg
caggcactcgactggatatccaaggtgggactcgaagctgccatctccaactagttggtt
gaattctttaatcgacaggtgaggcagatctgaaggcggaaagcaggtaatcgaatgacg
gaagaggttctcttattggtgctggtgatggaccactacttcatggcagtaggtttcatc
aggtcattttccgtagaggaaagaagaggtgaggtctgtagtcactgcaattgatccttc
ttttgacctcattcgagactctccggggatggcggttcactggccctggcgaatcaaacg
acaaaggacggcggaggtagggtgagcaacaggtactactagaacacctattgattcttc
tttccccggtaaggtttctcaagaataagtcgaccggttcttggttcgagtcttcccttc
cctgctacagcaattgatcaaccaactacttcgacagatatatagaaccaggttccaaag
gtcgaataattcgtcgaatggcaaccattatttcaaaggggccggctacaggcgtgtgag
taagacgatagaggcaagcacaactcgatccgtgcgcgccatccacaacgccccatctgc
ccgcacctaagacacgcaccccggcttccacttcttgttcttggaagagctccctgatgc
tgcccccaacaatgaaatttgaacgtagaagtatacaaaaggctgcgccctagggatgag
gatctacactttgtccagacaggctcagcctgttcatcctcctatagtatacgtcttctc
atgtacctttgcattaagaaaatgaggaagggttattatgatgcagtagctaagactgcc
ttatcccatcaaattattcattgttacccttcatgatctgactaagattatcggcctcat
tgtttttcataccatcatactccagttgatcacaaaggttcttcaccatcataaaggccc
cttcttaccctgctgaaggccatgttgttcagttcgttcccaggcactgacgcttacttg
cggtcgcatgttctttaactcccctcaaagtaagccatgcctttcttgggtctgtaatgc
cccaaccaatatatgggggcgcgtctcatcagctacaggcatcatgatcgcatgcatagc
cctaccagacaagaacaagatgaaaatagcttcttactcgccacattctccggttcacct
tccgcaccactcactcaaaattatccaacattccaggcccatcaagaagcactttacctc
ttcactccaatttacgtcattttcgcggtgaacggcacacaatcgacattatttccaatg
caaaaaagaagaataaggcacacacccacacttcaaaggaaactcccatttgaactttat
tgaaacaagcaccaaaagtgaaaaataagactaacattgaataagaagaagcgagtttga
gaaaactccaagcagcgagtttcagaaaactccgagcagcgagaaagccggcctagcgcg
tggaggctttagagctgcgagtttagggagagcgccctagcgcgctccggcgggaacgcc
tacgcttgttccctagcgcgctccggctttcgagcctccgcttgtaccctagcgcgctcc
ggctttagagccggagcttgttcgctccggctttcgagcgcttgggtcttcaaccaagac
tcgttgttcacttgccaattgcatcaccaactggtcaagtgctcagcctgtcaaggtctc
tgccagaagcgaaagtttcaaccgacttcctcaggcaatttcagcaccggctcaatcacc
atcgccatcttcaaaccgtcaaaagccttttgacaagcttcagactagttctcaccccga
tccttcttcagcggatctgtcaaagccgcgcctctttcctcctgccgaatcatcagagac
atggaataacattactgtaataaatgaaaaggttgggttgtcgagtgataggggtgatga
gtggagctcccagacagcaagcaaagagcagagctacaatgcaaggaggtaggtgcctaa
attaagcttgttcctttctaaggcagtaagtgaaggaagcaagagctgcggaagaagatc
agtgcgaggtagagcagaggagagtgttgcaacgaaagaaggcaggcagcgagagatagt
acagcgtaagggagagagggaggtttgatgggacccaatgacgtccatcccccaggcttc
aaacgaccatgatggcacggttggatgcaatggttctagggcctggtggatgtagtcacc
atgaaactggcgggcatcgcaccgacgggcatagtcgatgcaatccttgatcatgggagg
gccaatagtaacccaatctccggattctgtctttttattgagctgatgagcacaaaaaat
gccgttatgggtctcttgaataaccttctctgcatcttggtccgacagacaccgcaggag
cactccatcgccgatacaatgttttcgtttgaggatcgcctcggagcacgtcttcggcct
tttcgttcgggtcatccggtagtatcccgtattggattttggatgaaaggatatccccaa
tcgtcgaattcccacttcgtcgttattcgaactgaacgtcgattgcattccgcaagagct
tcataagtgtctagcggtggccgatctaagactgtgtgatatttatgggttcaccgtcag
acggtgtcatggaagctgctaaccatgctagtgcatcggctcgggcgttctttcctttcc
cctcggcacatgttctatgttgaagtacgtgaacgcatgtgccaaaccacacttttttcc
ctccggtgataaggtacaaggtcgggctttctcacttcatagacattgttcatttggttt
acaataaggagggaatcgcccctgacttcgagtcttcggattgccaactccattcccata
atcagcgcttgatactccgcaatattgttggaacacggttcgaggagagcgaacgaatgc
gggcccttctggtttgatgaaaataatgccgacacctgaggactcttcttttcgtctatt
cattcgggaggcaccgtcaaagtgcatttcccatggggctagggctaacatatgccaatc
aagggcaaagggaagcagggacaggcaagaatgcaggaatagatggttgtgaataaacct
gtgccccgggtcaacttcactcggtctttccgccttacaacactgagaacaatgaacaga
cctggcggattcataaagtcaagctgaaaaacgtgatagacgtgcgtactcgcgcgatac
ggcttttttgcccgcattgcatgaacattagagcagctatagcttatataggaaggaggg
aattatcagacagagtaatttagctcgttatgcacgttaggctcgtgaggctcaacgagg
ctggcgataagctggcgtaatgcttgcgataggttgagcgatcgccctttaacgtgattc
gtctcaggtgggactcatctccctagccgtcgggagatcccaaactccgttgtcctgcga
aacttgactgacctcttagggcctttcatgctctccatagacatagaaagaagcacaagc
ctcacaccggattctggctcttaaaagggtcctgtcactttcctgtccctatctagtcca
ccagccaagctcagtgaaccagtcgatccaactttgaagtcagagaaagctttttgttaa
caagcttctaagagtagactgttcgcctgccactttctatctgtctaagtaagtcgaacg
aagcgggccgcggagaccaaaatattctccaagtctcgtggagctaactagcagtgacca
ggacccgtcaagcgaacaagcccagttgaacaaagaaaagtaggcctgtcaagaaggcaa
gctccacgctcaagctcaagctttatctccttcctttccaaccctgaccacaccttcctt
cttttccaatccctttccttgttgaactcaatggaaccgatccttccaatagccaatctc
gcctctcactgatcgacgatccttctccctcagagaagagtccacgagctatcgacttgg
ctgagaccttgttccgagatgttgttggattgtgatgcgagtgggtcatctaaagcggaa
gactaatccgacacgaagtcacttcaaagtcaaacgcttttgacaggtacggaatggaat
ccaattctatgttgtagcagcatatttttttggaatctaaagaagcaatcaaagtcctta
tagatctcgcctatcgtctgtcattcagagaccaaggaaggctcggcccataagcaacag
atcccaactatcatcgatcgatgagactgtgaggtctcggtttgagcaatggggaaggta
gagtgtattaaagagtcggtgctaggcaagcatagtaagtgctttcgcgttctttcgaac
aaagaaatggtacttttattaggtacttgagtcattggatcagcttcagggagccaagct
cacatcgaactgcaaccctctgagtagtcgcagcatctcaagtgctagttgctagcggaa
ttccgctaggcgaaatccagagtgtagacgcgctagtaccactaaaaagcaaaaccatgt
tgccaccaggaaatcgcccccttcttgctagggtagttagatctctcatatggcaggtaa
gttgaatgctccggtcgttgccgtatccctttcattaagactggggcacaggattcattg
atgagcctcttcgtttgaggaaaatgaaaatcaaggagcctactcttctccatgaagtct
caggcccctttcgaagttaagaatgctggtgagtgaatccgtaaataggattggaatttc
atgaatgccgtaagtgaccggcaactcaaggaggagtgaaaactgcgtcaaaacaggaag
atcaaaaggtcaaggtggttcgtaaacaagatcgtcactcagatacggtctcttccagtc
atcctcggagcgatttcagctggaattaaccgtaccgaggggccactcgccgcgatgtct
tggttgagaggccccacccacccatcttcccacagtctaactgaggtagtaccatctcca
attcgccacttcttgtgttgatgtacaaagaaattggttgaggcaatcgacttcctacag
aggaagcacttgtgcacatcaacttaggatatcccctccgttctacaccggattatgcac
tcacctattgggcccatataggaaaagactgactttcagtgcacgccaaagcagctttgc
ctggaacgcttcaatctttacaactaggtccctcattctcagtcggccttcacaaagcgg
tttgcacactttggaccagctggacagatgggacggcttagtatccctaccattgccgga
ccaaaatctgtgatgacagagacgtagcttccatagtctctttccacttggaatgagaag
atggtggtcaccggtcgggaattccgaaagcagagattgaatgaaagtagattcccccac
cccattccaagccattcctaccaccccgacatcctattcctcacccgatcttccagtgat
tgggagtcggcatgacgttgggctcgacccagaagaggaaagccaggatagattctcgga
agagatcctggattcactcctcaatagcgtgcaaggctccttcacttcgccgcgggctcc
ctcttctgctgcgaaggagaggttttgttgatcctttttaacggatctcgccagatatag
aaatggttcagcaaattgatccagtgagcagtctggctttagctcttggattggacatga
gttcgttgttgagttcggatttctcagtgggtagggctaacaatttctttaatgggtcag
taagatgatcttggataggttcgtccgcccgcatctgatccttcggttttagattcagtc
tgcttcttcgcccagcaggatggatggcgtcttttgtacattatggtggagggcgacatg
agcacccaaagagagtctcgtctttctgaaatttcctaggaagagagagtgatcgagagc
ttcatccaacaggggaaggggatgtgaatcaatcagtcgttcgttcatgcacactacaat
gccaaataaagataataactactatacaacaacgggttgtatgcatcagtcagaggaaga
agcaaaagggcagtgcctacaaagccatccaagtcgaagcatccattattgaggttgacg
tcggcgttggctgaaccaagaaagagtgctacaagggttgtagacgagagagagggtgtc
catgactagaaggaggtcaatcaacagaaatcgtctttcatcccttttgaaaacgggata
agaaaataaatcttctcttctacctatcaacatagagcacaaagtcatttgatcataaag
aaggcgattgatttagaatttccgagagggtatactatagggggtctcaggttgattaga
gcacttttctttcgaaacatgatccacaggtcggtggaaagaaagcagacaaatagaata
ggttgagttgcctggcaagacaagaggagtggttccccaggacttgaaagcagaaaggtt
catgccaagaagacggagcacatcatgcgggatacgttcagaccctggttccaaaggaaa
acaaagagtagtgagtcgaagatcccggttggagctctcaatctctcctcgggcagcttt
ctctccgggcggataggctgatctttgaaccatgcttgtctggcttaatggatagatatc
gtgatcaacggaacgactgaatcttctgatctctaattgacggacttcgaacgccagagc
agcactcatctttcttcctgagtattcagcctgcgatgtcagcgtcaagcaaagagagag
gtgaccctccttcgttctgaacggatggacttcctctcgaagggcgagccgacaagtagg
gctctttcttctcgtggcaaagtccttgagtttcgtgctttttccagagggaactaataa
aataaagaaaacacatcaagcggttagccgaagagttcgcaaggctaggctagtcggggt
ggttggagagggtccgctttcaataagtcggtccttgccccttcttgatcaatgacaacc
gctgcattgaacaatcgagaatatgaataacctccacgtgctcaagcagtgaagattctc
actcaaggaagctccaacaaagaccgggttttgatcttgactggacagacaggaattaat
taggtagtagggggccgtgcatgaaggaagacatagatcgaattaaacgccaaaaacaag
agcagcaagtgggctaacccgacgatcagtcgtcagtcaatagaatccttcttgcttttt
cgacctttcaaagacaatgtcatgtgaagctagtggataagtcaatcatcaatcttgtac
tcgaccgactccactctttatcttgcttggctttgactctctctcctctttcttttacga
aggggacgtggagagtcagatcttggtccattatctatccaaaagatgaggaaaagcttc
agaagagatagataggttaagaagaaagatcttgcacagctcgacttgatgagcctagct
tccttaagctgattcgatcactaagaaaatagggcactcttattctctgactcttggctt
ggttgggcacacttttcacggttaactatgctcgtccagctctccccccaaaatccaaat
actctgactattcaatgcatgatccctttacttgtcctgttagggggctcgaacaaaaaa
aagaagatgagagagaaaaacgagctattgctttcacttgactttgaataagaaaaaaag
ggtaatcctgaccaagcgatcactggttcaaggcaaagacccaagaaatcacattaactt
aagatcgggggagactagagtcgctctcactgagactatctacgaaaaagggaaggtcgt
ccttctttctttcccaacaaggagaaatccgttgactcttaagatacactactaaacggt
cctgtccttccctttgacaagtaaagcaaattcggatcccctctccctaacaactaaagg
tcgaaccgagcgaggaaaggaaagtgtaactcaaagtcttgtccatcgaagaaagagaag
tgcgccgtcctttcggcctacgcttgttcgcttccacttaatcattctgcaaaagaaaat
cgagaacaactctaagctatgtgatcaataagtgagaaaagtctcactaagagtacttat
agaataaagttagcagagaccaaagctagatcaaagcgaaatgatagatcctccttttct
cagtcagtctcttttttgcttaggttcctgactggcttgaagaatagtaggaagactcgc
atccggtttagaagaaaaaaaggggaagtcgatctcatcaaaatcccgaaataagaaagt
ctcatttcagccggttcgtcgatcaccttcataaaagtggttgagtttagtagtggcaag
tgctcgtgttatgccgaaaagaagggttattatcggagaaaacggaaagcagcggcgcgt
ggaggctttcgagcgctttcgagcgcttaaaggggaaataaatcttttcctggaccacag
caagattcggggtagtgccagtagatagaagccaacaattacgggcttaagtgtgccgat
ccgtggaaaaactgacaattattcgtgtacgtttgagtcttaatttgccccacagaatag
aactctcaccttgcttaaaacaatgaacccgaatttcgccccggttgactagcttttttc
cctctccaactaaatcgagtaaactcctgatccatctcttttcccttccttggttgagtc
tatccccctctttcgaaaggatagatgcttccagtgagtgatagtgattgagctttcaca
ggagaatcaagacgccccgattcctttggaaaccgaaaaattaccatctgcgtctgaaaa
tcttctattgttattcgggagaacacaggcttcgaaagcttactgcccggaatcgggacc
catgctactctgttctggttgaagtaccatctgacacagcggattccatttttctatcgt
tcgccttgtcaatggaaaataaagactaatggtttcgcatatatcaactagatatttatt
gccagttggtataaggaaagtaggagcctaaaagatataggggaggacatgagatgaaat
tcccctcattatccatctattacatctggttgacttgcctctggggtcatcttactcttt
gattagcttatagctcgcccatcccacccaaatgattggctagggcctttactctaggaa
ggctgatactaatctctgtttaagtgtgtactccagatccgatatccgatatgcgcttcc
ccagcaaactacggctttgaagtcctgcaaccaaccctaaaaaactacggctgctcgaaa
gccctacattgaactaggcttcaagggtgaaggcaccaggaccaacaaaaagaagacgac
ggagagtcgcaacgggagcctttcattttccgggacaagccaatcgatcaaagggcaccc
acctgatagagagtccaaagcctatcgaaagtctataagacaaaaaaatgtgatatcact
tcgagccagaacagcttgtttattccattgactgagtgttgatccaccggatggagaagc
tgcaggggccagtttcgagtcctggttcacactacttacgaaagtcatcgttaggtgcgc
tcgcgaatacgtcgtattggtatgttcacattcaagtttggatcaagggcgtcaaaaatg
ggctcttctctttcttattcttacttatgtaactgtcactttggagggccggaaaagtga
caccgtcacgtctcgtctcagggtcgtacgcctggaacaagagggttcgtcgtacaattt
cggcgatgaaaaagaaaaaggccctgtttgtccccgtcgttcaggaacaaacacttcgcc
aaatccttttgagtcccggcccggtttttccccactaaccaattacgttacgaccactga
acaaacttggttgacgaacatggtttatgcgccgctaatgtagcggcttgtcgagcattt
gacaaactcacaccatccatttcaaatgggatttgtcccgtggacacacgagcaatccaa
cccgtaggatttccttttcctcttcccattctcacttctgtaggtttccccgtaatagga
agatctgcgagaactcttacccatatcttaccatttcttcggaattgtccgctcatagca
cgatggaattgtccgattgtagcccgacgcgctgcttcaatggctcgatatgaaagacga
ccagctccacaacttttggtgccatatcttccaaaactaagttgtgtaccgtccggttcg
cgacccctactacatctgcctttactatatttactatatttcgtacgtttcggatatagc
acgtcccttcttattttgactatatgagatccgcactttgacacctgaaattccgtaacg
agtagatacttccgcaggagcataatcgattttctggttaaatacattacgagatgtttt
tccatactttccgcattcagttcgcgctatttccgcacctcctaatcgacctgaacaaca
aatacgtatcccctccaccccttttggcattattaatggaatatccttcactattttact
aaaaatggaacgaaatgagatttgattgttcctcggttgaaaagagatgtcttgagcaat
cagagaagcactttgataaactgatgtaatctttaccgactcaattaaggtattagtgtt
tgttctattagacaaaaaagatcgcatttttttcacttcgttcaaataagagttgtaccc
gtacggaattatcctctttctcagtatgatctctatcatcatctctattccctttatcaa
ttctcctatcccacctaggcctatgaatttctctataaattccattaccttatccttacc
catgaggttccaacatttgatccttaattgacctaggagttgttcccgggcatactccaa
aaataggttattatacaccccaaccccatcccttggaaagaaaaaggtagcaccgatgaa
aggaaagagcgagatggtggtttttgttgttcccgcgaagcgaagatcattcgcttggcg
aatgaagtggatcaacctctttttggcttgggccaaacactttttctcgcaggtcgcaaa
aaaagcgatgcgagagcgtattctcttttctaagcttccttccttccttccccccatcgt
agatggttcagccacacccggtgccacgaaatgattaagaactacgacggggtcgaaatg
cattttgttctttgtattcaataagtattgcatgaccgaataattcaaggaggggcgcac
tgcggggagggtcctttttagtagatgactcgtcgggccgtcagagcgggacttctttgg
taaaaagaacttgaataactttgtttttctggaggagtcgtcattttctatcaggaacgc
tatgtcatttacaaccccggcgtatttcggatgcttaaaggccccgctgacccgaagtga
tttagaaaaattattctttctcgatggtgataggtcatggtatccatagcgttgcatctt
tttcggccaaatccggatttcgttttgcttctcccggtcgtcgagcctgatcgactcgac
tcttttccctcccccccggcctctcacttcgtttcgttcttcctctgtaccctcgcttga
atgaagacacctgatcggcccgactttcccaaatgcccaccaccggcccttctcctttcc
gtatcttgatttgtcgcgtcgtttcagtcgtagtggtcgacggggaagaaagaaatgaat
gaatgtccttttgggaaaatgtagaagaatacacctaccgagacgaaagccaaaggtgag
tatctccggtggacgtatcgaaccgaaataagatctaagattgacatcttgatacactga
ttttccataataataaatagagtcaatggtggcggagccgtgggaagagccgcttctttt
ttgcggcgggggcttccattcaccagcgcagactacatacaagtgctctccgaaccgtgc
tggatagtcacccatcacacggctctcaaacccaacctgtggtggatcccgggggacaaa
gtcaaagcgcttgatcctttgccccatactttgagatagaaactcctccccggcgatcaa
gcagcgacgctgctcgtgataggcttagcttaagccgctaacgttcggttcgctcaggtg
gtcctcccttatcttccctaacgttcagagttgttctggtttgagaaaggagcaccgcca
agtccactaggggcgccctgaatgaataagaaatggacagctgaggtcaggcttgcatga
aaaaactgccgagaataagctagatgtcgattacacacctgaggttggtaagaactgagg
gacaatgcccccctaacctaagtgggcccacctgcgaagcaactggtacttaattgggcg
ggggggcggtttggtttcgtgcaacgcccccgcagcaggaacgggcggttgtcatttgaa
agtaaacgccctaccccagaaggacgccctcgctctattggcaaaacgcttcgaaagaag
aacgtatcgccaaggccccgaccggccggcccgccccctttctttgcccgccggccgcct
agttcgttattctttgagatctggatagagtctcgctccggccttagatataaagaatcc
atgctgcaagcagcaagcgtaggctgaaaaggcaatactctaacgttggggtggggcgcg
ccaaagcaaccgggggccccagaggggtcagtactgtagtactatcttctttccactaac
ttgaactggctggctgcgttttgtagcgcgcgtactctgatcctcttctacgaatctaca
actctctttactgagcccttctatatccctaaaagtttcttttttatttctattaatatt
caaaggggcgctcgaaagcctccacgcgctagggaacgaacaagcggaggctcgaaagcc
ggagtgaacaagcggaggctctaaagccggagcgcgctaggccggctctaaagccggagc
gcgctaggccggctttctcgcagctcggagttttcctcgctgctttccgttttctcactt
ggagttttctcaaactcgcttcaactaggctccactttagagagggttttcggtcttaat
caagatagggtcaggggcgcgtcggaacggtagctgcttagtctcatccgagagtccaat
ctctttgtactgtgcttttgtgtctgtgaataaaaaagaaagaagggggtcgatttaggc
tccttcccttccactgcatagcagcgctatcaggtactacgagccctctgccccacgcat
ctaacgtggttcaccggttccaccgaaaactctcatttgttgaagcggagcatagtgcgg
cgccgagcgagaaacgtctcttctttcggtttattcactgatctgaaatgaaacttagca
cttgtttttttattgattcctggggctaggccttcgtctatccgaaccgaggacgcactt
ctcagatcagtgacggcctctccagcggagctgggcgccggggccctggatgcgctagcg
atcggcacattaggggagtgcttgcccaggtttctcggcctggtatcctgcacctcgcgt
tcatgatatctacattcaactgtgccccggagacacggtcgaaacacgcccgccccgtgt
gcgtctttcacgacatgctcgggtcccgggtttcatccagtggtcttctagcgttagaag
aagtcgtgtccgtcccggacatctgcaacgtcctcccacgcccttttttgtcatatggaa
aaaagatcaggaaaagacggaccggacccattcggtgactttcgcggtcgccctcactga
accgacttggatctgaactacgattcagatcaagtcttaccgaaatcggatttccttttc
gtgccatatggcgcttagactttactttttcccctttcttccctttcctttatttgtttg
ttctcgagggccgtgtagaagcccaattttggacccttcagtgatcttacaacgaacagg
agtttttccattgtaaatgagtacggcgaattccggcgaaatagaagatctacgtgaccc
tgctcaaaatacttgatctgttcttgttcttcttcattcaaaacagttaagcatcaacga
aactgcccttccatatagatcgtcgtggcatgaactaaattctgcgtttccccaccccca
ctactgcccgaaatcctgctttggtgggcttcccccaaggggacaccgaaggtctacctc
ctttcgtgcgcccctcacctcctccatgaggatgatccactggattcattgcaacaccac
gaacaatggggcgtctgcctaaccaccggctttgtcctgcttttctaagcttacgtgcac
catggttgggattggaaactataccaatagtagctcggcatcgggaatcaatgagttttt
caacacccgaaggtagccgcacaagacattgtggggctggctccttaattattttagcat
aagttcctgcggctcgagccagctttgcgccttgacctggatgacattcaatattatgta
cccatgttcccatacgtatatcagctaatggtatgctatttcctactttcgaatttagat
caagtatctcgtatctataagcaggggggcgtggccaagaagcagccagctgactgtccc
cttcaacccgacctttattcgctgtgctcacaaggtcttggaaccgaaggtatgtatggg
cattctgggcaggtcgcaagaagccgcttttataaggtttggaccaatcgcaattcatca
ccatcttacccgcttccaatttctggctggctaatatataagtgttgacctaagcccctg
tgcagtggctcggctcccgaaccgtacgtgagctgcctcgtacggctcttcctaagaagg
tcgaagcccccctctatcaaactttttgaaaaagccttcgccttccggggctattagaga
agcagcttcgttccttgacttctttgcgagggcttcgtttcgctttcttagttacgagct
[truncated: 417,840 more chars]
