# Supplementary material for: The complete mitochondrial genome of Pontederia crassipes: using HiFi reads to investigate genome recombination and gene transfer from chloroplast genome
Source: Front Plant Sci. 2024 Jun 28;15:1407309. doi: 10.3389/fpls.2024.1407309 (PMC11240117; doi:10.3389/fpls.2024.1407309)
Supplement: Supplementary file 3 [file Table_1.xlsx]

## Sheet: Table S1
Table S1 Primers for verifying the mitogenome structure
Primer Name	Primer Sequence
F1	GGCTCTGTCGGTCTCA
R1	GTCGGATCACTTGTAGGAA
F2	GATGTTGAACCTGGCTCTG
R2	GCGAAATACCGCTGACC
F3	CGCATCAAACAGTGGG
R3	AAATAAGCGGCTCACG

## Sheet: Table S2
Table S2 Annotation results of the mitogenome of P. crassipes
Genes	Start	Stop	Length	Strand	Exons	Products
atp1	126454	127983	1530	+		ATPase subunit 1
atp4	109926	110507	582	-		ATPase subunit 4
atp6	293127	293846	720	-		ATPase subunit 6
atp8	308389	308859	471	-		ATPase subunit 8
atp9	124271	124495	225	-		ATPase subunit 9
atp9_copy2	341660	341884	225	+		ATPase subunit 9
ccmB	148750	149370	621	+		cytochrome c biogenesis B
ccmC	282599	283321	723	-		cytochrome c biogenesis C
ccmFC	106251	107008	758	+	Exon1	cytochrome c biogenesis FC
	107985	108540	556	+	Exon2
ccmFN	252826	254610	1785	+		cytochrome c biogenesis FN
cob	172640	173812	1173	-		apocytochrome b
cox1	297465	299048	1584	+		cytochrome c oxidase subunit 1
cox2	95957	96332	376	-	Exon1	cytochrome c oxidase subunit 2
	94276	94670	395	-	Exon2
cox3	26358	27155	798	-		cytochrome c oxidase subunit 3
matR	310064	312040	1977	-		cytochrome c oxidase subunit 3
mttB	255426	256247	822	+		maturase R
nad1	337964	338348	385	+	Exon1	NADH dehydrogenase subunit 1
	300072	300154	83	+	Exon2
	301573	301764	192	+	Exon3
	695	753	59	-	Exon4
	309296	309554	259	-	Exon5
nad2	273549	273701	153	+	Exon1	NADH dehydrogenase subunit 2
	275129	275520	392	+	Exon2
	370044	370204	161	+	Exon3
	372414	372986	573	+	Exon4
	374374	374561	188	+	Exon5
nad3	23148	23504	357	+		NADH dehydrogenase subunit 3
nad4	136093	136553	461	+	Exon1	NADH dehydrogenase subunit 4
	137908	138422	515	+	Exon2
	142202	142624	423	+	Exon3
	145065	145153	89	+	Exon4
nad4L	110657	110959	303	-		NADH dehydrogenase subunit 4L
nad5	45218	45447	230	+	Exon1	NADH dehydrogenase subunit 5
	46614	47829	1216	+	Exon2
	328877	328898	22	+	Exon3
	11216	11610	395	-	Exon4
	10132	10281	150	-	Exon5
nad6	290928	291551	624	-		NADH dehydrogenase subunit 6
nad7	181920	182062	143	-	Exon1	NADH dehydrogenase subunit 7
	181021	181089	69	-	Exon2
	179046	179512	467	-	Exon3
	177812	178055	244	-	Exon4
	175777	176038	262	-	Exon5
nad9	368115	368687	573	+		NADH dehydrogenase subunit 9
rpl16	385402	385836	435	-		ribosomal protein L16
rpl2	391939	392912	974	-	Exon1	ribosomal protein L2
	389709	390378	670	-	Exon2
rpl5	175008	175559	552	-		ribosomal protein L5
rps1	32859	33539	681	+		ribosomal protein S1
rps10	33827	34079	253	+	Exon1	ribosomal protein S10
	34837	34919	83	+	Exon2
rps12	23549	23926	378	+		ribosomal protein S12
rps13	299189	299539	351	+		ribosomal protein S13
rps14	174704	175006	303	-		ribosomal protein S14
rps2	351705	352625	921	+		ribosomal protein S2
rps3	389368	389441	74	-	Exon1	ribosomal protein S3
	385808	387410	1603	-	Exon2
rps4	332583	333605	1023	+		ribosomal protein S4
rps7	353816	354262	447	-		ribosomal protein S7
sdh4	26224	26430	207	-		succinate dehydrogenase subunit 4
trnQ-UUG	21397	21468	72	-		tRNA-Gln
trnM-CAU	27974	28046	73	-		tRNA-Met
trnS-GCU	72383	72415	33	+	Exon1	tRNA-Ser
	73196	73252	57	+	Exon2
trnR-ACG	103360	103433	74	+		tRNA-Arg
trnN-GUU	103997	104068	72	-		tRNA-Asn
trnC-GCA	111078	111148	71	-		tRNA-Cys
trnK-UUU	112622	112694	73	-		tRNA-Lys
trnN-GUU_copy2	165698	165769	72	+		tRNA-Asn
trnD-GUC	166342	166415	74	-		tRNA-Asp
trnI-CAU	167150	167223	74	+		tRNA-Met
trnE-UUC	183959	184030	72	-		tRNA-Glu
trnC-GCA_copy2	204873	204945	73	-		tRNA-Cys
trnfM-CAU	220917	220990	74	-		tRNA-Met
trnP-UGG	227641	227715	75	-		tRNA-Pro
trnF-GAA	227901	227975	75	-		tRNA-Phe
trnF-GAA_copy2	227995	228068	74	-		tRNA-Phe
trnS-GCU_copy2	228325	228411	87	-		tRNA-Ser
trnH-GUG	245517	245590	74	+		tRNA-His
trnL-CAA	267098	267178	81	-		tRNA-Leu
trnW-CCA	273128	273201	74	+		tRNA-Trp
trnL-CAA_copy2	282509	282582	74	-		tRNA-Leu
trnQ-UUG_copy2	327933	328004	72	+		tRNA-Gln
trnS-UGA	354659	354745	87	-		tRNA-Ser
trnY-GUA	368949	369034	86	+		tRNA-Tyr
rrn5	69963	70080	118	-		5S ribosomal RNA
rrn18	70190	72098	1909	-		18S ribosomal RNA
rrn26	221343	224803	3461	-		26S ribosomal RNA

## Sheet: Table S3
Table S3 The identified SNPs and Indels in the two P. crassipes mitogenome.
Position in the alignment	Type
19281	SNP
19282	SNP
19283	SNP
35217	SNP
35218	SNP
35219	SNP
88341	SNP
88342	SNP
88343	SNP
99621	SNP
99629	SNP
99630	Indel
99641	SNP
99644	SNP
99645	SNP
99646	SNP
99666	SNP
99761	SNP
99762	SNP
99763	SNP
99790	SNP
99791	SNP
99792	SNP
99793	SNP
100281	Indel
100551	Indel
100718	Indel
100733	SNP
100736	SNP
100737	SNP
100983	SNP
100984	SNP
100985	SNP
101746	SNP
101818	Indel
101970	SNP
102016	SNP
102214	SNP
102540	Indel
102624	SNP
102859	Indel
103082	Indel
103173	SNP
103314	SNP
103631	SNP
103662	Indel
103845	Indel
104112	Indel
104126	SNP
104127	SNP
104128	SNP
104131	SNP
104132	SNP
104339	SNP
104341	SNP
104350	Indel
104397	Indel
104449	Indel
104623	Indel
104754	SNP
104755	SNP
104839	SNP
104857	Indel
114377	SNP
114378	SNP
114379	SNP
198810	Indel
198871	SNP
198872	SNP
199699	SNP
261665	Indel
261770	Indel
261811	Indel
262030	SNP
262201	Indel
262529	SNP
262554	SNP
262564	SNP
262565	SNP
262566	SNP
262569	SNP
262571	SNP
262574	Indel
262583	SNP
262660	SNP
262735	SNP
262784	SNP
262834	SNP
263151	Indel
263155	SNP
263156	SNP
263157	SNP
263158	SNP
263161	SNP
263163	SNP
263164	SNP
263165	SNP
263166	SNP
263169	SNP
263170	SNP
263419	SNP
263420	SNP
263481	Indel
263566	SNP
263706	Indel
263755	SNP
263756	SNP
263757	SNP
263758	SNP
263803	Indel
264156	SNP
264247	Indel
264274	SNP
264438	Indel
264633	SNP
264706	Indel
264976	Indel
265001	SNP
265092	SNP
265187	Indel
265335	SNP
265336	SNP
265380	Indel
265560	Indel
265603	SNP
265622	SNP
265708	Indel
265718	Indel
265732	SNP
265795	SNP
266006	SNP
266064	Indel
266412	SNP
266548	Indel
266660	SNP
267012	SNP
267075	SNP
267076	SNP
267077	SNP
267388	SNP
267389	SNP
267390	Indel
267590	Indel
267667	SNP
267668	SNP
267698	SNP
267705	SNP
267738	SNP
267739	SNP
267791	Indel
268049	Indel
268277	SNP
268278	SNP
268790	SNP
268793	Indel
268810	SNP
268968	SNP
269040	SNP
269050	SNP
269075	SNP
269243	Indel
269301	SNP
269302	SNP
269303	SNP
269623	Indel
269631	SNP
269721	SNP
269827	SNP
270130	SNP
286132	SNP
286141	Indel
286254	SNP
286259	SNP
286261	Indel
287156	SNP
287161	SNP
287166	SNP
287167	SNP
287169	Indel
287964	SNP
287965	SNP
287970	SNP
287976	SNP
287978	SNP
287979	SNP
287981	SNP
287982	SNP
287984	SNP
287988	Indel
289269	SNP
289271	SNP
289274	Indel
289586	SNP
289592	SNP
289595	Indel
290686	SNP
291018	SNP
292602	Indel
294117	Indel
295812	SNP
295813	SNP
295816	Indel
295829	SNP
295830	SNP
295834	SNP
295835	SNP
295843	Indel
295861	SNP
295863	SNP
295865	SNP
295868	SNP
295869	SNP
295872	SNP
295873	SNP
295874	SNP
295877	SNP
295879	SNP
295880	SNP
295885	Indel
295960	SNP
295961	SNP
295963	SNP
295964	SNP
295965	SNP
295967	SNP
295968	SNP
295971	SNP
295972	SNP
295974	SNP
295978	Indel
296052	SNP
296053	SNP
296055	SNP
296057	SNP
296061	SNP
296063	SNP
296065	SNP
296068	SNP
296070	Indel
296185	SNP
296191	SNP
296193	SNP
296195	SNP
296198	SNP
296203	SNP
296205	Indel
296486	SNP
296487	SNP
296488	SNP
296490	SNP
296491	SNP
296494	SNP
296497	SNP
296499	SNP
296501	SNP
296502	SNP
296506	SNP
296507	Indel
296545	SNP
296546	SNP
296547	SNP
296549	SNP
296552	SNP
296553	SNP
296554	SNP
296558	SNP
296559	Indel
296830	SNP
296833	SNP
296837	SNP
296838	SNP
296839	SNP
296840	SNP
296841	SNP
296843	SNP
296846	SNP
296848	SNP
296849	SNP
296850	SNP
296856	SNP
296858	SNP
296860	SNP
296862	SNP
296863	SNP
296864	SNP
296865	SNP
296867	Indel
297284	SNP
297285	SNP
297287	SNP
297291	SNP
297292	SNP
297293	SNP
297294	SNP
297296	SNP
297299	Indel
297417	SNP
297422	SNP
297425	SNP
297427	SNP
297428	SNP
297429	SNP
297431	SNP
297433	SNP
297435	SNP
297436	Indel
297639	SNP
297641	SNP
297642	SNP
297643	SNP
297646	SNP
297649	Indel
297661	SNP
297663	SNP
297665	SNP
297666	SNP
297668	SNP
297669	SNP
297670	SNP
297672	SNP
297676	SNP
297678	SNP
297680	Indel
297918	SNP
297920	SNP
297922	SNP
297928	SNP
297929	SNP
297934	Indel
298026	SNP
298029	SNP
298036	SNP
298038	SNP
298041	SNP
298043	SNP
298047	SNP
298049	Indel
298102	SNP
298103	SNP
298104	SNP
298110	SNP
298116	SNP
298119	Indel
298441	SNP
298443	SNP
298446	SNP
298449	SNP
298451	SNP
298452	SNP
298453	SNP
298454	SNP
298460	Indel
298668	SNP
298675	SNP
298677	Indel
298785	SNP
298790	Indel
298804	SNP
298807	SNP
298812	SNP
298814	SNP
298816	SNP
298819	SNP
298820	SNP
298821	SNP
298823	SNP
298824	SNP
298827	SNP
298829	SNP
298830	SNP
298832	SNP
298833	SNP
298834	SNP
298836	SNP
298837	SNP
298840	SNP
298843	Indel
298980	SNP
298981	SNP
298982	SNP
298985	SNP
298986	SNP
298988	SNP
298990	SNP
298991	SNP
298992	SNP
298993	SNP
298994	SNP
299003	Indel
299004	SNP
330153	SNP
330154	SNP
330155	SNP
351179	SNP
351180	SNP
351188	SNP
351189	SNP
351190	SNP
370702	Indel
402110	Indel

## Sheet: Table S4
Table S4 SSRs in the mitochondrial genome of P. crassipes
Mitochondrial genome	SSR nr.	SSR type	SSR	size	start	end
Eichhornia crassipes	1	p1	(A)10	10	725	734
Eichhornia crassipes	2	p4	(ACAA)3	12	1589	1600
Eichhornia crassipes	3	p5	(TCACT)3	15	3909	3923
Eichhornia crassipes	4	p6	(TAGTTC)3	18	15425	15442
Eichhornia crassipes	5	p2	(TC)5	10	24812	24821
Eichhornia crassipes	6	p1	(A)10	10	30190	30199
Eichhornia crassipes	7	p3	(TTC)4	12	33639	33650
Eichhornia crassipes	8	p5	(AGGAG)3	15	34171	34185
Eichhornia crassipes	9	p2	(CT)5	10	35510	35519
Eichhornia crassipes	10	p4	(ATAG)3	12	38563	38574
Eichhornia crassipes	11	p4	(AATG)3	12	41374	41385
Eichhornia crassipes	12	p2	(AC)5	10	41672	41681
Eichhornia crassipes	13	p4	(TCTT)3	12	42944	42955
Eichhornia crassipes	14	p3	(AGA)4	12	50808	50819
Eichhornia crassipes	15	p4	(TTCT)3	12	55890	55901
Eichhornia crassipes	16	p2	(TA)5	10	55992	56001
Eichhornia crassipes	17	p2	(TA)5	10	64987	64996
Eichhornia crassipes	18	p2	(TC)5	10	69126	69135
Eichhornia crassipes	19	p2	(TC)5	10	69657	69666
Eichhornia crassipes	20	p3	(CTA)4	12	75042	75053
Eichhornia crassipes	21	p4	(TTAT)3	12	77738	77749
Eichhornia crassipes	22	p4	(TCCA)3	12	93697	93708
Eichhornia crassipes	23	p4	(AAGC)3	12	94054	94065
Eichhornia crassipes	24	p4	(GAGC)3	12	94198	94209
Eichhornia crassipes	25	p1	(A)10	10	95186	95195
Eichhornia crassipes	26	p2	(CT)5	10	113695	113704
Eichhornia crassipes	27	p4	(CTTT)3	12	113843	113854
Eichhornia crassipes	28	p3	(ACT)4	12	121157	121168
Eichhornia crassipes	29	p6	(GCCATA)3	18	125092	125109
Eichhornia crassipes	30	p4	(GTAA)5	20	125388	125407
Eichhornia crassipes	31	p4	(GAAT)3	12	126267	126278
Eichhornia crassipes	32	p4	(CTTT)3	12	129575	129586
Eichhornia crassipes	33	p4	(TATT)8	32	129908	129939
Eichhornia crassipes	34	p4	(TTTA)3	12	129942	129953
Eichhornia crassipes	35	p2	(TC)5	10	137426	137435
Eichhornia crassipes	36	p4	(GCAA)3	12	139839	139850
Eichhornia crassipes	37	p5	(TCTAG)3	15	140138	140152
Eichhornia crassipes	38	p4	(TAGC)3	12	141183	141194
Eichhornia crassipes	39	p2	(TC)6	12	150163	150174
Eichhornia crassipes	40	p2	(AT)5	10	163720	163729
Eichhornia crassipes	41	p4	(TAAC)3	12	169601	169612
Eichhornia crassipes	42	p3	(AGA)4	12	180134	180145
Eichhornia crassipes	43	p4	(AATC)3	12	180373	180384
Eichhornia crassipes	44	p4	(GCCG)3	12	181101	181112
Eichhornia crassipes	45	p4	(CAGT)3	12	182241	182252
Eichhornia crassipes	46	p3	(CAG)4	12	182305	182316
Eichhornia crassipes	47	p3	(AGT)4	12	187854	187865
Eichhornia crassipes	48	p3	(AGA)4	12	188115	188126
Eichhornia crassipes	49	p2	(CT)5	10	195892	195901
Eichhornia crassipes	50	p4	(TAAG)3	12	200847	200858
Eichhornia crassipes	51	p6	(AGAGAA)3	18	203410	203427
Eichhornia crassipes	52	p2	(CT)5	10	207014	207023
Eichhornia crassipes	53	p4	(GTTT)3	12	214712	214723
Eichhornia crassipes	54	p3	(TTG)4	12	215032	215043
Eichhornia crassipes	55	p4	(CTTT)4	16	216165	216180
Eichhornia crassipes	56	p4	(CTGG)3	12	218870	218881
Eichhornia crassipes	57	p5	(CAGTC)3	15	219419	219433
Eichhornia crassipes	58	p4	(AATG)3	12	227537	227548
Eichhornia crassipes	59	p6	(GATAGG)3	18	230280	230297
Eichhornia crassipes	60	p1	(A)10	10	241044	241053
Eichhornia crassipes	61	p4	(GCAA)3	12	246335	246346
Eichhornia crassipes	62	p2	(GA)5	10	262415	262424
Eichhornia crassipes	63	p4	(GGCC)3	12	271676	271687
Eichhornia crassipes	64	p2	(CT)5	10	272394	272403
Eichhornia crassipes	65	p1	(A)11	11	272582	272592
Eichhornia crassipes	66	p3	(ATA)5	15	272605	272619
Eichhornia crassipes	67	p4	(CATA)3	12	274151	274162
Eichhornia crassipes	68	p2	(AT)5	10	276644	276653
Eichhornia crassipes	69	p4	(CTGA)3	12	276761	276772
Eichhornia crassipes	70	p3	(GAA)4	12	279138	279149
Eichhornia crassipes	71	p3	(AAT)5	15	279665	279679
Eichhornia crassipes	72	p3	(TTA)4	12	284376	284387
Eichhornia crassipes	73	p5	(CTTGA)3	15	286506	286520
Eichhornia crassipes	74	p3	(AAT)4	12	288469	288480
Eichhornia crassipes	75	p5	(ATAAA)3	15	289082	289096
Eichhornia crassipes	76	p2	(CT)5	10	305464	305473
Eichhornia crassipes	77	p2	(AT)8	16	307100	307115
Eichhornia crassipes	78	p4	(TCAT)3	12	309727	309738
Eichhornia crassipes	79	p1	(A)12	12	320300	320311
Eichhornia crassipes	80	p3	(GAT)5	15	322468	322482
Eichhornia crassipes	81	p1	(A)10	10	331285	331294
Eichhornia crassipes	82	p2	(AT)6	12	333736	333747
Eichhornia crassipes	83	p4	(ACTT)5	20	340746	340765
Eichhornia crassipes	84	p6	(TATGGC)3	18	341046	341063
Eichhornia crassipes	85	p3	(AGT)4	12	344987	344998
Eichhornia crassipes	86	p4	(CTTT)3	12	348626	348637
Eichhornia crassipes	87	p4	(AAGT)3	12	349446	349457
Eichhornia crassipes	88	p4	(AGTG)3	12	355017	355028
Eichhornia crassipes	89	p3	(CTA)4	12	355366	355377
Eichhornia crassipes	90	p2	(CT)6	12	356206	356217
Eichhornia crassipes	91	p4	(AAGA)3	12	356427	356438
Eichhornia crassipes	92	p4	(TCTA)3	12	358159	358170
Eichhornia crassipes	93	p4	(TTCC)3	12	361400	361411
Eichhornia crassipes	94	p1	(A)16	16	367856	367871
Eichhornia crassipes	95	p2	(CT)5	10	371287	371296
Eichhornia crassipes	96	p4	(TCTA)3	12	371453	371464
Eichhornia crassipes	97	p4	(CTTT)3	12	374982	374993
Eichhornia crassipes	98	p4	(CCCA)3	12	380387	380398
Eichhornia crassipes	99	p4	(CTTC)4	16	386649	386664
Eichhornia crassipes	100	p4	(AATG)3	12	387268	387279
Eichhornia crassipes	101	p2	(TC)5	10	392913	392922
Eichhornia crassipes	102	p3	(AGA)4	12	395306	395317

## Sheet: Table S5
Table S5 Tandem repeat sequences in the mitochondrial genome of P. crassipes
Indices	Period	Copy	Consensus	Percent	Percent	Score	A	C	G	T	Entropy
	Size	Number	Size	Matches	Indels						(0-2)
1025--1054	15	2	15	100	0	60	53	6	33	6	1.53
1144--1272	36	3.8	36	73	17	150	11	35	34	17	1.87
1156--1286	63	2.1	63	100	0	262	12	35	33	18	1.88
2656--2737	27	3	27	70	7	85	13	39	29	18	1.89
3201--3230	15	2	15	100	0	60	46	20	20	13	1.83
3287--3414	36	3.5	36	79	15	154	10	39	30	19	1.86
11957--12000	18	2.4	18	92	0	79	40	27	25	6	1.8
12068--12124	27	2.3	26	82	11	66	14	38	33	14	1.85
13583--13666	26	3.2	26	65	11	64	3	39	14	42	1.63
14425--14552	36	3.5	36	79	15	154	10	39	30	19	1.86
19368--19451	36	2.3	36	83	0	123	9	35	29	25	1.87
28584--28629	20	2.2	21	77	14	51	2	32	19	45	1.62
35139--35195	27	2.1	27	86	0	78	21	28	40	10	1.86
35621--35660	18	2.2	18	95	0	71	7	22	27	42	1.8
46275--46326	22	2.4	22	100	0	104	36	11	36	15	1.84
46376--46504	63	2	63	89	2	197	12	35	34	17	1.88
50221--50318	36	2.7	36	76	3	99	20	29	38	11	1.87
50383--50422	21	1.9	21	94	0	71	17	22	17	42	1.89
54387--54416	15	2	15	100	0	60	53	6	33	6	1.53
54482--54540	22	2.7	22	91	0	100	37	10	38	13	1.79
54622--54764	27	5	27	70	14	106	13	32	36	16	1.89
54586--54730	63	2.3	63	95	2	256	12	33	37	16	1.86
54755--54788	10	3.4	10	100	0	68	8	29	29	32	1.87
63137--63191	19	3	19	86	5	69	40	14	38	7	1.74
63181--63257	35	2.2	35	95	0	136	36	23	35	5	1.77
82115--82189	24	3.1	24	84	0	96	46	13	22	17	1.82
82147--82222	24	3.2	23	86	3	107	43	21	17	18	1.88
82282--82396	36	3.4	36	70	20	131	8	40	27	23	1.84
82316--82372	27	2.1	27	86	0	78	10	40	28	21	1.86
82419--82474	27	2.1	27	86	0	76	10	41	28	19	1.85
82317--82502	102	1.8	101	98	1	363	13	37	30	18	1.9
82577--82701	36	3.5	36	79	8	146	8	40	26	24	1.84
82554--82701	72	2.1	72	92	0	242	9	41	27	21	1.84
85740--85774	18	1.9	18	94	0	61	45	17	31	5	1.71
88232--88304	24	3	25	70	22	73	35	20	23	20	1.96
88225--88319	48	2	48	89	4	147	37	18	24	18	1.94
90618--90696	27	2.9	27	98	0	149	18	31	40	8	1.82
98904--98962	22	2.7	22	91	0	100	37	10	38	13	1.79
99008--99136	63	2	63	91	2	206	11	36	34	17	1.86
99286--99383	36	2.7	36	85	3	126	10	40	27	21	1.85
114161--114241	27	3	27	87	1	108	25	24	40	8	1.84
114358--114409	15	3.3	15	82	15	68	9	19	26	44	1.81
114352--114407	18	3.3	18	80	14	82	10	23	26	39	1.87
123997--124116	27	4.1	27	74	17	114	24	26	40	9	1.85
123992--124128	63	2.2	63	90	2	213	25	27	38	8	1.85
124198--124247	15	3.1	16	85	11	66	0	30	12	58	1.34
128707--128754	18	2.7	18	96	0	87	25	12	45	16	1.82
128854--128925	36	2	36	94	0	126	8	40	25	26	1.83
128969--129027	22	2.7	22	91	0	100	37	10	38	13	1.79
148187--148238	27	1.9	27	100	0	104	11	40	26	21	1.87
162269--162325	27	2.1	27	90	0	87	21	28	42	8	1.82
170382--170421	18	2.2	18	100	0	80	42	27	25	5	1.75
182432--182487	27	2.1	27	96	0	103	21	25	44	8	1.81
182459--182536	36	2.2	36	92	0	129	25	24	41	8	1.84
182459--182559	36	2.8	35	86	5	123	21	26	41	9	1.84
188187--188243	27	2.1	27	86	0	78	21	28	40	10	1.86
188330--188383	24	2.2	24	93	0	90	14	27	22	35	1.93
189740--189850	27	4.1	27	81	9	145	9	43	27	18	1.82
193523--193579	27	2.1	27	96	0	105	22	24	43	8	1.81
193809--193863	22	2.5	22	93	0	92	14	40	10	34	1.81
193889--193942	24	2.2	24	86	0	72	18	25	22	33	1.97
196882--196915	15	2.3	15	94	0	59	17	17	2	61	1.46
201627--201664	19	2	19	94	0	67	44	15	39	0	1.47
201745--201824	36	2.2	36	93	0	142	7	38	25	28	1.83
202454--202528	36	2.1	36	84	0	96	24	28	37	10	1.88
202603--202640	19	2	19	89	0	58	7	28	26	36	1.84
205772--205804	16	1.9	18	88	11	52	15	24	9	51	1.72
208670--208699	15	2	15	100	0	60	0	33	13	53	1.4
210524--210626	54	1.9	54	93	0	179	16	32	35	15	1.9
210508--210613	27	3.9	27	77	4	124	19	29	38	12	1.88
213809--213865	27	2.1	27	90	0	87	8	35	40	15	1.79
215559--215639	27	3	27	87	1	108	8	40	24	25	1.84
226603--226700	36	2.7	36	85	3	126	21	27	40	10	1.85
232121--232158	19	2	19	94	0	67	5	39	15	39	1.7
239501--239571	36	2	36	88	0	106	9	38	28	23	1.87
245699--245735	19	1.9	19	88	0	56	37	27	27	8	1.84
245810--245895	36	2.4	36	86	0	118	9	37	26	26	1.87
248349--248415	34	2	33	97	2	125	35	26	16	20	1.94
251549--251651	21	4.9	21	75	9	111	15	19	24	40	1.9
252222--252303	36	2.3	36	89	0	119	8	39	26	25	1.85
261751--261833	21	3.8	21	91	4	121	14	27	10	46	1.78
261772--261840	21	3.3	21	95	0	120	13	31	8	46	1.73
264200--264286	15	5.4	17	71	16	69	34	6	24	34	1.82
264203--264279	24	3.2	24	98	0	145	35	7	23	33	1.84
270316--270457	63	2.3	63	86	0	212	18	30	38	11	1.87
270552--270629	36	2.2	36	85	0	102	24	26	38	10	1.87
272757--272841	19	4.1	19	73	26	82	20	34	38	7	1.79
272757--272851	46	2.1	46	92	4	156	18	34	38	7	1.79
272874--272944	24	3	24	93	0	115	18	28	18	35	1.94
274427--274480	24	2.2	24	90	0	81	33	22	27	16	1.95
274532--274602	36	2	36	88	0	106	9	38	28	23	1.87
279911--279967	19	3	19	100	0	114	21	42	26	10	1.85
279975--280056	36	2.6	28	74	25	92	28	25	37	8	1.85
279992--280063	36	2	36	100	0	144	27	25	38	8	1.84
281775--281841	19	3.4	18	75	18	71	4	38	13	43	1.64
287659--287711	26	2	28	85	7	74	41	13	20	24	1.88
288169--288231	31	2	33	90	6	103	41	20	19	19	1.91
295736--295847	27	4.1	27	81	2	143	24	25	40	9	1.86
296052--296144	24	3.9	22	81	12	96	18	26	12	41	1.86
296052--296145	48	2	48	89	4	145	18	26	12	42	1.86
304177--304224	18	2.7	18	96	0	87	25	12	45	16	1.82
304330--304386	27	2.1	27	100	0	114	7	45	24	22	1.77
323083--323138	28	2	28	86	6	78	8	33	32	25	1.87
323189--323285	36	2.7	36	71	6	106	10	38	29	21	1.87
323301--323351	19	2.7	19	100	0	102	5	39	33	21	1.78
325642--325683	18	2.3	18	83	0	66	40	26	23	9	1.85
325699--325737	19	2.1	19	100	0	78	10	28	41	20	1.85
327246--327283	19	2	19	94	0	67	21	31	39	7	1.82
327316--327363	18	2.7	18	96	0	87	16	45	12	25	1.82
329973--330012	19	2.1	19	100	0	80	20	32	42	5	1.73
330141--330210	23	3	24	82	4	97	20	20	21	38	1.94
330191--330244	18	3.2	18	69	15	60	9	27	20	42	1.82
334385--334443	24	2.5	24	77	0	64	40	16	27	15	1.89
334521--334579	22	2.7	22	91	0	100	37	10	38	13	1.79
334613--334735	36	3.7	36	71	18	138	11	36	33	18	1.87
334625--334753	63	2	63	95	0	231	11	37	32	18	1.87
334712--334789	36	2.2	36	86	4	104	8	38	26	25	1.86
334590--334813	99	2.3	98	74	10	231	10	37	30	20	1.86
335868--335920	24	2.1	26	86	6	74	43	7	11	37	1.69
335876--335916	21	1.9	22	90	5	66	46	4	9	39	1.58
341908--341957	15	3.1	16	85	11	66	58	12	30	0	1.34
342039--342158	27	4.1	27	74	17	114	9	40	26	24	1.85
342004--342140	63	2.2	63	81	5	152	10	37	29	21	1.87
342027--342163	63	2.2	63	90	2	213	8	38	27	25	1.85
348311--348413	40	2.4	45	85	14	137	17	33	37	11	1.86
348387--348453	27	2.5	26	77	18	82	10	37	35	16	1.83
349895--349959	18	3.6	18	78	0	85	47	20	24	7	1.76
349895--349968	36	2.1	36	94	0	130	45	21	24	8	1.78
350001--350054	27	2	27	88	0	81	9	40	29	20	1.83
354368--354399	16	2	16	93	0	55	56	18	3	21	1.56
358613--358664	25	2.1	25	96	0	95	51	15	30	1	1.54
360211--360264	21	2.4	23	78	15	67	37	22	24	16	1.94
360273--360344	36	2	36	100	0	144	8	38	25	27	1.84
360344--360380	19	1.9	19	100	0	74	5	43	29	21	1.75
361245--361280	17	2.1	17	94	0	63	11	27	27	33	1.91
363649--363678	15	2	15	100	0	60	53	6	33	6	1.53
363784--363858	36	2.1	36	84	0	96	10	37	28	24	1.88
363790--363867	36	2.2	36	80	0	84	10	33	30	25	1.89
365568--365652	19	4	19	76	24	89	22	40	27	10	1.87
365567--365661	47	2	47	100	0	190	23	38	27	10	1.87
365756--365810	24	2.3	24	100	0	92	18	23	20	38	1.93
366253--366338	36	2.4	36	92	0	145	27	24	39	8	1.83
366413--366450	19	2	19	89	0	58	7	28	26	36	1.84
369583--369639	27	2.1	27	90	0	87	21	28	42	8	1.82
369622--369750	36	3.8	36	73	17	150	17	34	35	11	1.87
369601--369738	63	2.2	63	100	0	276	17	34	36	12	1.87
369781--369843	18	3.5	18	95	0	117	15	44	12	26	1.83
369831--369876	24	1.9	24	95	0	83	15	28	13	43	1.83
376764--376817	24	2.2	24	93	0	90	35	22	27	14	1.93
376869--376966	36	2.7	36	85	3	126	10	40	27	21	1.85
376898--376975	36	2.2	36	88	0	111	8	35	28	26	1.87
388452--388506	28	2	28	96	0	101	32	21	38	7	1.81
388491--388548	27	2.1	27	100	0	116	17	32	37	12	1.86
390810--390834	13	1.9	13	100	0	50	8	16	8	68	1.38
393199--393245	24	2	23	92	8	78	34	19	25	21	1.96
393240--393265	10	2.6	10	100	0	52	34	26	30	7	1.85
393256--393392	63	2.2	63	91	0	220	19	32	34	13	1.9
393491--393562	36	2	36	97	0	135	26	25	41	6	1.8
393708--393761	18	3	18	77	0	72	3	29	24	42	1.72
393744--393809	24	2.7	23	75	9	69	18	21	19	40	1.91
396544--396648	27	3.9	26	86	6	122	17	30	40	11	1.84
396534--396642	54	2	53	85	7	148	18	28	42	11	1.84

## Sheet: Table S6
Table S6 Dispersed repeat sequences in the mitochondrial genome of P. crassipes
The repeat length of the first part	The starting site of the first part	Matching direction	The repeat length of the second part	The starting site of the second part	Interval distance of repeats	E-value
7699	117822	P	7699	340633	0	0
252	255157	F	252	350076	0	8.56e-142
261	98899	F	261	334516	-3	2.58e-139
237	128964	P	237	193630	0	9.19e-133
240	140170	F	240	302511	-1	1.03e-131
233	98891	P	233	193642	0	2.35e-130
228	54468	F	228	128955	0	2.41e-127
225	3219	F	225	14357	0	1.54e-125
225	98899	F	225	128964	0	1.54e-125
237	54477	F	237	98899	-3	5.44e-125
227	46283	F	227	98915	-1	6.56e-124
234	128655	F	234	304125	-3	3.35e-123
233	128763	P	233	393419	-3	1.32e-122
233	128956	F	233	334508	-3	1.32e-122
219	54477	P	219	193648	0	6.32e-122
227	35099	F	227	188147	-3	5.01e-119
227	54469	F	227	334508	-3	5.01e-119
225	193642	P	225	334516	-3	7.8e-118
209	46283	F	209	128980	0	6.62e-116
209	46283	P	209	193642	0	6.62e-116
203	46283	F	203	54493	0	2.71e-112
214	1072	F	214	54502	-3	2.81e-111
212	1072	F	212	334541	-3	4.37e-110
212	46283	F	212	334532	-3	4.37e-110
198	193669	P	198	334516	0	2.78e-109
206	226579	P	206	376783	-2	8.06e-109
195	175581	F	195	292813	0	1.78e-107
189	148251	P	189	213826	0	7.28e-104
200	114156	P	200	215443	-3	6.16e-103
200	202453	F	200	366263	-3	6.16e-103
187	21346	P	187	327867	0	1.17e-102
198	19244	F	198	201615	-3	9.56e-102
196	99178	F	196	255169	-3	1.48e-100
196	99178	F	196	350088	-3	1.48e-100
194	1072	F	194	46292	-3	2.3e-99
194	1072	F	194	98924	-3	2.3e-99
194	1072	F	194	128989	-3	2.3e-99
194	1072	P	194	193648	-3	2.3e-99
181	270322	F	181	393270	0	4.77e-99
186	50193	P	186	363699	-3	1.33e-94
180	126609	P	180	292539	-2	2.77e-93
167	245717	F	167	363691	0	1.28e-90
177	19265	F	177	128745	-3	3e-89
165	1121	P	165	369607	-1	1.01e-86
160	50209	P	160	363709	0	2.1e-86
168	239417	F	168	274448	-2	4.04e-86
159	19283	F	159	201654	0	8.4e-86
170	50199	P	170	245735	-3	4.35e-85
161	114176	P	161	304233	-1	2.53e-84
168	128754	P	168	226602	-3	6.71e-84
168	128754	F	168	376798	-3	6.71e-84
167	201640	P	167	393499	-3	2.64e-83
162	114184	P	162	189634	-2	1.54e-82
163	35128	F	163	114174	-3	6.27e-81
162	128763	F	162	201654	-3	2.46e-80
162	189634	F	162	215453	-3	2.46e-80
162	270626	F	162	393565	-3	2.46e-80
149	50220	P	149	245735	0	8.8e-80
149	202504	F	149	366314	0	8.8e-80
161	35165	P	161	376772	-3	9.67e-80
161	215462	F	161	304233	-3	9.67e-80
147	270641	F	147	393580	0	1.41e-78
150	99233	P	150	182461	-1	9.9e-78
145	1141	P	145	369607	0	2.25e-77
144	114193	P	144	304233	0	9.02e-77
143	35183	P	143	376772	0	3.61e-76
142	82509	F	142	255232	0	1.44e-75
142	82509	F	142	350151	0	1.44e-75
142	252145	F	142	255223	0	1.44e-75
142	252145	F	142	350142	0	1.44e-75
153	19283	P	153	393499	-3	5.43e-75
153	35147	P	153	304224	-3	5.43e-75
153	189643	F	153	304233	-3	5.43e-75
153	226608	F	153	393499	-3	5.43e-75
153	376807	P	153	393499	-3	5.43e-75
145	334590	P	145	369627	-1	9.8e-75
152	188231	P	152	376763	-3	2.13e-74
140	148291	P	140	231990	0	2.31e-74
140	213835	F	140	231990	0	2.31e-74
151	54571	P	151	369601	-3	8.36e-74
151	201685	P	151	366240	-3	8.36e-74
139	96413	F	139	224784	0	9.23e-74
137	96325	F	137	294053	0	1.48e-72
136	239449	F	136	274480	0	5.91e-72
135	226635	P	135	304224	0	2.36e-71
135	304224	F	135	376798	0	2.36e-71
145	99232	F	145	252145	-3	3.03e-70
145	114211	P	145	376788	-3	3.03e-70
133	82509	F	133	252154	0	3.78e-70
143	50193	P	143	376850	-3	4.65e-69
143	226653	P	143	363664	-3	4.65e-69
143	334610	P	143	369609	-3	4.65e-69
131	195605	F	131	259419	0	6.05e-69
128	202453	F	128	270554	0	3.87e-67
132	35183	F	132	226653	-1	5.99e-67
139	226579	P	139	363742	-3	1.09e-66
135	35165	P	135	245716	-2	1.92e-66
126	114211	F	126	226635	0	6.2e-66
126	188213	F	126	270587	0	6.2e-66
134	35165	P	134	363691	-2	7.58e-66
137	35106	F	137	193490	-3	1.67e-65
125	12729	F	125	124439	0	2.48e-65
125	12729	P	125	341590	0	2.48e-65
136	35165	F	136	226635	-3	6.54e-65
132	182494	F	132	193549	-2	1.18e-64
135	114211	F	135	393526	-3	2.56e-64
134	193567	P	134	252111	-3	1e-63
133	82509	F	133	99241	-3	3.91e-63
128	50271	P	128	215442	-2	2.83e-62
124	46341	P	124	369648	-1	3.69e-62
124	54551	P	124	369648	-1	3.69e-62
124	98973	P	124	369648	-1	3.69e-62
124	129038	P	124	369648	-1	3.69e-62
124	193669	F	124	369648	-1	3.69e-62
131	124051	F	131	193514	-3	5.98e-62
131	193514	P	131	341972	-3	5.98e-62
131	270551	F	131	366260	-3	5.98e-62
130	279980	P	130	360225	-3	2.34e-61
118	99265	P	118	182461	0	4.06e-61
126	35165	F	126	50253	-2	4.39e-61
126	189643	P	126	226635	-2	4.39e-61
126	189643	F	126	376807	-2	4.39e-61
126	215462	P	126	226635	-2	4.39e-61
126	215462	F	126	376807	-2	4.39e-61
126	245707	F	126	304215	-2	4.39e-61
129	50207	F	129	202440	-3	9.13e-61
129	128811	P	129	182443	-3	9.13e-61
117	35183	P	117	304224	0	1.62e-60
117	99233	P	117	193549	0	1.62e-60
128	19314	P	128	366263	-3	3.57e-60
128	226602	F	128	366263	-3	3.57e-60
128	366263	P	128	376838	-3	3.57e-60
116	188267	P	116	376763	0	6.5e-60
120	323150	P	120	369690	-1	9.14e-60
127	35183	F	127	114229	-3	1.39e-59
127	50209	F	127	226591	-3	1.39e-59
127	50271	F	127	114229	-3	1.39e-59
127	202442	P	127	363742	-3	1.39e-59
127	363742	F	127	376850	-3	1.39e-59
115	114174	F	115	193512	0	2.6e-59
115	193512	P	115	215510	0	2.6e-59
126	35165	F	126	270587	-3	5.44e-59
126	50253	P	126	215462	-3	5.44e-59
126	114211	P	126	128763	-3	5.44e-59
126	189643	F	126	245725	-3	5.44e-59
126	189643	F	126	363699	-3	5.44e-59
126	304233	P	126	393526	-3	5.44e-59
118	215505	F	118	304276	-1	1.44e-58
118	245773	F	118	252185	-1	1.44e-58
125	46361	P	125	369627	-3	2.13e-58
125	98993	P	125	369627	-3	2.13e-58
125	129058	P	125	369627	-3	2.13e-58
125	193648	F	125	369627	-3	2.13e-58
112	99272	P	112	226601	0	1.66e-57
112	99272	F	112	376855	0	1.66e-57
111	182461	F	111	226602	0	6.65e-57
111	182461	P	111	376855	0	6.65e-57
122	201640	P	122	270605	-3	1.26e-56
118	189612	P	118	393565	-2	2.52e-56
114	189741	P	114	396528	-1	3.55e-56
121	12001	P	121	348388	-3	4.93e-56
117	50271	P	117	189634	-2	9.92e-56
117	226653	P	117	245716	-2	9.92e-56
117	245716	F	117	376798	-2	9.92e-56
109	88403	F	109	363796	0	1.06e-55
113	193514	P	113	304281	-1	1.41e-55
120	35128	P	120	215505	-3	1.92e-55
116	304225	F	116	363691	-2	3.9e-55
116	363691	F	116	376799	-2	3.9e-55
119	245768	P	119	270551	-3	7.5e-55
107	35219	F	107	188267	0	1.7e-54
111	50220	P	111	252185	-1	2.22e-54
111	90764	P	111	211219	-1	2.22e-54
111	252185	F	111	363747	-1	2.22e-54
118	188231	F	118	226653	-3	2.93e-54
118	210569	F	118	270413	-3	2.93e-54
110	189686	F	110	304276	-1	8.78e-54
117	19274	P	117	188231	-3	1.14e-53
117	35183	P	117	128754	-3	1.14e-53
117	114229	F	117	270605	-3	1.14e-53
117	188231	P	117	304224	-3	1.14e-53
117	193549	P	117	252146	-3	1.14e-53
117	193549	P	117	255224	-3	1.14e-53
117	193549	P	117	350143	-3	1.14e-53
105	189691	P	105	193522	0	2.72e-53
116	50220	F	116	270554	-3	4.45e-53
116	50253	P	116	189653	-3	4.45e-53
116	202453	P	116	245768	-3	4.45e-53
116	215472	F	116	245735	-3	4.45e-53
116	215472	F	116	363709	-3	4.45e-53
116	226602	P	116	245768	-3	4.45e-53
116	245768	F	116	376850	-3	4.45e-53
116	270554	P	116	363742	-3	4.45e-53
104	226560	P	104	274531	0	1.09e-52
114	12083	F	114	129225	-3	6.75e-52
114	182458	P	114	245773	-3	6.75e-52
114	182458	F	114	366260	-3	6.75e-52
102	50229	P	102	82540	0	1.74e-51
102	50229	P	102	255263	0	1.74e-51
102	50229	P	102	350182	0	1.74e-51
102	82540	F	102	245773	0	1.74e-51
102	82540	F	102	363747	0	1.74e-51
102	245773	F	102	255263	0	1.74e-51
102	245773	F	102	350182	0	1.74e-51
102	255263	F	102	363747	0	1.74e-51
102	350182	F	102	363747	0	1.74e-51
113	114176	F	113	124051	-3	2.63e-51
113	114176	P	113	341990	-3	2.63e-51
113	124051	F	113	188178	-3	2.63e-51
113	124051	P	113	215510	-3	2.63e-51
113	188178	P	113	341990	-3	2.63e-51
113	215510	F	113	341990	-3	2.63e-51
112	50219	P	112	99272	-3	1.02e-50
112	99272	F	112	363747	-3	1.02e-50
112	182467	P	112	252178	-3	1.02e-50
112	366235	P	112	376882	-3	1.02e-50
108	35183	P	108	189643	-2	2.21e-50
108	35183	P	108	215462	-2	2.21e-50
108	50271	F	108	226653	-2	2.21e-50
108	50271	P	108	304233	-2	2.21e-50
108	50271	P	108	376807	-2	2.21e-50
108	114229	P	108	245725	-2	2.21e-50
108	114229	P	108	363699	-2	2.21e-50
111	50220	F	111	182461	-3	3.98e-50
111	99272	F	111	128811	-3	3.98e-50
111	99272	F	111	245773	-3	3.98e-50
111	99272	P	111	366263	-3	3.98e-50
111	182461	P	111	363747	-3	3.98e-50
99	193567	P	99	255224	0	1.12e-49
99	193567	P	99	350143	0	1.12e-49
103	245730	F	103	304238	-1	1.35e-49
103	245730	F	103	376812	-1	1.35e-49
103	304238	F	103	363704	-1	1.35e-49
103	363704	F	103	376812	-1	1.35e-49
110	35138	P	110	189686	-3	1.55e-49
110	188154	F	110	193490	-3	1.55e-49
106	12016	P	106	348388	-2	3.41e-49
98	338708	P	98	389465	0	4.46e-49
109	82509	P	109	193549	-3	6.03e-49
109	82533	P	109	182470	-3	6.03e-49
109	182470	P	109	255256	-3	6.03e-49
109	182470	P	109	350175	-3	6.03e-49
105	128745	F	105	245707	-2	1.34e-48
97	189794	F	97	350267	0	1.79e-48
108	19283	P	108	270605	-3	2.35e-48
108	35183	F	108	393544	-3	2.35e-48
108	114229	F	108	188231	-3	2.35e-48
108	188231	P	108	201654	-3	2.35e-48
108	226653	F	108	270605	-3	2.35e-48
108	252056	P	108	270384	-3	2.35e-48
108	252056	P	108	393332	-3	2.35e-48
108	270605	P	108	304233	-3	2.35e-48
108	270605	P	108	376807	-3	2.35e-48
96	35204	P	96	128754	0	7.14e-48
96	114250	F	96	393565	0	7.14e-48
96	193531	P	96	304281	0	7.14e-48
103	189612	P	103	270641	-2	2.06e-47
95	12000	F	95	323118	0	2.86e-47
95	188213	F	95	202486	0	2.86e-47
95	224892	P	95	337734	0	2.86e-47
99	182512	P	99	252146	-1	3.31e-47
99	182512	P	99	255224	-1	3.31e-47
99	182512	P	99	350143	-1	3.31e-47
94	189761	P	94	396528	0	1.14e-46
105	19265	F	105	304215	-3	1.38e-46
105	99272	P	105	393499	-3	1.38e-46
105	124059	P	105	189691	-3	1.38e-46
105	182467	F	105	393499	-3	1.38e-46
105	189691	F	105	341990	-3	1.38e-46
105	202459	P	105	252185	-3	1.38e-46
105	226608	P	105	252185	-3	1.38e-46
105	245800	P	105	366242	-3	1.38e-46
105	252185	P	105	270560	-3	1.38e-46
105	252185	F	105	376855	-3	1.38e-46
97	188181	F	97	369577	-1	5.2e-46
100	2637	P	100	210531	-2	1.24e-45
92	201744	P	92	366240	0	1.83e-45
96	188267	F	96	226689	-1	2.06e-45
96	210585	F	96	226482	-1	2.06e-45
103	281736	F	103	365660	-3	2.08e-45
102	19373	F	102	376897	-3	8.08e-45
102	82540	P	102	202462	-3	8.08e-45
102	82540	P	102	226611	-3	8.08e-45
102	82540	P	102	270563	-3	8.08e-45
102	82540	F	102	376855	-3	8.08e-45
102	182443	F	102	270536	-3	8.08e-45
102	202462	P	102	255263	-3	8.08e-45
102	202462	P	102	350182	-3	8.08e-45
102	226611	P	102	255263	-3	8.08e-45
102	226611	P	102	350182	-3	8.08e-45
102	255263	P	102	270563	-3	8.08e-45
102	255263	F	102	376855	-3	8.08e-45
102	270563	P	102	350182	-3	8.08e-45
102	350182	F	102	376855	-3	8.08e-45
90	82372	F	90	129165	0	2.93e-44
89	99168	F	89	360235	0	1.17e-43
93	270351	F	93	369594	-1	1.28e-43
93	369594	F	93	393299	-1	1.28e-43
96	50292	F	96	393565	-2	2.93e-43
96	226482	F	96	270429	-2	2.93e-43
88	129211	P	88	393255	0	4.68e-43
99	19373	P	99	202423	-3	4.73e-43
95	128755	F	95	363691	-2	1.15e-42
87	35204	F	87	393565	0	1.87e-42
87	114250	P	87	128763	0	1.87e-42
87	128838	F	87	201729	0	1.87e-42
87	128853	P	87	182443	0	1.87e-42
87	188252	P	87	201654	0	1.87e-42
87	226674	F	87	393565	0	1.87e-42
87	245800	P	87	270551	0	1.87e-42
91	82509	P	91	182512	-1	2e-42
97	19358	F	97	376882	-3	7.11e-42
97	202440	P	97	376882	-3	7.11e-42
86	215537	F	86	342017	0	7.49e-42
96	19274	P	96	35204	-3	2.76e-41
96	19274	P	96	226674	-3	2.76e-41
96	19274	F	96	376798	-3	2.76e-41
96	82281	P	96	123991	-3	2.76e-41
96	82281	F	96	342067	-3	2.76e-41
96	99254	P	96	124086	-3	2.76e-41
96	99254	F	96	341972	-3	2.76e-41
96	114250	P	96	201645	-3	2.76e-41
96	124068	P	96	304281	-3	2.76e-41
96	128754	P	96	188252	-3	2.76e-41
96	128853	P	96	270527	-3	2.76e-41
96	215453	P	96	393565	-3	2.76e-41
96	304281	F	96	341990	-3	2.76e-41
85	90768	P	85	358637	0	3e-41
85	211241	F	85	358637	0	3e-41
85	226579	P	85	239500	0	3e-41
89	50193	P	89	88403	-1	3.12e-41
89	239500	F	89	376904	-1	3.12e-41
95	19358	P	95	226591	-3	1.07e-40
95	35165	F	95	202486	-3	1.07e-40
95	114211	F	95	366296	-3	1.07e-40
95	188213	F	95	366296	-3	1.07e-40
95	202442	F	95	226591	-3	1.07e-40
95	304264	P	95	366296	-3	1.07e-40
84	19358	F	84	128838	0	1.2e-40
84	46474	P	84	188132	0	1.2e-40
84	99299	P	84	366263	0	1.2e-40
84	103992	P	84	165689	0	1.2e-40
88	82254	P	88	365632	-1	1.24e-40
88	128702	P	88	327279	-1	1.24e-40
88	304172	P	88	327279	-1	1.24e-40
91	19264	F	91	245706	-2	2.7e-40
91	191762	P	91	388766	-2	2.7e-40
94	210565	F	94	393357	-3	4.14e-40
94	323119	P	94	348415	-3	4.14e-40
83	188195	F	83	369591	0	4.79e-40
83	189686	P	83	226635	0	4.79e-40
83	189686	F	83	376850	0	4.79e-40
83	215505	P	83	226635	0	4.79e-40
83	215505	F	83	376850	0	4.79e-40
87	124050	P	87	304308	-1	4.89e-40
87	182443	F	87	393475	-1	4.89e-40
87	201729	P	87	393490	-1	4.89e-40
87	252212	P	87	270551	-1	4.89e-40
87	304308	F	87	342017	-1	4.89e-40
90	50178	P	90	239514	-2	1.05e-39
82	19344	F	82	99071	0	1.92e-39
82	99071	F	82	201715	0	1.92e-39
82	334688	P	82	366279	0	1.92e-39
89	281750	F	89	365674	-2	4.12e-39
92	201744	F	92	376897	-3	6.2e-39
85	274531	F	85	376904	-1	7.64e-39
81	114265	P	81	201645	0	7.67e-39
81	114265	F	81	270641	0	7.67e-39
81	188267	P	81	304224	0	7.67e-39
81	252083	P	81	270384	0	7.67e-39
81	252083	P	81	393332	0	7.67e-39
88	360272	P	88	366236	-2	1.61e-38
91	114265	F	91	188267	-3	2.4e-38
91	182603	F	91	348377	-3	2.4e-38
84	19358	P	84	393493	-1	3.02e-38
80	19373	P	80	226591	0	3.07e-38
80	82316	F	80	82418	0	3.07e-38
80	188198	F	80	270351	0	3.07e-38
80	188198	F	80	393299	0	3.07e-38
87	50292	P	87	128763	-2	6.3e-38
87	128763	F	87	189643	-2	6.3e-38
87	128763	F	87	215462	-2	6.3e-38
87	245725	P	87	393565	-2	6.3e-38
87	363699	P	87	393565	-2	6.3e-38
90	88402	F	90	239499	-3	9.28e-38
90	123999	P	90	334723	-3	9.28e-38
90	128745	F	90	201636	-3	9.28e-38
90	189625	F	90	201636	-3	9.28e-38
90	201636	F	90	304215	-3	9.28e-38
90	201744	F	90	245815	-3	9.28e-38
90	334723	F	90	342065	-3	9.28e-38
83	12039	P	83	348388	-1	1.19e-37
83	35133	F	83	369577	-1	1.19e-37
79	11941	P	79	35596	0	1.23e-37
79	82446	P	79	226431	0	1.23e-37
79	255169	F	79	360245	0	1.23e-37
79	350088	F	79	360245	0	1.23e-37
89	99168	P	89	280011	-3	3.59e-37
89	239500	F	89	363796	-3	3.59e-37
82	1121	F	82	323188	-1	4.72e-37
82	46341	F	82	323188	-1	4.72e-37
82	54551	F	82	323188	-1	4.72e-37
82	98973	F	82	323188	-1	4.72e-37
82	128768	F	82	245730	-1	4.72e-37
82	128768	F	82	363704	-1	4.72e-37
82	129038	F	82	323188	-1	4.72e-37
82	189648	P	82	393565	-1	4.72e-37
82	193711	P	82	323188	-1	4.72e-37
82	323188	F	82	334590	-1	4.72e-37
78	19394	P	78	202423	0	4.91e-37
78	35165	P	78	82540	0	4.91e-37
78	35165	P	78	252185	0	4.91e-37
78	35165	P	78	255263	0	4.91e-37
78	35165	P	78	350182	0	4.91e-37
78	99272	P	78	114211	0	4.91e-37
78	99272	F	78	189691	0	4.91e-37
78	99272	F	78	215510	0	4.91e-37
78	99272	F	78	304281	0	4.91e-37
78	114211	F	78	182494	0	4.91e-37
78	124086	F	78	366296	0	4.91e-37
78	182494	P	78	189691	0	4.91e-37
78	182494	P	78	215510	0	4.91e-37
78	182494	P	78	304281	0	4.91e-37
78	189718	F	78	342017	0	4.91e-37
78	193549	F	78	226635	0	4.91e-37
78	193549	P	78	376855	0	4.91e-37
78	341990	P	78	366296	0	4.91e-37
88	82221	P	88	396614	-3	1.39e-36
88	114174	F	88	188176	-3	1.39e-36
88	188176	P	88	215537	-3	1.39e-36
88	279975	F	88	366236	-3	1.39e-36
81	247775	P	81	320743	-1	1.86e-36
77	3262	P	77	330076	0	1.96e-36
77	14400	P	77	330076	0	1.96e-36
77	188231	F	77	366314	0	1.96e-36
77	270605	F	77	366314	0	1.96e-36
84	82243	P	84	280017	-2	3.76e-36
84	201752	F	84	360272	-2	3.76e-36
87	19283	P	87	114250	-3	5.36e-36
87	35204	P	87	201654	-3	5.36e-36
87	88314	F	87	148262	-3	5.36e-36
87	88314	P	87	213917	-3	5.36e-36
87	128763	P	87	270626	-3	5.36e-36
87	128838	P	87	366260	-3	5.36e-36
87	182458	P	87	201729	-3	5.36e-36
87	188252	F	87	393565	-3	5.36e-36
87	201654	P	87	226674	-3	5.36e-36
87	201654	F	87	304233	-3	5.36e-36
87	201654	F	87	376807	-3	5.36e-36
80	1206	P	80	270364	-1	7.36e-36
80	1206	P	80	393312	-1	7.36e-36
83	201752	P	83	279980	-2	1.47e-35
86	35130	F	86	124051	-3	2.07e-35
86	35130	P	86	342017	-3	2.07e-35
86	88402	F	86	274530	-3	2.07e-35
86	270641	P	86	304219	-3	2.07e-35
75	1155	P	75	270357	0	3.14e-35
75	1155	P	75	369600	0	3.14e-35
75	1155	P	75	393305	0	3.14e-35
75	46375	P	75	270357	0	3.14e-35
75	46375	P	75	369600	0	3.14e-35
75	46375	P	75	393305	0	3.14e-35
75	54585	P	75	270357	0	3.14e-35
75	54585	P	75	369600	0	3.14e-35
75	54585	P	75	393305	0	3.14e-35
75	82567	P	75	202462	0	3.14e-35
75	82567	P	75	270563	0	3.14e-35
75	88417	F	75	239514	0	3.14e-35
75	99007	P	75	270357	0	3.14e-35
75	99007	P	75	369600	0	3.14e-35
75	99007	P	75	393305	0	3.14e-35
75	126789	P	75	292463	0	3.14e-35
75	128874	P	75	270527	0	3.14e-35
75	129072	P	75	270357	0	3.14e-35
75	129072	P	75	369600	0	3.14e-35
75	129072	P	75	393305	0	3.14e-35
75	182630	F	75	210577	0	3.14e-35
75	193684	F	75	270357	0	3.14e-35
75	193684	F	75	369600	0	3.14e-35
75	193684	F	75	393305	0	3.14e-35
75	255290	P	75	270563	0	3.14e-35
75	270357	P	75	334624	0	3.14e-35
75	270357	F	75	369663	0	3.14e-35
75	334624	P	75	369600	0	3.14e-35
75	334624	P	75	393305	0	3.14e-35
75	369600	F	75	369663	0	3.14e-35
75	369663	F	75	393305	0	3.14e-35
85	19358	F	85	99299	-3	7.99e-35
85	88403	P	85	226579	-3	7.99e-35
85	99299	P	85	202452	-3	7.99e-35
85	124086	F	85	182494	-3	7.99e-35
85	182494	P	85	341983	-3	7.99e-35
85	274531	F	85	363796	-3	7.99e-35
74	1156	P	74	188204	0	1.26e-34
74	46376	P	74	188204	0	1.26e-34
74	54586	P	74	188204	0	1.26e-34
74	99008	P	74	188204	0	1.26e-34
74	129073	P	74	188204	0	1.26e-34
74	188204	F	74	193684	0	1.26e-34
74	188204	P	74	334625	0	1.26e-34
74	188204	F	74	369663	0	1.26e-34
81	50307	P	81	201645	-2	2.24e-34
81	50307	F	81	270641	-2	2.24e-34
81	188267	P	81	245716	-2	2.24e-34
84	19358	P	84	182461	-3	3.08e-34
84	50220	F	84	366263	-3	3.08e-34
84	99299	F	84	201729	-3	3.08e-34
84	99299	P	84	270554	-3	3.08e-34
84	128917	P	84	393414	-3	3.08e-34
84	182461	F	84	202453	-3	3.08e-34
84	201729	P	84	226602	-3	3.08e-34
84	201729	F	84	376882	-3	3.08e-34
84	226602	F	84	270554	-3	3.08e-34
84	270554	P	84	376882	-3	3.08e-34
84	363774	P	84	366263	-3	3.08e-34
77	35130	P	77	82303	-1	4.54e-34
77	82303	P	77	188178	-1	4.54e-34
73	19380	F	73	239500	0	5.03e-34
73	19380	F	73	274531	0	5.03e-34
73	50209	P	73	88403	0	5.03e-34
73	88403	P	73	202442	0	5.03e-34
73	129211	P	73	270322	0	5.03e-34
73	227251	F	73	301001	0	5.03e-34
80	12042	P	80	182614	-2	8.72e-34
80	19275	F	80	363691	-2	8.72e-34
80	188267	P	80	363691	-2	8.72e-34
83	1095	F	83	148326	-3	1.19e-33
83	1095	P	83	213857	-3	1.19e-33
83	1095	P	83	232012	-3	1.19e-33
83	35027	P	83	255138	-3	1.19e-33
83	35147	F	83	369591	-3	1.19e-33
83	46315	F	83	148326	-3	1.19e-33
83	46315	P	83	213857	-3	1.19e-33
83	46315	P	83	232012	-3	1.19e-33
83	50253	F	83	114211	-3	1.19e-33
83	50253	F	83	188213	-3	1.19e-33
83	50253	P	83	304276	-3	1.19e-33
83	54525	F	83	148326	-3	1.19e-33
83	54525	P	83	213857	-3	1.19e-33
83	54525	P	83	232012	-3	1.19e-33
83	98947	F	83	148326	-3	1.19e-33
83	98947	P	83	213857	-3	1.19e-33
83	98947	P	83	232012	-3	1.19e-33
83	114211	P	83	245768	-3	1.19e-33
83	114211	P	83	363742	-3	1.19e-33
83	124068	F	83	369591	-3	1.19e-33
83	128806	F	83	189686	-3	1.19e-33
83	128806	F	83	215505	-3	1.19e-33
83	129012	F	83	148326	-3	1.19e-33
83	129012	P	83	213857	-3	1.19e-33
83	129012	P	83	232012	-3	1.19e-33
83	148326	P	83	193736	-3	1.19e-33
83	148326	F	83	334564	-3	1.19e-33
83	188213	P	83	245768	-3	1.19e-33
83	188213	P	83	363742	-3	1.19e-33
83	189686	P	83	366296	-3	1.19e-33
83	189686	P	83	393526	-3	1.19e-33
83	193736	F	83	213857	-3	1.19e-33
83	193736	F	83	232012	-3	1.19e-33
83	213857	P	83	334564	-3	1.19e-33
83	215505	P	83	366296	-3	1.19e-33
83	215505	P	83	393526	-3	1.19e-33
83	232012	P	83	334564	-3	1.19e-33
83	245768	F	83	304276	-3	1.19e-33
83	304276	F	83	363742	-3	1.19e-33
83	304308	P	83	369577	-3	1.19e-33
83	342003	P	83	369591	-3	1.19e-33
76	3272	F	76	99271	-1	1.79e-33
76	3272	P	76	182497	-1	1.79e-33
76	3272	P	76	193552	-1	1.79e-33
76	14410	F	76	99271	-1	1.79e-33
76	14410	P	76	182497	-1	1.79e-33
76	14410	P	76	193552	-1	1.79e-33
76	88417	F	76	376918	-1	1.79e-33
76	182629	F	76	270420	-1	1.79e-33
76	182629	F	76	393368	-1	1.79e-33
76	363810	F	76	376918	-1	1.79e-33
72	35219	P	72	201654	0	2.01e-33
72	35219	F	72	270641	0	2.01e-33
72	128853	P	72	366260	0	2.01e-33
72	188267	F	72	393580	0	2.01e-33
72	226689	F	72	270641	0	2.01e-33
72	270641	P	72	376807	0	2.01e-33
79	12070	P	79	270500	-2	3.4e-33
79	193864	P	79	376762	-2	3.4e-33
79	323134	P	79	348415	-2	3.4e-33
82	9981	F	82	350061	-3	4.58e-33
82	19344	F	82	334688	-3	4.58e-33
82	19373	P	82	50207	-3	4.58e-33
82	82281	F	82	334725	-3	4.58e-33
82	99071	F	82	128824	-3	4.58e-33
82	99071	P	82	366279	-3	4.58e-33
82	99071	P	82	393509	-3	4.58e-33
82	99285	F	82	334688	-3	4.58e-33
82	182477	P	82	334688	-3	4.58e-33
82	201715	F	82	334688	-3	4.58e-33
82	202469	P	82	334688	-3	4.58e-33
82	210577	P	82	252045	-3	4.58e-33
82	226618	P	82	334688	-3	4.58e-33
82	270570	P	82	334688	-3	4.58e-33
82	334688	F	82	376868	-3	4.58e-33
75	3273	P	75	114214	-1	7.07e-33
75	3273	F	75	189691	-1	7.07e-33
75	3273	F	75	215510	-1	7.07e-33
75	3273	P	75	226638	-1	7.07e-33
75	3273	F	75	304281	-1	7.07e-33
75	3273	F	75	376855	-1	7.07e-33
75	14411	P	75	114214	-1	7.07e-33
75	14411	F	75	189691	-1	7.07e-33
75	14411	F	75	215510	-1	7.07e-33
75	14411	P	75	226638	-1	7.07e-33
75	14411	F	75	304281	-1	7.07e-33
75	14411	F	75	376855	-1	7.07e-33
75	270527	F	75	393466	-1	7.07e-33
75	353210	P	75	393241	-1	7.07e-33
71	88417	F	71	274545	0	8.04e-33
71	128896	F	71	189767	0	8.04e-33
71	128896	P	71	396545	0	8.04e-33
78	188305	F	78	193864	-2	1.33e-32
81	82308	P	81	124042	-3	1.77e-32
81	82308	F	81	342031	-3	1.77e-32
81	99136	P	81	295869	-3	1.77e-32
81	201645	F	81	215453	-3	1.77e-32
81	215453	P	81	270641	-3	1.77e-32
74	226464	P	74	323160	-1	2.79e-32
74	226464	F	74	369726	-1	2.79e-32
70	2628	F	70	10008	0	3.22e-32
70	19373	F	70	99314	0	3.22e-32
70	99187	P	70	280011	0	3.22e-32
70	148168	P	70	396590	0	3.22e-32
70	148327	F	70	239476	0	3.22e-32
70	148327	F	70	274507	0	3.22e-32
70	213869	P	70	239476	0	3.22e-32
70	213869	P	70	274507	0	3.22e-32
70	232024	P	70	239476	0	3.22e-32
70	232024	P	70	274507	0	3.22e-32
70	255178	P	70	280011	0	3.22e-32
70	280011	P	70	350097	0	3.22e-32
77	226719	P	77	363664	-2	5.17e-32
80	19373	F	80	363789	-3	6.81e-32
80	35150	F	80	270351	-3	6.81e-32
80	35150	F	80	393299	-3	6.81e-32
80	124071	F	80	270351	-3	6.81e-32
80	124071	F	80	393299	-3	6.81e-32
80	270351	P	80	342003	-3	6.81e-32
80	342003	P	80	393299	-3	6.81e-32
73	35583	P	73	170381	-1	1.1e-31
73	82260	F	73	323167	-1	1.1e-31
73	82260	P	73	369720	-1	1.1e-31
73	226458	F	73	280011	-1	1.1e-31
69	12049	P	69	35004	0	1.29e-31
69	19373	P	69	182461	0	1.29e-31
69	19373	P	69	366263	0	1.29e-31
69	22099	F	69	160843	0	1.29e-31
69	35099	P	69	46474	0	1.29e-31
69	99314	F	69	128853	0	1.29e-31
69	99314	F	69	201744	0	1.29e-31
69	112856	F	69	383259	0	1.29e-31
69	128853	P	69	226602	0	1.29e-31
69	128853	F	69	376897	0	1.29e-31
69	162263	F	69	369577	0	1.29e-31
69	179863	P	69	371022	0	1.29e-31
69	201744	P	69	226602	0	1.29e-31
69	201765	F	69	245836	0	1.29e-31
69	245836	P	69	366242	0	1.29e-31
76	9995	P	76	388506	-2	2.01e-31
79	2604	F	79	99154	-3	2.62e-31
79	54643	P	79	270358	-3	2.62e-31
79	54643	P	79	393306	-3	2.62e-31
79	114160	F	79	388463	-3	2.62e-31
79	215560	P	79	388463	-3	2.62e-31
72	9988	P	72	327263	-1	4.34e-31
72	239415	F	72	363675	-1	4.34e-31
72	280018	F	72	365648	-1	4.34e-31
72	358669	F	72	360307	-1	4.34e-31
72	366260	F	72	393490	-1	4.34e-31
68	1155	F	68	1218	0	5.15e-31
68	1218	F	68	46375	0	5.15e-31
68	1218	F	68	54585	0	5.15e-31
68	1218	F	68	99007	0	5.15e-31
68	1218	F	68	129072	0	5.15e-31
68	1218	P	68	193691	0	5.15e-31
68	1218	F	68	334624	0	5.15e-31
68	1218	P	68	369670	0	5.15e-31
75	226422	P	75	255326	-2	7.85e-31
75	226422	P	75	350245	-2	7.85e-31
78	19331	P	78	124086	-3	1.01e-30
78	19331	F	78	341990	-3	1.01e-30
78	35165	P	78	99272	-3	1.01e-30
78	35165	F	78	182494	-3	1.01e-30
78	50253	F	78	193549	-3	1.01e-30
78	82303	P	78	369573	-3	1.01e-30
78	82522	P	78	124104	-3	1.01e-30
78	82522	F	78	341972	-3	1.01e-30
78	82540	P	78	114211	-3	1.01e-30
78	82540	P	78	188213	-3	1.01e-30
78	82540	F	78	189691	-3	1.01e-30
78	82540	F	78	215510	-3	1.01e-30
78	82540	F	78	304281	-3	1.01e-30
78	114211	P	78	252185	-3	1.01e-30
78	114211	P	78	255263	-3	1.01e-30
78	114211	P	78	350182	-3	1.01e-30
78	124086	P	78	201702	-3	1.01e-30
78	124086	F	78	202486	-3	1.01e-30
78	124086	F	78	226635	-3	1.01e-30
78	124086	F	78	270587	-3	1.01e-30
78	124086	P	78	376855	-3	1.01e-30
78	124104	P	78	252167	-3	1.01e-30
78	124104	P	78	255245	-3	1.01e-30
78	124104	P	78	350164	-3	1.01e-30
78	128811	P	78	193549	-3	1.01e-30
78	148160	P	78	388490	-3	1.01e-30
78	188186	P	78	189718	-3	1.01e-30
78	188213	P	78	252185	-3	1.01e-30
78	188213	P	78	255263	-3	1.01e-30
78	188213	P	78	350182	-3	1.01e-30
78	189691	F	78	252185	-3	1.01e-30
78	189691	F	78	255263	-3	1.01e-30
78	189691	F	78	350182	-3	1.01e-30
78	193549	P	78	245773	-3	1.01e-30
78	193549	P	78	363747	-3	1.01e-30
78	193549	F	78	366296	-3	1.01e-30
78	193549	F	78	393526	-3	1.01e-30
78	201702	F	78	341990	-3	1.01e-30
78	202423	P	78	376918	-3	1.01e-30
78	202486	P	78	341990	-3	1.01e-30
78	215510	F	78	252185	-3	1.01e-30
78	215510	F	78	255263	-3	1.01e-30
78	215510	F	78	350182	-3	1.01e-30
78	226635	P	78	341990	-3	1.01e-30
78	252167	F	78	341972	-3	1.01e-30
78	252185	F	78	304281	-3	1.01e-30
78	252212	P	78	366269	-3	1.01e-30
78	255245	F	78	341972	-3	1.01e-30
78	255263	F	78	304281	-3	1.01e-30
78	270587	P	78	341990	-3	1.01e-30
78	304281	F	78	350182	-3	1.01e-30
78	341972	F	78	350164	-3	1.01e-30
78	341990	F	78	376855	-3	1.01e-30
71	1096	F	71	239476	-1	1.71e-30
71	1096	F	71	274507	-1	1.71e-30
71	19344	F	71	46439	-1	1.71e-30
71	35131	F	71	162261	-1	1.71e-30
71	46316	F	71	239476	-1	1.71e-30
71	46316	F	71	274507	-1	1.71e-30
71	46439	F	71	201715	-1	1.71e-30
71	50197	P	71	274545	-1	1.71e-30
71	54526	F	71	239476	-1	1.71e-30
71	54526	F	71	274507	-1	1.71e-30
71	82308	P	71	162261	-1	1.71e-30
71	98948	F	71	239476	-1	1.71e-30
71	98948	F	71	274507	-1	1.71e-30
71	129013	F	71	239476	-1	1.71e-30
71	129013	F	71	274507	-1	1.71e-30
71	162261	F	71	188179	-1	1.71e-30
71	189767	P	71	393448	-1	1.71e-30
71	193747	P	71	239476	-1	1.71e-30
71	193747	P	71	274507	-1	1.71e-30
71	239476	F	71	334565	-1	1.71e-30
71	274507	F	71	334565	-1	1.71e-30
71	393448	F	71	396545	-1	1.71e-30
67	1219	P	67	188211	0	2.06e-30
67	99271	P	67	330076	0	2.06e-30
67	182506	F	67	330076	0	2.06e-30
67	193561	F	67	330076	0	2.06e-30
67	280017	P	67	323167	0	2.06e-30
67	280017	F	67	369726	0	2.06e-30
74	34999	F	74	348387	-2	3.05e-30
74	164904	P	74	280027	-2	3.05e-30
74	226482	P	74	252045	-2	3.05e-30
74	226482	F	74	393377	-2	3.05e-30
77	1141	F	77	323208	-3	3.88e-30
77	2614	F	77	148145	-3	3.88e-30
77	19314	P	77	202504	-3	3.88e-30
77	35183	F	77	366314	-3	3.88e-30
77	46361	F	77	323208	-3	3.88e-30
77	54571	F	77	323208	-3	3.88e-30
77	98993	F	77	323208	-3	3.88e-30
77	114229	F	77	202504	-3	3.88e-30
77	123988	F	77	369574	-3	3.88e-30
77	129058	F	77	323208	-3	3.88e-30
77	164929	P	77	231942	-3	3.88e-30
77	193696	P	77	323208	-3	3.88e-30
77	201685	P	77	202504	-3	3.88e-30
77	202504	F	77	226653	-3	3.88e-30
77	202504	P	77	304264	-3	3.88e-30
77	202504	P	77	376838	-3	3.88e-30
77	323208	F	77	334610	-3	3.88e-30
77	342089	P	77	369574	-3	3.88e-30
70	9981	F	70	148255	-1	6.76e-30
70	9981	P	70	213941	-1	6.76e-30
70	99187	P	70	226458	-1	6.76e-30
70	226458	P	70	255178	-1	6.76e-30
70	226458	P	70	350097	-1	6.76e-30
70	226458	P	70	360254	-1	6.76e-30
70	274448	F	70	363677	-1	6.76e-30
66	114223	F	66	330076	0	8.23e-30
66	189691	P	66	330076	0	8.23e-30
66	215510	P	66	330076	0	8.23e-30
66	226647	F	66	330076	0	8.23e-30
66	272756	P	66	323265	0	8.23e-30
66	280035	F	66	396614	0	8.23e-30
66	304281	P	66	330076	0	8.23e-30
66	330076	P	66	376855	0	8.23e-30
73	124078	P	73	323223	-2	1.19e-29
73	323167	P	73	365641	-2	1.19e-29
73	323223	F	73	342003	-2	1.19e-29
73	365641	F	73	369720	-2	1.19e-29
76	82595	F	76	353180	-3	1.49e-29
76	82625	F	76	99285	-3	1.49e-29
76	82625	P	76	182483	-3	1.49e-29
76	82625	P	76	226624	-3	1.49e-29
76	82625	F	76	376868	-3	1.49e-29
76	88239	P	76	270745	-3	1.49e-29
76	182629	P	76	252052	-3	1.49e-29
69	99314	P	69	393493	-1	2.66e-29
69	376897	P	69	393493	-1	2.66e-29
65	1156	P	65	202486	0	3.29e-29
65	1156	P	65	270587	0	3.29e-29
65	1219	P	65	202486	0	3.29e-29
65	1219	P	65	270587	0	3.29e-29
65	12057	P	65	348388	0	3.29e-29
65	46376	P	65	202486	0	3.29e-29
65	46376	P	65	270587	0	3.29e-29
65	54586	P	65	202486	0	3.29e-29
65	54586	P	65	270587	0	3.29e-29
65	99008	P	65	202486	0	3.29e-29
65	99008	P	65	270587	0	3.29e-29
65	124086	P	65	334688	0	3.29e-29
65	129073	P	65	202486	0	3.29e-29
65	129073	P	65	270587	0	3.29e-29
65	193693	F	65	202486	0	3.29e-29
65	193693	F	65	270587	0	3.29e-29
65	202486	F	65	270366	0	3.29e-29
65	202486	P	65	334625	0	3.29e-29
65	202486	F	65	369609	0	3.29e-29
65	202486	F	65	369672	0	3.29e-29
65	202486	F	65	393314	0	3.29e-29
65	270366	F	65	270587	0	3.29e-29
65	270587	P	65	334625	0	3.29e-29
65	270587	F	65	369609	0	3.29e-29
65	270587	F	65	369672	0	3.29e-29
65	270587	F	65	393314	0	3.29e-29
65	334688	F	65	342003	0	3.29e-29
72	19283	P	72	50307	-2	4.62e-29
72	19283	F	72	189643	-2	4.62e-29
72	19283	F	72	215462	-2	4.62e-29
72	50307	F	72	188267	-2	4.62e-29
72	110021	P	72	352289	-2	4.62e-29
72	188267	P	72	189643	-2	4.62e-29
72	188267	P	72	215462	-2	4.62e-29
72	201654	F	72	245725	-2	4.62e-29
72	201654	F	72	363699	-2	4.62e-29
72	245725	P	72	270641	-2	4.62e-29
72	270641	P	72	363699	-2	4.62e-29
72	327263	P	72	350068	-2	4.62e-29
75	19394	P	75	50193	-3	5.73e-29
75	50193	F	75	366236	-3	5.73e-29
75	82567	P	75	366272	-3	5.73e-29
75	255290	P	75	366272	-3	5.73e-29
75	350209	P	75	366272	-3	5.73e-29
68	360292	P	68	366236	-1	1.05e-28
64	35130	P	64	82418	0	1.32e-28
64	82344	F	64	99205	0	1.32e-28
64	82344	F	64	255196	0	1.32e-28
64	82344	F	64	350115	0	1.32e-28
64	82418	P	64	188178	0	1.32e-28
64	90757	P	64	215586	0	1.32e-28
64	99187	F	64	323170	0	1.32e-28
64	99187	P	64	369726	0	1.32e-28
64	182623	F	64	396599	0	1.32e-28
64	189606	P	64	365684	0	1.32e-28
64	255178	F	64	323170	0	1.32e-28
64	255178	P	64	369726	0	1.32e-28
64	323170	F	64	350097	0	1.32e-28
64	323170	F	64	360254	0	1.32e-28
64	350097	P	64	369726	0	1.32e-28
64	360254	P	64	369726	0	1.32e-28
71	50247	P	71	129238	-2	1.8e-28
71	82553	F	71	129238	-2	1.8e-28
71	129238	F	71	245786	-2	1.8e-28
71	129238	F	71	252198	-2	1.8e-28
71	129238	F	71	255276	-2	1.8e-28
71	129238	F	71	350195	-2	1.8e-28
71	129238	F	71	363760	-2	1.8e-28
71	148124	F	71	239395	-2	1.8e-28
74	1155	F	74	54648	-3	2.2e-28
74	1156	P	74	35156	-3	2.2e-28
74	1156	P	74	124077	-3	2.2e-28
74	1156	F	74	342003	-3	2.2e-28
74	12083	P	74	393255	-3	2.2e-28
74	34999	F	74	182613	-3	2.2e-28
74	35156	P	74	46376	-3	2.2e-28
74	35156	P	74	54586	-3	2.2e-28
74	35156	P	74	99008	-3	2.2e-28
74	35156	P	74	129073	-3	2.2e-28
74	35156	F	74	193684	-3	2.2e-28
74	35156	P	74	334625	-3	2.2e-28
74	35156	F	74	369663	-3	2.2e-28
74	46375	F	74	54648	-3	2.2e-28
74	46376	P	74	124077	-3	2.2e-28
74	46376	F	74	342003	-3	2.2e-28
74	54585	F	74	54648	-3	2.2e-28
74	54586	P	74	124077	-3	2.2e-28
74	54586	F	74	342003	-3	2.2e-28
74	54648	F	74	99007	-3	2.2e-28
74	54648	F	74	129072	-3	2.2e-28
74	54648	P	74	193685	-3	2.2e-28
74	54648	F	74	334624	-3	2.2e-28
74	54648	P	74	369664	-3	2.2e-28
74	99008	P	74	124077	-3	2.2e-28
74	99008	F	74	342003	-3	2.2e-28
74	114295	P	74	215430	-3	2.2e-28
74	124077	P	74	129073	-3	2.2e-28
74	124077	F	74	193684	-3	2.2e-28
74	124077	P	74	334625	-3	2.2e-28
74	124077	F	74	369663	-3	2.2e-28
74	129073	F	74	342003	-3	2.2e-28
74	182426	P	74	304317	-3	2.2e-28
74	193684	P	74	342003	-3	2.2e-28
74	239482	F	74	323031	-3	2.2e-28
74	274513	F	74	323031	-3	2.2e-28
74	334625	F	74	342003	-3	2.2e-28
74	342003	P	74	369663	-3	2.2e-28
67	19288	F	67	245730	-1	4.14e-28
67	19288	F	67	363704	-1	4.14e-28
67	182638	F	67	226482	-1	4.14e-28
67	189648	F	67	201659	-1	4.14e-28
67	189648	P	67	270641	-1	4.14e-28
63	99321	F	63	239500	0	5.27e-28
63	99321	F	63	274531	0	5.27e-28
63	148262	P	63	327272	0	5.27e-28
63	213941	F	63	327272	0	5.27e-28
63	323099	F	63	334469	0	5.27e-28
63	323222	F	63	334687	0	5.27e-28
70	12097	P	70	50247	-2	6.99e-28
70	12097	F	70	82554	-2	6.99e-28
70	12097	F	70	245787	-2	6.99e-28
70	12097	F	70	252199	-2	6.99e-28
70	12097	F	70	255277	-2	6.99e-28
70	12097	F	70	350196	-2	6.99e-28
70	12097	F	70	363761	-2	6.99e-28
70	35009	F	70	396599	-2	6.99e-28
70	148255	F	70	350061	-2	6.99e-28
70	213941	P	70	350061	-2	6.99e-28
70	226713	P	70	274448	-2	6.99e-28
73	10040	P	73	272749	-3	8.44e-28
73	19380	F	73	88403	-3	8.44e-28
73	50209	P	73	239500	-3	8.44e-28
73	54649	P	73	188205	-3	8.44e-28
73	82418	P	73	124042	-3	8.44e-28
73	82418	F	73	342039	-3	8.44e-28
73	164897	P	73	396614	-3	8.44e-28
73	202442	P	73	239500	-3	8.44e-28
73	202442	P	73	274531	-3	8.44e-28
73	388487	F	73	396587	-3	8.44e-28
66	35257	F	66	193864	-1	1.63e-27
66	129225	P	66	270500	-1	1.63e-27
66	148148	F	66	360234	-1	1.63e-27
66	252104	F	66	334675	-1	1.63e-27
66	270500	F	66	393263	-1	1.63e-27
62	46474	P	62	193490	0	2.11e-27
62	88403	F	62	245822	0	2.11e-27
62	88403	P	62	270554	0	2.11e-27
62	128860	F	62	239500	0	2.11e-27
62	128860	F	62	274531	0	2.11e-27
62	182461	P	62	239500	0	2.11e-27
62	182461	P	62	274531	0	2.11e-27
62	201751	F	62	239500	0	2.11e-27
62	201751	F	62	274531	0	2.11e-27
62	227904	F	62	227998	0	2.11e-27
62	239500	P	62	366263	0	2.11e-27
62	255348	P	62	396527	0	2.11e-27
62	274531	P	62	366263	0	2.11e-27
62	323223	P	62	366299	0	2.11e-27
62	327262	F	62	388516	0	2.11e-27
62	329992	F	62	393493	0	2.11e-27
69	82240	P	69	396614	-2	2.72e-27
69	123991	F	69	162263	-2	2.72e-27
69	162263	P	69	342094	-2	2.72e-27
69	245836	P	69	279981	-2	2.72e-27
69	245836	F	69	360285	-2	2.72e-27
72	82308	P	72	114176	-3	3.24e-27
72	82308	P	72	193514	-3	3.24e-27
72	82308	F	72	215551	-3	3.24e-27
72	128853	F	72	245815	-3	3.24e-27
72	182594	F	72	270507	-3	3.24e-27
72	201744	P	72	270551	-3	3.24e-27
72	239536	F	72	358669	-3	3.24e-27
72	252227	P	72	393490	-3	3.24e-27
65	99168	F	65	148149	-1	6.42e-27
65	99321	P	65	329989	-1	6.42e-27
61	3272	F	61	82539	0	8.43e-27
61	3272	F	61	252184	0	8.43e-27
61	3272	F	61	255262	0	8.43e-27
61	3272	F	61	350181	0	8.43e-27
61	14410	F	61	82539	0	8.43e-27
61	14410	F	61	252184	0	8.43e-27
61	14410	F	61	255262	0	8.43e-27
61	14410	F	61	350181	0	8.43e-27
61	82539	P	61	330082	0	8.43e-27
61	148168	P	61	182623	0	8.43e-27
61	189794	F	61	255348	0	8.43e-27
61	252184	P	61	330082	0	8.43e-27
61	255262	P	61	330082	0	8.43e-27
61	330082	P	61	350181	0	8.43e-27
61	348397	F	61	388499	0	8.43e-27
61	350267	P	61	396528	0	8.43e-27
68	334745	F	68	342087	-2	1.06e-26
71	2637	P	71	270404	-3	1.24e-26
71	2637	P	71	393352	-3	1.24e-26
71	10035	F	71	323260	-3	1.24e-26
71	50197	P	71	201765	-3	1.24e-26
71	88221	P	71	393743	-3	1.24e-26
71	129130	F	71	252111	-3	1.24e-26
71	162261	P	71	304322	-3	1.24e-26
71	270366	P	71	334682	-3	1.24e-26
71	334682	P	71	393314	-3	1.24e-26
64	35027	F	64	365668	-1	2.53e-26
64	82162	P	64	330144	-1	2.53e-26
64	82263	F	64	99187	-1	2.53e-26
64	82263	F	64	255178	-1	2.53e-26
64	82263	F	64	350097	-1	2.53e-26
64	82263	F	64	360254	-1	2.53e-26
64	201772	F	64	360292	-1	2.53e-26
64	239499	P	64	329991	-1	2.53e-26
64	274530	P	64	329991	-1	2.53e-26
60	3273	P	60	35183	0	3.37e-26
60	3273	P	60	50271	0	3.37e-26
60	3273	F	60	245773	0	3.37e-26
60	3273	F	60	363747	0	3.37e-26
60	14411	P	60	35183	0	3.37e-26
60	14411	P	60	50271	0	3.37e-26
60	14411	F	60	245773	0	3.37e-26
60	14411	F	60	363747	0	3.37e-26
60	35183	P	60	99272	0	3.37e-26
60	35183	F	60	182512	0	3.37e-26
60	35183	F	60	193567	0	3.37e-26
60	35183	F	60	330082	0	3.37e-26
60	50271	P	60	99272	0	3.37e-26
60	50271	F	60	182512	0	3.37e-26
60	50271	F	60	193567	0	3.37e-26
60	50271	F	60	330082	0	3.37e-26
60	99100	F	60	334717	0	3.37e-26
60	114229	P	60	252185	0	3.37e-26
60	114229	P	60	255263	0	3.37e-26
60	114229	P	60	350182	0	3.37e-26
60	124104	F	60	188231	0	3.37e-26
60	124104	F	60	202504	0	3.37e-26
60	124104	F	60	270605	0	3.37e-26
60	162271	P	60	349994	0	3.37e-26
60	182512	P	60	245773	0	3.37e-26
60	182512	P	60	363747	0	3.37e-26
60	188231	P	60	341990	0	3.37e-26
60	193567	P	60	245773	0	3.37e-26
60	193567	P	60	363747	0	3.37e-26
60	202504	P	60	341990	0	3.37e-26
60	202570	P	60	255160	0	3.37e-26
60	202570	P	60	350079	0	3.37e-26
60	226653	P	60	252185	0	3.37e-26
60	226653	P	60	255263	0	3.37e-26
60	226653	P	60	350182	0	3.37e-26
60	245773	P	60	330082	0	3.37e-26
60	255160	P	60	366380	0	3.37e-26
60	270605	P	60	341990	0	3.37e-26
60	330082	P	60	363747	0	3.37e-26
60	349994	P	60	369585	0	3.37e-26
60	350079	P	60	366380	0	3.37e-26
60	392055	F	60	392470	0	3.37e-26
67	82260	P	67	226464	-2	4.1e-26
67	129233	F	67	148409	-2	4.1e-26
70	3272	P	70	124095	-3	4.75e-26
70	3272	F	70	341989	-3	4.75e-26
70	14410	P	70	124095	-3	4.75e-26
70	14410	F	70	341989	-3	4.75e-26
70	35243	P	70	274448	-3	4.75e-26
70	188291	P	70	274448	-3	4.75e-26
70	274448	F	70	376785	-3	4.75e-26
63	12032	P	63	369747	-1	9.96e-26
63	19380	P	63	329991	-1	9.96e-26
63	82418	P	63	162261	-1	9.96e-26
63	90784	P	63	323023	-1	9.96e-26
63	99187	P	63	365648	-1	9.96e-26
63	201772	P	63	279980	-1	9.96e-26
63	211247	F	63	323023	-1	9.96e-26
63	226601	F	63	329991	-1	9.96e-26
63	255178	P	63	365648	-1	9.96e-26
63	323023	F	63	358643	-1	9.96e-26
63	329991	P	63	376904	-1	9.96e-26
63	348415	F	63	369747	-1	9.96e-26
63	350097	P	63	365648	-1	9.96e-26
63	360254	P	63	365648	-1	9.96e-26
59	19394	F	59	363810	0	1.35e-25
59	82268	P	59	280017	0	1.35e-25
59	82330	P	59	124042	0	1.35e-25
59	82330	F	59	342053	0	1.35e-25
59	164916	P	59	281736	0	1.35e-25
59	210622	F	59	226519	0	1.35e-25
66	2617	F	66	360234	-2	1.59e-25
66	35264	P	66	148129	-2	1.59e-25
66	82459	F	66	255326	-2	1.59e-25
66	82459	F	66	350245	-2	1.59e-25
66	90609	F	66	388482	-2	1.59e-25
66	148409	P	66	393255	-2	1.59e-25
66	226465	F	66	365648	-2	1.59e-25
69	1098	F	69	323027	-3	1.82e-25
69	2614	F	69	82240	-3	1.82e-25
69	3273	F	69	128811	-3	1.82e-25
69	3273	P	69	366305	-3	1.82e-25
69	3273	P	69	393535	-3	1.82e-25
69	14411	F	69	128811	-3	1.82e-25
69	14411	P	69	366305	-3	1.82e-25
69	14411	P	69	393535	-3	1.82e-25
69	19373	F	69	245815	-3	1.82e-25
69	19373	P	69	270554	-3	1.82e-25
69	35133	F	69	123991	-3	1.82e-25
69	35133	P	69	342094	-3	1.82e-25
69	46318	F	69	323027	-3	1.82e-25
69	50220	P	69	128853	-3	1.82e-25
69	50220	P	69	201744	-3	1.82e-25
69	54528	F	69	323027	-3	1.82e-25
69	71101	F	69	234314	-3	1.82e-25
69	98950	F	69	323027	-3	1.82e-25
69	114179	F	69	182426	-3	1.82e-25
69	114193	F	69	369591	-3	1.82e-25
69	123991	F	69	188181	-3	1.82e-25
69	124054	F	69	182426	-3	1.82e-25
69	128853	P	69	202453	-3	1.82e-25
69	128853	F	69	363789	-3	1.82e-25
69	129015	F	69	323027	-3	1.82e-25
69	182426	F	69	193517	-3	1.82e-25
69	182426	P	69	215551	-3	1.82e-25
69	182426	P	69	342031	-3	1.82e-25
69	188181	P	69	342094	-3	1.82e-25
69	188195	P	69	304308	-3	1.82e-25
69	189718	P	69	369591	-3	1.82e-25
69	193531	F	69	369591	-3	1.82e-25
69	193747	P	69	323027	-3	1.82e-25
69	201744	P	69	202453	-3	1.82e-25
69	201744	F	69	363789	-3	1.82e-25
69	215537	P	69	369591	-3	1.82e-25
69	245836	F	69	376918	-3	1.82e-25
69	323027	F	69	334567	-3	1.82e-25
62	2629	F	62	148160	-1	3.92e-25
62	10009	F	62	148160	-1	3.92e-25
62	88403	F	62	252234	-1	3.92e-25
62	128860	P	62	329992	-1	3.92e-25
62	164929	F	62	189809	-1	3.92e-25
62	164929	F	62	350282	-1	3.92e-25
62	182461	F	62	329992	-1	3.92e-25
62	201751	P	62	329992	-1	3.92e-25
62	239500	P	62	393493	-1	3.92e-25
62	274531	P	62	393493	-1	3.92e-25
62	329992	F	62	366263	-1	3.92e-25
58	114155	P	58	211273	0	5.4e-25
65	2618	F	65	99168	-2	6.17e-25
65	35165	P	65	129238	-2	6.17e-25
65	82625	P	65	114211	-2	6.17e-25
65	82625	F	65	189704	-2	6.17e-25
65	82625	P	65	193549	-2	6.17e-25
65	82625	F	65	215523	-2	6.17e-25
65	82625	F	65	304294	-2	6.17e-25
65	148173	P	65	388490	-2	6.17e-25
65	270420	F	65	348403	-2	6.17e-25
65	348403	F	65	393368	-2	6.17e-25
68	50236	P	68	334702	-3	6.96e-25
68	82301	F	68	334745	-3	6.96e-25
68	82567	F	68	334702	-3	6.96e-25
68	99085	F	68	99299	-3	6.96e-25
68	99085	P	68	182477	-3	6.96e-25
68	99085	P	68	226618	-3	6.96e-25
68	99085	F	68	376882	-3	6.96e-25
68	128838	F	68	334702	-3	6.96e-25
68	245800	F	68	334702	-3	6.96e-25
68	252212	F	68	334702	-3	6.96e-25
68	255290	F	68	334702	-3	6.96e-25
68	334702	F	68	350209	-3	6.96e-25
68	334702	F	68	363774	-3	6.96e-25
68	334702	P	68	393509	-3	6.96e-25
61	2681	P	61	231973	-1	1.54e-24
61	10017	P	61	210570	-1	1.54e-24
61	10017	P	61	270414	-1	1.54e-24
61	10017	P	61	393362	-1	1.54e-24
61	12052	P	61	388499	-1	1.54e-24
61	35009	F	61	388499	-1	1.54e-24
61	82418	P	61	369577	-1	1.54e-24
61	124026	F	61	365632	-1	1.54e-24
61	129238	F	61	353210	-1	1.54e-24
61	342067	P	61	365632	-1	1.54e-24
57	82480	P	57	393436	0	2.16e-24
57	90764	F	57	114156	0	2.16e-24
57	189789	P	57	213800	0	2.16e-24
57	189831	P	57	388421	0	2.16e-24
57	210577	F	57	396606	0	2.16e-24
57	211273	F	57	215586	0	2.16e-24
57	213800	F	57	396537	0	2.16e-24
57	350304	P	57	388421	0	2.16e-24
64	12042	P	64	210577	-2	2.39e-24
64	12049	P	64	396599	-2	2.39e-24
64	12097	P	64	35165	-2	2.39e-24
64	35027	F	64	281744	-2	2.39e-24
64	128861	P	64	279999	-2	2.39e-24
64	128861	F	64	360272	-2	2.39e-24
64	182458	F	64	279999	-2	2.39e-24
64	182458	P	64	360272	-2	2.39e-24
64	189606	P	64	281760	-2	2.39e-24
64	255157	P	64	327263	-2	2.39e-24
67	1219	P	67	35163	-3	2.66e-24
67	1219	P	67	124084	-3	2.66e-24
67	1219	F	67	342003	-3	2.66e-24
67	124098	F	67	330076	-3	2.66e-24
67	270686	F	67	281760	-3	2.66e-24
67	270686	F	67	365684	-3	2.66e-24
67	281760	F	67	393625	-3	2.66e-24
67	330076	P	67	341989	-3	2.66e-24
67	365684	F	67	393625	-3	2.66e-24
60	1206	F	60	252104	-1	6.07e-24
60	10003	F	60	255164	-1	6.07e-24
60	10003	F	60	350083	-1	6.07e-24
60	11960	F	60	170381	-1	6.07e-24
60	12097	F	60	353211	-1	6.07e-24
60	35141	P	60	349994	-1	6.07e-24
60	50352	F	60	280054	-1	6.07e-24
60	82309	F	60	349994	-1	6.07e-24
60	188189	P	60	349994	-1	6.07e-24
60	210627	F	60	270471	-1	6.07e-24
60	252104	P	60	369627	-1	6.07e-24
60	270384	P	60	334675	-1	6.07e-24
60	280003	P	60	323050	-1	6.07e-24
60	280030	F	60	281736	-1	6.07e-24
60	323050	F	60	360272	-1	6.07e-24
56	140391	F	56	391348	0	8.63e-24
56	182638	P	56	323160	0	8.63e-24
56	182638	F	56	369744	0	8.63e-24
56	210585	P	56	323160	0	8.63e-24
56	210585	F	56	369744	0	8.63e-24
63	2628	P	63	388506	-2	9.26e-24
63	82366	P	63	330043	-2	9.26e-24
63	148186	P	63	210496	-2	9.26e-24
66	1155	F	66	334687	-3	1.02e-23
66	35249	P	66	363675	-3	1.02e-23
66	46375	F	66	334687	-3	1.02e-23
66	54585	F	66	334687	-3	1.02e-23
66	88348	F	66	148296	-3	1.02e-23
66	88348	P	66	213904	-3	1.02e-23
66	88348	P	66	232059	-3	1.02e-23
66	99007	F	66	334687	-3	1.02e-23
66	114196	F	66	270351	-3	1.02e-23
66	114196	F	66	393299	-3	1.02e-23
66	128811	P	66	330076	-3	1.02e-23
66	129072	F	66	334687	-3	1.02e-23
66	188297	P	66	363675	-3	1.02e-23
66	189718	P	66	270351	-3	1.02e-23
66	189718	P	66	393299	-3	1.02e-23
66	193534	F	66	270351	-3	1.02e-23
66	193534	F	66	393299	-3	1.02e-23
66	193693	P	66	334687	-3	1.02e-23
66	193864	P	66	239407	-3	1.02e-23
66	215537	P	66	270351	-3	1.02e-23
66	215537	P	66	393299	-3	1.02e-23
66	226719	P	66	239415	-3	1.02e-23
66	252117	P	66	330063	-3	1.02e-23
66	270351	P	66	304308	-3	1.02e-23
66	304308	P	66	393299	-3	1.02e-23
66	330076	F	66	366308	-3	1.02e-23
66	330076	F	66	393538	-3	1.02e-23
66	334624	F	66	334687	-3	1.02e-23
66	334687	P	66	369672	-3	1.02e-23
66	334747	P	66	369585	-3	1.02e-23
66	360234	P	66	396614	-3	1.02e-23
66	363675	F	66	376783	-3	1.02e-23
59	54663	F	59	349979	-1	2.39e-23
59	226519	F	59	270466	-1	2.39e-23
59	270322	F	59	270507	-1	2.39e-23
55	35147	F	55	162277	0	3.45e-23
55	128951	F	55	252032	0	3.45e-23
55	162277	F	55	188195	0	3.45e-23
62	35168	P	62	148414	-2	3.59e-23
62	50256	P	62	148414	-2	3.59e-23
62	82255	F	62	164916	-2	3.59e-23
62	82553	F	62	148414	-2	3.59e-23
62	148133	P	62	188312	-2	3.59e-23
62	148133	F	62	274435	-2	3.59e-23
62	148133	F	62	376772	-2	3.59e-23
62	148414	F	62	245786	-2	3.59e-23
62	148414	F	62	252198	-2	3.59e-23
62	148414	F	62	255276	-2	3.59e-23
62	148414	F	62	350195	-2	3.59e-23
62	148414	F	62	363760	-2	3.59e-23
62	164916	P	62	365657	-2	3.59e-23
62	323048	P	62	329993	-2	3.59e-23
65	1075	F	65	323004	-3	3.88e-23
65	1156	P	65	50253	-3	3.88e-23
65	1156	F	65	82553	-3	3.88e-23
65	1156	F	65	245786	-3	3.88e-23
65	1156	F	65	252198	-3	3.88e-23
65	1156	F	65	255276	-3	3.88e-23
65	1156	F	65	350195	-3	3.88e-23
65	1156	F	65	363760	-3	3.88e-23
65	1156	P	65	366296	-3	3.88e-23
65	1219	P	65	50253	-3	3.88e-23
65	1219	F	65	82553	-3	3.88e-23
65	1219	F	65	245786	-3	3.88e-23
65	1219	F	65	252198	-3	3.88e-23
65	1219	F	65	255276	-3	3.88e-23
65	1219	F	65	350195	-3	3.88e-23
65	1219	F	65	363760	-3	3.88e-23
65	1219	P	65	366296	-3	3.88e-23
65	12042	F	65	252063	-3	3.88e-23
65	12042	P	65	270420	-3	3.88e-23
65	12042	P	65	393368	-3	3.88e-23
65	19344	F	65	54649	-3	3.88e-23
65	46295	F	65	323004	-3	3.88e-23
65	46376	P	65	50253	-3	3.88e-23
65	46376	F	65	82553	-3	3.88e-23
65	46376	F	65	245786	-3	3.88e-23
65	46376	F	65	252198	-3	3.88e-23
65	46376	F	65	255276	-3	3.88e-23
65	46376	F	65	350195	-3	3.88e-23
65	46376	F	65	363760	-3	3.88e-23
65	46376	P	65	366296	-3	3.88e-23
65	50253	P	65	54586	-3	3.88e-23
65	50253	P	65	99008	-3	3.88e-23
65	50253	P	65	129073	-3	3.88e-23
65	50253	F	65	193693	-3	3.88e-23
65	50253	F	65	270366	-3	3.88e-23
65	50253	P	65	334625	-3	3.88e-23
65	50253	F	65	369609	-3	3.88e-23
65	50253	F	65	369672	-3	3.88e-23
65	50253	F	65	393314	-3	3.88e-23
65	50271	P	65	128806	-3	3.88e-23
65	50271	F	65	366314	-3	3.88e-23
65	50271	F	65	393544	-3	3.88e-23
65	54505	F	65	323004	-3	3.88e-23
65	54586	F	65	82553	-3	3.88e-23
65	54586	F	65	245786	-3	3.88e-23
65	54586	F	65	252198	-3	3.88e-23
65	54586	F	65	255276	-3	3.88e-23
65	54586	F	65	350195	-3	3.88e-23
65	54586	F	65	363760	-3	3.88e-23
65	54586	P	65	366296	-3	3.88e-23
65	54649	F	65	201715	-3	3.88e-23
65	54649	P	65	202486	-3	3.88e-23
65	54649	P	65	270587	-3	3.88e-23
65	71675	F	65	234886	-3	3.88e-23
65	82553	F	65	99008	-3	3.88e-23
65	82553	F	65	129073	-3	3.88e-23
65	82553	P	65	193693	-3	3.88e-23
65	82553	P	65	270366	-3	3.88e-23
65	82553	F	65	334625	-3	3.88e-23
65	82553	P	65	369609	-3	3.88e-23
65	82553	P	65	369672	-3	3.88e-23
65	82553	P	65	393314	-3	3.88e-23
65	88312	P	65	327272	-3	3.88e-23
65	98927	F	65	323004	-3	3.88e-23
65	99008	F	65	245786	-3	3.88e-23
65	99008	F	65	252198	-3	3.88e-23
65	99008	F	65	255276	-3	3.88e-23
65	99008	F	65	350195	-3	3.88e-23
65	99008	F	65	363760	-3	3.88e-23
65	99008	P	65	366296	-3	3.88e-23
65	99071	P	65	124086	-3	3.88e-23
65	99071	F	65	342003	-3	3.88e-23
65	99168	P	65	396614	-3	3.88e-23
65	114211	P	65	334688	-3	3.88e-23
65	128806	F	65	245768	-3	3.88e-23
65	128806	F	65	363742	-3	3.88e-23
65	128992	F	65	323004	-3	3.88e-23
65	129073	F	65	245786	-3	3.88e-23
65	129073	F	65	252198	-3	3.88e-23
65	129073	F	65	255276	-3	3.88e-23
65	129073	F	65	350195	-3	3.88e-23
65	129073	F	65	363760	-3	3.88e-23
65	129073	P	65	366296	-3	3.88e-23
65	188213	P	65	334688	-3	3.88e-23
65	188231	P	65	189686	-3	3.88e-23
65	188231	P	65	215505	-3	3.88e-23
65	189686	P	65	202504	-3	3.88e-23
65	189686	P	65	270605	-3	3.88e-23
65	189704	F	65	334688	-3	3.88e-23
65	193512	F	65	388477	-3	3.88e-23
65	193549	P	65	334688	-3	3.88e-23
65	193693	P	65	245786	-3	3.88e-23
65	193693	P	65	252198	-3	3.88e-23
65	193693	P	65	255276	-3	3.88e-23
65	193693	P	65	350195	-3	3.88e-23
65	193693	P	65	363760	-3	3.88e-23
65	193693	F	65	366296	-3	3.88e-23
65	193774	P	65	323004	-3	3.88e-23
65	202504	P	65	215505	-3	3.88e-23
65	215505	P	65	270605	-3	3.88e-23
65	215523	F	65	334688	-3	3.88e-23
65	245768	P	65	366314	-3	3.88e-23
65	245768	P	65	393544	-3	3.88e-23
65	245786	P	65	270366	-3	3.88e-23
65	245786	F	65	334625	-3	3.88e-23
65	245786	P	65	369609	-3	3.88e-23
65	245786	P	65	369672	-3	3.88e-23
65	245786	P	65	393314	-3	3.88e-23
65	252198	P	65	270366	-3	3.88e-23
65	252198	F	65	334625	-3	3.88e-23
65	252198	P	65	369609	-3	3.88e-23
65	252198	P	65	369672	-3	3.88e-23
65	252198	P	65	393314	-3	3.88e-23
65	255276	P	65	270366	-3	3.88e-23
65	255276	F	65	334625	-3	3.88e-23
65	255276	P	65	369609	-3	3.88e-23
65	255276	P	65	369672	-3	3.88e-23
65	255276	P	65	393314	-3	3.88e-23
65	270366	P	65	350195	-3	3.88e-23
65	270366	P	65	363760	-3	3.88e-23
65	270366	F	65	366296	-3	3.88e-23
65	304294	F	65	334688	-3	3.88e-23
65	323004	F	65	334544	-3	3.88e-23
65	334625	F	65	350195	-3	3.88e-23
65	334625	F	65	363760	-3	3.88e-23
65	334625	P	65	366296	-3	3.88e-23
65	350075	P	65	388517	-3	3.88e-23
65	350195	P	65	369609	-3	3.88e-23
65	350195	P	65	369672	-3	3.88e-23
65	350195	P	65	393314	-3	3.88e-23
65	363742	P	65	366314	-3	3.88e-23
65	363742	P	65	393544	-3	3.88e-23
65	363760	P	65	369609	-3	3.88e-23
65	363760	P	65	369672	-3	3.88e-23
65	363760	P	65	393314	-3	3.88e-23
65	366296	F	65	369609	-3	3.88e-23
65	366296	F	65	369672	-3	3.88e-23
65	366296	F	65	393314	-3	3.88e-23
58	19252	P	58	388533	-1	9.39e-23
58	82480	F	58	128922	-1	9.39e-23
58	252070	P	58	396605	-1	9.39e-23
58	270420	F	58	396605	-1	9.39e-23
58	393368	F	58	396605	-1	9.39e-23
54	25156	P	54	312536	0	1.38e-22
54	45857	P	54	388806	0	1.38e-22
54	128897	P	54	182612	0	1.38e-22
54	148160	F	54	255170	0	1.38e-22
54	148160	F	54	350089	0	1.38e-22
54	148168	P	54	210577	0	1.38e-22
54	182612	P	54	189768	0	1.38e-22
54	182612	F	54	396561	0	1.38e-22
54	189793	P	54	226422	0	1.38e-22
54	226422	F	54	396536	0	1.38e-22
54	252116	F	54	323222	0	1.38e-22
61	9998	P	61	202570	-2	1.39e-22
61	9998	P	61	366380	-2	1.39e-22
61	12052	F	61	148168	-2	1.39e-22
61	12097	F	61	148415	-2	1.39e-22
61	19381	P	61	280002	-2	1.39e-22
61	19381	F	61	360272	-2	1.39e-22
61	35009	P	61	148168	-2	1.39e-22
61	35169	F	61	393255	-2	1.39e-22
61	50257	F	61	393255	-2	1.39e-22
61	50337	F	61	114295	-2	1.39e-22
61	82553	P	61	393255	-2	1.39e-22
61	99322	P	61	280002	-2	1.39e-22
61	99322	F	61	360272	-2	1.39e-22
61	162271	P	61	334752	-2	1.39e-22
61	202570	F	61	388518	-2	1.39e-22
61	226602	F	61	280002	-2	1.39e-22
61	226602	P	61	360272	-2	1.39e-22
61	239501	P	61	280002	-2	1.39e-22
61	239501	F	61	360272	-2	1.39e-22
61	245786	P	61	393255	-2	1.39e-22
61	252198	P	61	393255	-2	1.39e-22
61	255276	P	61	393255	-2	1.39e-22
61	274532	P	61	280002	-2	1.39e-22
61	274532	F	61	360272	-2	1.39e-22
61	280002	P	61	376905	-2	1.39e-22
61	323049	P	61	393494	-2	1.39e-22
61	334725	P	61	365632	-2	1.39e-22
61	334753	F	61	349994	-2	1.39e-22
61	350195	P	61	393255	-2	1.39e-22
61	360272	F	61	376905	-2	1.39e-22
61	363760	P	61	393255	-2	1.39e-22
61	366380	F	61	388518	-2	1.39e-22
64	35027	P	64	350076	-3	1.48e-22
64	82236	F	64	164897	-3	1.48e-22
64	82308	F	64	189732	-3	1.48e-22
64	82418	P	64	114176	-3	1.48e-22
64	82418	P	64	193514	-3	1.48e-22
64	82418	F	64	215559	-3	1.48e-22
64	90605	F	64	182422	-3	1.48e-22
64	148333	F	64	323031	-3	1.48e-22
64	182431	P	64	189732	-3	1.48e-22
64	202566	F	64	327260	-3	1.48e-22
64	210577	F	64	348404	-3	1.48e-22
64	213869	P	64	323031	-3	1.48e-22
64	232024	P	64	323031	-3	1.48e-22
64	279999	F	64	393490	-3	1.48e-22
64	327260	F	64	366376	-3	1.48e-22
64	348397	F	64	396599	-3	1.48e-22
64	360272	P	64	393490	-3	1.48e-22
57	46453	F	57	128838	-1	3.69e-22
57	46453	P	57	393520	-1	3.69e-22
57	82303	P	57	270351	-1	3.69e-22
57	82303	P	57	393299	-1	3.69e-22
57	129165	P	57	330043	-1	3.69e-22
57	164921	F	57	323167	-1	3.69e-22
57	164921	P	57	369736	-1	3.69e-22
57	255164	P	57	388517	-1	3.69e-22
57	322956	P	57	393744	-1	3.69e-22
60	82254	P	60	281736	-2	5.37e-22
60	90609	P	60	304331	-2	5.37e-22
60	114187	F	60	295793	-2	5.37e-22
60	123999	P	60	349994	-2	5.37e-22
60	124062	F	60	295793	-2	5.37e-22
60	189733	P	60	295793	-2	5.37e-22
60	193525	F	60	295793	-2	5.37e-22
60	215552	P	60	295793	-2	5.37e-22
60	295793	P	60	342032	-2	5.37e-22
60	342095	F	60	349994	-2	5.37e-22
53	19344	F	53	129136	0	5.53e-22
53	19344	P	53	193642	0	5.53e-22
53	19373	F	53	334717	0	5.53e-22
53	70758	F	53	222775	0	5.53e-22
53	82343	F	53	323049	0	5.53e-22
53	82445	F	53	323049	0	5.53e-22
53	82589	F	53	88403	0	5.53e-22
53	88403	F	53	255312	0	5.53e-22
53	88403	F	53	350231	0	5.53e-22
53	99100	F	53	99314	0	5.53e-22
53	99100	P	53	182477	0	5.53e-22
53	99100	P	53	226618	0	5.53e-22
53	99100	P	53	366279	0	5.53e-22
53	99100	F	53	376897	0	5.53e-22
53	99107	F	53	148351	0	5.53e-22
53	99107	P	53	213862	0	5.53e-22
53	99107	P	53	232017	0	5.53e-22
53	114160	P	53	358669	0	5.53e-22
53	124098	P	53	252117	0	5.53e-22
53	128853	F	53	334717	0	5.53e-22
53	129136	F	53	201715	0	5.53e-22
53	148351	F	53	334724	0	5.53e-22
53	189767	P	53	270527	0	5.53e-22
53	193642	P	53	201715	0	5.53e-22
53	201744	F	53	334717	0	5.53e-22
53	213800	F	53	226423	0	5.53e-22
53	213862	P	53	334724	0	5.53e-22
53	215586	F	53	358669	0	5.53e-22
53	232017	P	53	334724	0	5.53e-22
53	252117	F	53	342003	0	5.53e-22
53	252117	P	53	366308	0	5.53e-22
53	270527	F	53	396563	0	5.53e-22
53	334717	P	53	393509	0	5.53e-22
53	358670	P	53	388462	0	5.53e-22
53	360307	P	53	366236	0	5.53e-22
63	1094	P	63	90784	-3	5.65e-22
63	1094	F	63	211247	-3	5.65e-22
63	1094	F	63	358643	-3	5.65e-22
63	1218	F	63	323222	-3	5.65e-22
63	2604	P	63	295869	-3	5.65e-22
63	3321	F	63	82444	-3	5.65e-22
63	14459	F	63	82444	-3	5.65e-22
63	19373	F	63	252227	-3	5.65e-22
63	46314	P	63	90784	-3	5.65e-22
63	46314	F	63	211247	-3	5.65e-22
63	46314	F	63	358643	-3	5.65e-22
63	50226	F	63	393499	-3	5.65e-22
63	54524	P	63	90784	-3	5.65e-22
63	54524	F	63	211247	-3	5.65e-22
63	54524	F	63	358643	-3	5.65e-22
63	88314	F	63	350068	-3	5.65e-22
63	88403	F	63	99321	-3	5.65e-22
63	90784	P	63	98946	-3	5.65e-22
63	90784	P	63	129011	-3	5.65e-22
63	90784	F	63	193757	-3	5.65e-22
63	90784	P	63	334563	-3	5.65e-22
63	98946	F	63	211247	-3	5.65e-22
63	98946	F	63	358643	-3	5.65e-22
63	99070	F	63	323222	-3	5.65e-22
63	124051	F	63	388479	-3	5.65e-22
63	128853	F	63	252227	-3	5.65e-22
63	129011	F	63	211247	-3	5.65e-22
63	129011	F	63	358643	-3	5.65e-22
63	193757	P	63	211247	-3	5.65e-22
63	193757	P	63	358643	-3	5.65e-22
63	201744	F	63	252227	-3	5.65e-22
63	202459	F	63	393499	-3	5.65e-22
63	211247	F	63	334563	-3	5.65e-22
63	245815	P	63	393499	-3	5.65e-22
63	270369	P	63	323222	-3	5.65e-22
63	270560	F	63	393499	-3	5.65e-22
63	323222	P	63	369612	-3	5.65e-22
63	323222	P	63	393317	-3	5.65e-22
63	334563	F	63	358643	-3	5.65e-22
63	342040	P	63	388479	-3	5.65e-22
63	363789	P	63	393499	-3	5.65e-22
56	3398	F	56	99358	-1	1.45e-21
56	19275	F	56	274462	-1	1.45e-21
56	82253	P	56	396614	-1	1.45e-21
56	128734	F	56	148262	-1	1.45e-21
56	128734	P	56	213948	-1	1.45e-21
56	128734	F	56	350068	-1	1.45e-21
56	128755	F	56	274462	-1	1.45e-21
56	148262	F	56	304204	-1	1.45e-21
56	210531	F	56	231978	-1	1.45e-21
56	213948	P	56	304204	-1	1.45e-21
56	239431	F	56	245717	-1	1.45e-21
56	245717	F	56	274462	-1	1.45e-21
56	252063	F	56	323160	-1	1.45e-21
56	252063	P	56	369744	-1	1.45e-21
56	270429	P	56	323160	-1	1.45e-21
56	270429	F	56	369744	-1	1.45e-21
56	274462	F	56	304225	-1	1.45e-21
56	281783	F	56	365707	-1	1.45e-21
56	304204	F	56	350068	-1	1.45e-21
56	323157	P	56	348415	-1	1.45e-21
56	323160	P	56	393377	-1	1.45e-21
56	369744	F	56	393377	-1	1.45e-21
59	114203	P	59	323237	-2	2.08e-21
59	189718	F	59	323237	-2	2.08e-21
59	193541	P	59	323237	-2	2.08e-21
59	215537	F	59	323237	-2	2.08e-21
59	304308	F	59	323237	-2	2.08e-21
62	2637	F	62	252073	-3	2.15e-21
62	3286	F	62	82625	-3	2.15e-21
62	14424	F	62	82625	-3	2.15e-21
62	19344	F	62	323223	-3	2.15e-21
62	50184	P	62	360307	-3	2.15e-21
62	82625	F	62	148414	-3	2.15e-21
62	82639	F	62	334702	-3	2.15e-21
62	82639	P	62	366285	-3	2.15e-21
62	88403	F	62	128860	-3	2.15e-21
62	88403	P	62	182461	-3	2.15e-21
62	88403	F	62	201751	-3	2.15e-21
62	88403	P	62	366263	-3	2.15e-21
62	99285	F	62	323223	-3	2.15e-21
62	129981	F	62	129993	-3	2.15e-21
62	182497	P	62	323223	-3	2.15e-21
62	188216	P	62	323223	-3	2.15e-21
62	201715	F	62	323223	-3	2.15e-21
62	202489	P	62	323223	-3	2.15e-21
62	226638	P	62	323223	-3	2.15e-21
62	239500	F	62	245822	-3	2.15e-21
62	239500	P	62	270554	-3	2.15e-21
62	245822	F	62	274531	-3	2.15e-21
62	252234	P	62	329992	-3	2.15e-21
62	270554	P	62	274531	-3	2.15e-21
62	270590	P	62	323223	-3	2.15e-21
62	323223	F	62	376868	-3	2.15e-21
52	2628	P	52	327263	0	2.21e-21
52	9999	F	52	148273	0	2.21e-21
52	9999	P	52	213941	0	2.21e-21
52	12097	P	52	270500	0	2.21e-21
52	35027	F	52	280038	0	2.21e-21
52	35027	F	52	396617	0	2.21e-21
52	82344	P	52	226458	0	2.21e-21
52	82344	P	52	280011	0	2.21e-21
52	82344	F	52	360272	0	2.21e-21
52	82446	F	52	99205	0	2.21e-21
52	82446	F	52	255196	0	2.21e-21
52	82446	P	52	280011	0	2.21e-21
52	82446	F	52	350115	0	2.21e-21
52	82446	F	52	360272	0	2.21e-21
52	90768	F	52	388463	0	2.21e-21
52	99205	F	52	323050	0	2.21e-21
52	148273	P	52	388526	0	2.21e-21
52	162280	F	52	270351	0	2.21e-21
52	162280	F	52	393299	0	2.21e-21
52	182614	F	52	270527	0	2.21e-21
52	211274	P	52	388463	0	2.21e-21
52	213800	P	52	255348	0	2.21e-21
52	213800	P	52	350267	0	2.21e-21
52	213941	F	52	388526	0	2.21e-21
52	215587	P	52	388463	0	2.21e-21
52	226458	P	52	323050	0	2.21e-21
52	232096	F	52	365677	0	2.21e-21
52	255196	F	52	323050	0	2.21e-21
52	323050	F	52	350115	0	2.21e-21
52	353233	P	52	393241	0	2.21e-21
55	1103	F	55	57662	-1	5.7e-21
55	2628	F	55	255169	-1	5.7e-21
55	2628	F	55	350088	-1	5.7e-21
55	10008	F	55	99178	-1	5.7e-21
55	10008	F	55	360245	-1	5.7e-21
55	25156	P	55	302505	-1	5.7e-21
55	46323	F	55	57662	-1	5.7e-21
55	54533	F	55	57662	-1	5.7e-21
55	57662	F	55	98955	-1	5.7e-21
55	57662	F	55	129020	-1	5.7e-21
55	57662	P	55	193756	-1	5.7e-21
55	57662	F	55	334572	-1	5.7e-21
55	114184	F	55	396587	-1	5.7e-21
55	124059	F	55	396587	-1	5.7e-21
55	148168	F	55	252073	-1	5.7e-21
55	148168	P	55	270420	-1	5.7e-21
55	148168	P	55	393368	-1	5.7e-21
55	182431	F	55	396587	-1	5.7e-21
55	193522	F	55	396587	-1	5.7e-21
55	201765	F	55	252248	-1	5.7e-21
55	215560	P	55	396587	-1	5.7e-21
55	252248	P	55	366256	-1	5.7e-21
55	281741	F	55	396614	-1	5.7e-21
55	302506	F	55	312536	-1	5.7e-21
55	342040	P	55	396587	-1	5.7e-21
55	365665	F	55	396614	-1	5.7e-21
58	88312	F	58	128732	-2	8.03e-21
58	88312	F	58	304202	-2	8.03e-21
58	117805	P	58	295728	-2	8.03e-21
58	148409	P	58	270500	-2	8.03e-21
58	193864	F	58	226727	-2	8.03e-21
58	193864	P	58	363675	-2	8.03e-21
58	201623	P	58	232103	-2	8.03e-21
61	1185	F	61	54678	-3	8.19e-21
61	3323	P	61	226449	-3	8.19e-21
61	10017	F	61	252073	-3	8.19e-21
61	14461	P	61	226449	-3	8.19e-21
61	19380	F	61	323049	-3	8.19e-21
61	19394	F	61	245836	-3	8.19e-21
61	35141	P	61	334752	-3	8.19e-21
61	35169	P	61	353210	-3	8.19e-21
61	50257	P	61	353210	-3	8.19e-21
61	54678	F	61	334654	-3	8.19e-21
61	54678	P	61	369647	-3	8.19e-21
61	82418	P	61	123991	-3	8.19e-21
61	82418	F	61	342102	-3	8.19e-21
61	82553	F	61	353210	-3	8.19e-21
61	99321	F	61	323049	-3	8.19e-21
61	128860	F	61	323049	-3	8.19e-21
61	148144	F	61	164900	-3	8.19e-21
61	148168	P	61	348397	-3	8.19e-21
61	148414	F	61	353210	-3	8.19e-21
61	182462	P	61	323049	-3	8.19e-21
61	182623	F	61	388499	-3	8.19e-21
61	188189	P	61	334752	-3	8.19e-21
61	201751	F	61	323049	-3	8.19e-21
61	201765	P	61	202440	-3	8.19e-21
61	226603	P	61	323049	-3	8.19e-21
61	245786	F	61	353210	-3	8.19e-21
61	252198	F	61	353210	-3	8.19e-21
61	255276	F	61	353210	-3	8.19e-21
61	280002	F	61	329992	-3	8.19e-21
61	323049	P	61	366264	-3	8.19e-21
61	323049	F	61	376904	-3	8.19e-21
61	329992	P	61	360272	-3	8.19e-21
61	350195	F	61	353210	-3	8.19e-21
61	353210	F	61	363760	-3	8.19e-21
51	10062	P	51	272749	0	8.84e-21
51	45860	F	51	191762	0	8.84e-21
51	54468	F	51	252036	0	8.84e-21
51	82175	P	51	330144	0	8.84e-21
51	82567	P	51	188213	0	8.84e-21
51	99178	P	51	202570	0	8.84e-21
51	99178	P	51	366380	0	8.84e-21
51	99299	P	51	124086	0	8.84e-21
51	99299	F	51	342017	0	8.84e-21
51	128874	F	51	245836	0	8.84e-21
51	187115	F	51	217527	0	8.84e-21
51	189718	P	51	366296	0	8.84e-21
51	201765	P	51	270551	0	8.84e-21
51	202570	P	51	360245	0	8.84e-21
51	215537	P	51	366296	0	8.84e-21
51	252248	P	51	393490	0	8.84e-21
51	270351	P	51	349994	0	8.84e-21
51	304308	P	51	366296	0	8.84e-21
51	334461	P	51	365582	0	8.84e-21
51	342017	F	51	376882	0	8.84e-21
51	349994	P	51	393299	0	8.84e-21
51	360245	P	51	366380	0	8.84e-21
54	2637	P	54	182630	-1	2.24e-20
54	2637	P	54	396606	-1	2.24e-20
54	3161	P	54	272898	-1	2.24e-20
54	10017	P	54	182630	-1	2.24e-20
54	10017	P	54	396606	-1	2.24e-20
54	90767	F	54	366235	-1	2.24e-20
54	99187	F	54	164924	-1	2.24e-20
54	114159	F	54	366235	-1	2.24e-20
54	114160	P	54	360306	-1	2.24e-20
54	164916	P	54	396614	-1	2.24e-20
54	164924	F	54	255178	-1	2.24e-20
54	164924	F	54	350097	-1	2.24e-20
54	164924	F	54	360254	-1	2.24e-20
54	182612	F	54	393464	-1	2.24e-20
54	210507	P	54	304329	-1	2.24e-20
54	211273	P	54	366235	-1	2.24e-20
54	215585	F	54	360306	-1	2.24e-20
54	215586	P	54	366235	-1	2.24e-20
54	228860	F	54	368751	-1	2.24e-20
54	270314	F	54	330075	-1	2.24e-20
54	281736	P	54	323167	-1	2.24e-20
54	281736	F	54	369739	-1	2.24e-20
57	12110	P	57	202480	-2	3.1e-20
57	12110	P	57	270581	-2	3.1e-20
57	35016	F	57	210577	-2	3.1e-20
57	82644	F	57	99304	-2	3.1e-20
57	82644	P	57	182483	-2	3.1e-20
57	82644	P	57	226624	-2	3.1e-20
57	82644	F	57	376887	-2	3.1e-20
57	88234	F	57	322956	-2	3.1e-20
57	90786	P	57	148329	-2	3.1e-20
57	90786	F	57	213880	-2	3.1e-20
57	90786	F	57	232035	-2	3.1e-20
57	90786	P	57	239478	-2	3.1e-20
57	90786	P	57	274509	-2	3.1e-20
57	114196	F	57	393475	-2	3.1e-20
57	124032	P	57	334723	-2	3.1e-20
57	124071	F	57	393475	-2	3.1e-20
57	129252	P	57	202480	-2	3.1e-20
57	129252	P	57	270581	-2	3.1e-20
57	129998	R	57	129998	-2	3.1e-20
57	148329	F	57	211251	-2	3.1e-20
57	148329	F	57	358647	-2	3.1e-20
57	164921	P	57	226474	-2	3.1e-20
57	189727	P	57	393475	-2	3.1e-20
57	193534	F	57	393475	-2	3.1e-20
57	211251	P	57	213880	-2	3.1e-20
57	211251	P	57	232035	-2	3.1e-20
57	211251	F	57	239478	-2	3.1e-20
57	211251	F	57	274509	-2	3.1e-20
57	213880	P	57	358647	-2	3.1e-20
57	215546	P	57	393475	-2	3.1e-20
57	232035	P	57	358647	-2	3.1e-20
57	239478	F	57	358647	-2	3.1e-20
57	274509	F	57	358647	-2	3.1e-20
57	304317	P	57	393475	-2	3.1e-20
57	342026	P	57	393475	-2	3.1e-20
60	1170	P	60	114202	-3	3.12e-20
60	1170	F	60	189718	-3	3.12e-20
60	1170	P	60	193540	-3	3.12e-20
60	1170	F	60	215537	-3	3.12e-20
60	1170	F	60	304308	-3	3.12e-20
60	3273	P	60	188231	-3	3.12e-20
60	3273	P	60	202504	-3	3.12e-20
60	3273	P	60	270605	-3	3.12e-20
60	10003	P	60	365665	-3	3.12e-20
60	14411	P	60	188231	-3	3.12e-20
60	14411	P	60	202504	-3	3.12e-20
60	14411	P	60	270605	-3	3.12e-20
60	19373	F	60	82582	-3	3.12e-20
60	19373	F	60	255305	-3	3.12e-20
60	19373	F	60	350224	-3	3.12e-20
60	35028	F	60	202570	-3	3.12e-20
60	35028	F	60	366380	-3	3.12e-20
60	35147	F	60	124005	-3	3.12e-20
60	35147	P	60	342089	-3	3.12e-20
60	35183	F	60	124104	-3	3.12e-20
60	35183	P	60	341990	-3	3.12e-20
60	46390	P	60	114202	-3	3.12e-20
60	46390	F	60	189718	-3	3.12e-20
60	46390	P	60	193540	-3	3.12e-20
60	46390	F	60	215537	-3	3.12e-20
60	46390	F	60	304308	-3	3.12e-20
60	46405	F	60	54678	-3	3.12e-20
60	50271	F	60	124104	-3	3.12e-20
60	50271	P	60	341990	-3	3.12e-20
60	54600	P	60	114202	-3	3.12e-20
60	54600	F	60	189718	-3	3.12e-20
60	54600	P	60	193540	-3	3.12e-20
60	54600	F	60	215537	-3	3.12e-20
60	54600	F	60	304308	-3	3.12e-20
60	54615	F	60	54678	-3	3.12e-20
60	54678	F	60	99037	-3	3.12e-20
60	54678	F	60	129102	-3	3.12e-20
60	54678	P	60	193669	-3	3.12e-20
60	82281	F	60	323050	-3	3.12e-20
60	82540	F	60	128811	-3	3.12e-20
60	82540	P	60	366314	-3	3.12e-20
60	82540	P	60	393544	-3	3.12e-20
60	82582	F	60	128853	-3	3.12e-20
60	82582	F	60	201744	-3	3.12e-20
60	82582	P	60	393502	-3	3.12e-20
60	82625	P	60	295982	-3	3.12e-20
60	90609	F	60	114179	-3	3.12e-20
60	90609	F	60	124054	-3	3.12e-20
60	90609	F	60	193517	-3	3.12e-20
60	90609	P	60	215560	-3	3.12e-20
60	90609	P	60	342040	-3	3.12e-20
60	99022	P	60	114202	-3	3.12e-20
60	99022	F	60	189718	-3	3.12e-20
60	99022	P	60	193540	-3	3.12e-20
60	99022	F	60	215537	-3	3.12e-20
60	99022	F	60	304308	-3	3.12e-20
60	99272	P	60	188231	-3	3.12e-20
60	99272	P	60	202504	-3	3.12e-20
60	99272	P	60	270605	-3	3.12e-20
60	114193	F	60	182440	-3	3.12e-20
60	114202	P	60	129087	-3	3.12e-20
60	114202	F	60	193684	-3	3.12e-20
60	114202	P	60	334639	-3	3.12e-20
60	114202	F	60	369663	-3	3.12e-20
60	124005	F	60	188195	-3	3.12e-20
60	124068	F	60	182440	-3	3.12e-20
60	124104	P	60	245773	-3	3.12e-20
60	124104	P	60	363747	-3	3.12e-20
60	128811	F	60	252185	-3	3.12e-20
60	128811	F	60	255263	-3	3.12e-20
60	128811	F	60	350182	-3	3.12e-20
60	128853	F	60	255305	-3	3.12e-20
60	128853	F	60	350224	-3	3.12e-20
60	129087	F	60	189718	-3	3.12e-20
60	129087	P	60	193540	-3	3.12e-20
60	129087	F	60	215537	-3	3.12e-20
60	129087	F	60	304308	-3	3.12e-20
60	182426	F	60	388482	-3	3.12e-20
60	182440	F	60	193531	-3	3.12e-20
60	182440	P	60	215546	-3	3.12e-20
60	182440	P	60	342026	-3	3.12e-20
60	182512	F	60	188231	-3	3.12e-20
60	182512	F	60	202504	-3	3.12e-20
60	182512	F	60	270605	-3	3.12e-20
60	182586	F	60	270314	-3	3.12e-20
60	188195	P	60	342089	-3	3.12e-20
60	188231	F	60	193567	-3	3.12e-20
60	188231	F	60	330082	-3	3.12e-20
60	189718	P	60	193684	-3	3.12e-20
60	189718	F	60	334639	-3	3.12e-20
60	189718	P	60	369663	-3	3.12e-20
60	193540	F	60	193684	-3	3.12e-20
60	193540	P	60	334639	-3	3.12e-20
60	193540	F	60	369663	-3	3.12e-20
60	193567	F	60	202504	-3	3.12e-20
60	193567	F	60	270605	-3	3.12e-20
60	193684	P	60	215537	-3	3.12e-20
60	193684	P	60	304308	-3	3.12e-20
60	201744	F	60	255305	-3	3.12e-20
60	201744	F	60	350224	-3	3.12e-20
60	202504	F	60	330082	-3	3.12e-20
60	215537	F	60	334639	-3	3.12e-20
60	215537	P	60	369663	-3	3.12e-20
60	245773	F	60	341990	-3	3.12e-20
60	252185	P	60	366314	-3	3.12e-20
60	252185	P	60	393544	-3	3.12e-20
60	255263	P	60	366314	-3	3.12e-20
60	255263	P	60	393544	-3	3.12e-20
60	255305	P	60	393502	-3	3.12e-20
60	270605	F	60	330082	-3	3.12e-20
60	295793	P	60	304323	-3	3.12e-20
60	304308	F	60	334639	-3	3.12e-20
60	304308	P	60	369663	-3	3.12e-20
60	304323	F	60	349994	-3	3.12e-20
60	341990	F	60	363747	-3	3.12e-20
60	350182	P	60	366314	-3	3.12e-20
60	350182	P	60	393544	-3	3.12e-20
60	350224	P	60	393502	-3	3.12e-20
50	2614	P	50	193871	0	3.54e-20
50	28544	F	50	374701	0	3.54e-20
50	82330	P	50	114176	0	3.54e-20
50	82330	P	50	193514	0	3.54e-20
50	82330	F	50	215573	0	3.54e-20
50	148160	P	50	202570	0	3.54e-20
50	148160	P	50	366380	0	3.54e-20
50	189788	P	50	393448	0	3.54e-20
50	252037	F	50	334508	0	3.54e-20
50	338730	P	50	353301	0	3.54e-20
50	353301	F	50	389491	0	3.54e-20
50	368755	F	50	383889	0	3.54e-20
53	3286	P	53	270315	-1	8.79e-20
53	10060	F	53	148449	-1	8.79e-20
53	12042	P	53	226485	-1	8.79e-20
53	14424	P	53	270315	-1	8.79e-20
53	82418	F	53	350001	-1	8.79e-20
53	82625	P	53	270315	-1	8.79e-20
53	90703	P	53	255138	-1	8.79e-20
53	90768	P	53	360307	-1	8.79e-20
53	99285	P	53	270315	-1	8.79e-20
53	114223	F	53	270315	-1	8.79e-20
53	128824	P	53	182587	-1	8.79e-20
53	182434	F	53	210507	-1	8.79e-20
53	182506	F	53	270315	-1	8.79e-20
53	182587	F	53	393538	-1	8.79e-20
53	182641	F	53	348415	-1	8.79e-20
53	189704	P	53	270315	-1	8.79e-20
53	193561	F	53	270315	-1	8.79e-20
53	211273	F	53	360307	-1	8.79e-20
53	215523	P	53	270315	-1	8.79e-20
53	226647	F	53	270315	-1	8.79e-20
53	264202	F	53	264226	-1	8.79e-20
53	270315	P	53	304294	-1	8.79e-20
53	270315	P	53	376868	-1	8.79e-20
53	270500	P	53	353210	-1	8.79e-20
53	334760	F	53	342102	-1	8.79e-20
53	342113	P	53	369574	-1	8.79e-20
53	353109	P	53	369875	-1	8.79e-20
53	358669	P	53	366236	-1	8.79e-20
53	360308	P	53	388462	-1	8.79e-20
59	12083	P	59	270322	-3	1.18e-19
59	35157	P	59	54663	-3	1.18e-19
59	46433	F	59	252111	-3	1.18e-19
59	99065	F	59	252111	-3	1.18e-19
59	114198	F	59	295964	-3	1.18e-19
59	124073	F	59	295964	-3	1.18e-19
59	129925	R	59	129945	-3	1.18e-19
59	129945	F	59	129993	-3	1.18e-19
59	129981	R	59	129985	-3	1.18e-19
59	148136	P	59	193871	-3	1.18e-19
59	189723	P	59	295964	-3	1.18e-19
59	193536	F	59	295964	-3	1.18e-19
59	201765	F	59	363810	-3	1.18e-19
59	210513	F	59	396596	-3	1.18e-19
59	215542	P	59	295964	-3	1.18e-19
59	295964	P	59	304313	-3	1.18e-19
59	295964	P	59	342022	-3	1.18e-19
59	322930	P	59	369875	-3	1.18e-19
59	363810	P	59	366252	-3	1.18e-19
56	1016	F	56	363640	-2	1.2e-19
56	9988	F	56	128734	-2	1.2e-19
[truncated: 1,291 more rows]

## Sheet: Table S7
Table S7 The codon usage data for PCGs
amino acid	Codon	Codon frequency	amino acid	Codon	Codon frequency
Ala	GCU	1.57	His	CAU	1.52
Ala	GCA	1	His	CAC	0.48
Ala	GCC	0.9	Ile	AUU	1.32
Ala	GCG	0.53	Ile	AUA	0.85
Arg	AGA	1.4	Ile	AUC	0.83
Arg	CGA	1.3	Leu	UUA	1.36
Arg	CGU	1.17	Leu	CUU	1.31
Arg	CGG	0.77	Leu	UUG	1.21
Arg	AGG	0.76	Leu	CUA	0.93
Arg	CGC	0.6	Leu	CUC	0.64
Asn	AAU	1.36	Leu	CUG	0.55
Asn	AAC	0.64	Lys	AAA	1.17
Asp	GAU	1.36	Lys	AAG	0.83
Asp	GAC	0.64	Met	AUG	1
Cys	UGU	1.09	Phe	UUU	1.14
Cys	UGC	0.91	Phe	UUC	0.86
End	UAA	1.32	Pro	CCU	1.35
End	UAG	0.88	Pro	CCA	1.14
End	UGA	0.79	Pro	CCC	0.87
Gln	CAA	1.54	Pro	CCG	0.64
Gln	CAG	0.46	Ser	UCU	1.41
Glu	GAA	1.34	Ser	UCA	1.13
Glu	GAG	0.66	Ser	UCC	1.01
Gly	GGA	1.43	Ser	AGU	1
Gly	GGU	1.33	Ser	UCG	0.85
Gly	GGG	0.7	Ser	AGC	0.6
Gly	GGC	0.54	Thr	ACU	1.33
Trp	UGG	1	Thr	ACC	1.07
Tyr	UAU	1.51	Thr	ACA	0.94
Tyr	UAC	0.49	Thr	ACG	0.66
Val	GUU	1.14	Val	GUG	0.92
Val	GUA	1.11	Val	GUC	0.83

## Sheet: Table S8
Table S8 The homologous DNA fragment in the P. crassipes mitochondrial genome.
Number	Mitochondrial genome	% Identity	Alignment Length	Mismatches	Gap Openings	Alignment start (chloroplast genome)	Alignment end (chloroplast genome)	Alignment start (mitochondrial genome)	Alignment end (mitochondrial genome)	E-value	Bit Score	MTPT annotation
MTPT1	mtDNA	100	84	0	0	114584	114667	165773	165690	5.98e-37	156	Complete (trnN-GUU)
	mtDNA	100	84	0	0	136171	136254	165690	165773	5.98e-37	156	Complete (trnN-GUU)
MTPT2	mtDNA	100	82	0	0	89621	89702	245513	245594	7.73e-36	152	Complete (trnH-GUG)
	mtDNA	100	82	0	0	161136	161217	245594	245513	7.73e-36	152	Complete (trnH-GUG)
MTPT3	mtDNA	100	31	0	0	114127	114157	38411	38381	1.73e-07	58.4	IGS (trnR-ACG，trnN-GUU)
	mtDNA	100	31	0	0	136681	136711	38381	38411	1.73e-07	58.4	IGS (trnR-ACG，trnN-GUU)
MTPT4	mtDNA	100	31	0	0	141552	141582	79731	79701	1.73e-07	58.4	IGS (trnA-UGC，trnI-GAU)
MTPT5	mtDNA	99.954	8767	4	0	94207	102973	261549	270315	0	16168	Partial (ycf2，rps7)，Complete (trnL-CAA，ndhB)
	mtDNA	99.954	8767	4	0	147865	156631	270315	261549	0	16168	Partial (ycf2，rps7)，Complete (trnL-CAA，ndhB)
MTPT6	mtDNA	99.947	1877	1	0	89860	91736	200431	198555	0	3461	Partial (rpl2，trnM-CAU)，Complete (rpl23)
	mtDNA	99.947	1877	1	0	159102	160978	198555	200431	0	3461	Partial (rpl2，trnM-CAU)，Complete (rpl23)
MTPT7	mtDNA	96.094	256	10	0	86055	86310	105793	105538	6.91e-116	418	Partial (rpl14)
MTPT8	mtDNA	94.639	1455	14	12	102962	104416	158593	159983	0	2196	Partial (rps7)
	mtDNA	94.639	1455	14	12	146422	147876	159983	158593	0	2196	Partial (rps7)
MTPT9	mtDNA	94.183	5432	54	54	76725	82113	315553	320765	0	8039	Partial (clpP，petD)，Complete (psbB，psbT，psbN，psbH，petB)
MTPT10	mtDNA	93.59	78	5	0	56567	56644	28048	27971	2.82e-25	117	Complete (trnM-CAU)
MTPT11	mtDNA	92.308	91	6	1	71747	71836	272749	272659	1.3e-28	128	Partial (trnP-UGG)
MTPT12	mtDNA	88.06	134	15	1	85611	85743	106121	105988	1.66e-37	158	Partial (rps8)

## Sheet: Table S9
Table S9 The predicted C to U RNA editing sites in mitochondrial PCGs of P. crassipes.
Region	Position	Amino position	Codon change	Amino change	Reference	Coverage-q30	MeanQ	BaseCount[A,C,G,T]	AllSubs	Frequency
atp1	37	13	CUA→UUA	Leu→Leu	C	10308	37	[0, 6018, 0, 4290]	CT	0.42
atp1	670	224	CCA→UCA	Pro→Ser	C	11241	37	[0, 208, 0, 11033]	CT	0.98
atp1	971	324	UCG→UUG	Ser→Leu	C	8161	37	[0, 138, 0, 8023]	CT	0.98
atp1	1039	347	CCC→UCC	Pro→Ser	C	8621	37	[0, 118, 0, 8503]	CT	0.99
atp1	1064	355	UCG→UUG	Ser→Leu	C	10438	37	[0, 111, 0, 10327]	CT	0.99
atp1	1178	393	UCA→UUA	Ser→Leu	C	11363	37	[0, 157, 0, 11206]	CT	0.99
atp1	1292	431	CCC→CUC	Pro→Leu	C	14301	37	[0, 262, 0, 14039]	CT	0.98
atp1	1415	472	CCA→CUA	Pro→Leu	C	16971	37	[0, 426, 0, 16545]	CT	0.97
atp1	1431	477	CCC→CCU	Pro→Pro	C	16299	37	[7, 1910, 1, 14381]	CT CA CG	0.88
atp1	1490	497	CCA→CUA	Pro→Leu	C	10972	37	[14, 141, 0, 10817]	CT CA	0.99
atp1	1499	500	UCU→UUU	Ser→Phe	C	12282	37	[2, 341, 0, 11939]	CT CA	0.97
atp4	59	20	UCU→UUU	Ser→Phe	C	7245	37	[1, 784, 0, 6460]	CT CA	0.89
atp4	89	30	UCA→UUA	Ser→Leu	C	9154	37	[0, 135, 0, 9019]	CT	0.99
atp4	118	40	CGU→UGU	Arg→Cys	C	9289	37	[0, 92, 0, 9197]	CT	0.99
atp4	227	76	UCC→UUC	Ser→Phe	C	12842	37	[0, 88, 0, 12754]	CT	0.99
atp4	248	83	CCU→CUU	Pro→Leu	C	11556	37	[0, 194, 0, 11362]	CT	0.98
atp4	250	84	CCG→UUG	Pro→Leu	C	11412	37	[1, 731, 0, 10680]	CT CA	0.94
atp4	251	84	CCG→UUG	Pro→Leu	C	11676	37	[0, 145, 0, 11531]	CT	0.99
atp4	395	132	UCA→UUA	Ser→Leu	C	13964	37	[0, 102, 0, 13862]	CT	0.99
atp4	416	139	ACU→AUU	Thr→Ile	C	11282	37	[10, 91, 0, 11181]	CT CA	0.99
atp6	30	10	UUC→UUU	Phe→Phe	C	947	37	[0, 842, 0, 105]	CT	0.11
atp6	37	13	CCA→UCA	Pro→Ser	C	984	37	[0, 17, 0, 967]	CT	0.98
atp6	47	16	UCU→UUU	Ser→Phe	C	1005	37	[0, 42, 0, 963]	CT	0.96
atp6	63	21	CUC→CUU	Leu→Leu	C	975	37	[0, 676, 0, 299]	CT	0.31
atp6	116	39	UCA→UUA	Ser→Leu	C	1536	37	[0, 27, 0, 1509]	CT	0.98
atp6	167	56	CCG→CUG	Pro→Leu	C	1602	37	[2, 24, 0, 1576]	CT CA	0.98
atp6	173	58	CCG→CUG	Pro→Leu	C	1632	37	[0, 41, 0, 1591]	CT	0.97
atp6	201	67	UCC→UCU	Ser→Ser	C	2020	37	[0, 677, 0, 1343]	CT	0.66
atp6	224	75	UCC→UUU	Ser→Phe	C	2163	37	[0, 39, 0, 2124]	CT	0.98
atp6	225	75	UCC→UUU	Ser→Phe	C	2048	37	[0, 1814, 0, 234]	CT	0.11
atp6	236	79	UCG→UUG	Ser→Leu	C	2362	37	[0, 45, 0, 2317]	CT	0.98
atp6	254	85	UCG→UUG	Ser→Leu	C	2261	37	[0, 38, 0, 2223]	CT	0.98
atp6	262	88	CGU→UGU	Arg→Cys	C	2184	37	[0, 57, 0, 2127]	CT	0.97
atp6	269	90	CCC→CUU	Pro→Leu	C	2153	37	[0, 51, 0, 2102]	CT	0.98
atp6	270	90	CCC→CUU	Pro→Leu	C	2179	37	[0, 113, 0, 2066]	CT	0.95
atp6	401	134	UCA→UUA	Ser→Leu	C	3341	37	[0, 105, 0, 3236]	CT	0.97
atp6	460	154	CCU→UCU	Pro→Ser	C	2977	37	[0, 33, 0, 2944]	CT	0.99
atp6	463	155	CAU→UAU	His→Tyr	C	2843	37	[0, 90, 0, 2753]	CT	0.97
atp6	485	162	UCA→UUA	Ser→Leu	C	3279	37	[0, 26, 0, 3253]	CT	0.99
atp6	527	176	UCA→UUA	Ser→Leu	C	3291	37	[0, 61, 0, 3230]	CT	0.98
atp6	548	183	UCU→UUU	Ser→Phe	C	2837	37	[5, 70, 5, 2757]	CT CG CA	0.98
atp6	599	200	CCU→CUU	Pro→Leu	C	2251	37	[0, 78, 0, 2173]	CT	0.97
atp6	635	212	CCG→CUG	Pro→Leu	C	3347	37	[12, 76, 0, 3259]	CT CA	0.98
atp6	656	219	UCA→UUA	Ser→Leu	C	2612	37	[0, 29, 0, 2583]	CT	0.99
atp6	664	222	CAU→UAU	His→Tyr	C	2579	37	[0, 35, 0, 2544]	CT	0.99
atp6	671	224	UCU→UUU	Ser→Phe	C	2551	37	[0, 33, 0, 2518]	CT	0.99
atp6	678	226	AUC→AUU	Ile→Ile	C	2301	37	[0, 1646, 0, 655]	CT	0.28
atp6	680	227	UCA→UUA	Ser→Leu	C	2324	37	[1, 19, 0, 2304]	CT CA	0.99
atp6	707	236	ACA→AUA	Thr→Ile	C	2262	37	[0, 78, 0, 2184]	CT	0.97
atp6	718	240	CAA→UAA	Gln→End	C	2210	37	[0, 22, 0, 2188]	CT	0.99
atp8	47	16	UCA→UUA	Ser→Leu	C	3018	37	[2, 14, 0, 3002]	CT CA	1
atp8	58	20	CUC→UUC	Leu→Phe	C	2852	37	[0, 9, 0, 2843]	CT	1
atp8	123	41	CUC→CUU	Leu→Leu	C	3695	37	[0, 1401, 0, 2294]	CT	0.62
atp8	200	67	UCG→UUG	Ser→Leu	C	5540	37	[0, 63, 0, 5477]	CT	0.99
atp8	225	75	GUC→GUU	Val→Val	C	5720	37	[0, 5100, 0, 620]	CT	0.11
atp8	240	80	UCC→UCU	Ser→Ser	C	5950	37	[0, 2329, 0, 3621]	CT	0.61
atp8	321	107	UUC→UUU	Phe→Phe	C	5168	37	[7, 4366, 0, 795]	CT CA	0.15
atp8	338	113	UCA→UUA	Ser→Leu	C	6287	37	[3, 4839, 0, 1445]	CT CA	0.23
atp8	443	148	CCA→CUA	Pro→Leu	C	8144	37	[0, 40, 0, 8104]	CT	1
atp9	20	7	UCA→UUA	Ser→Leu	C	6351	37	[0, 206, 0, 6145]	CT	0.97
atp9	50	17	UCA→UUA	Ser→Leu	C	6502	37	[0, 253, 0, 6249]	CT	0.96
atp9	82	28	CUC→UUC	Leu→Phe	C	6803	37	[1, 391, 0, 6411]	CT CA	0.94
atp9	90	30	UCC→UCU	Ser→Ser	C	6220	37	[2, 1175, 0, 5043]	CT CA	0.81
atp9	92	31	UCG→UUG	Ser→Leu	C	6252	37	[0, 300, 0, 5952]	CT	0.95
atp9	134	45	UCA→UUA	Ser→Leu	C	5893	37	[0, 184, 0, 5709]	CT	0.97
atp9	182	61	UCG→UUG	Ser→Leu	C	8699	37	[0, 151, 1, 8547]	CT CG	0.98
atp9	191	64	CCA→CUA	Pro→Leu	C	8982	37	[24, 346, 0, 8612]	CT CA	0.96
atp9	205	69	CUG→UUG	Leu→Leu	C	9290	37	[1, 593, 0, 8696]	CT CA	0.94
atp9	212	71	UCA→UUA	Ser→Leu	C	9185	37	[0, 436, 0, 8749]	CT	0.95
atp9	223	75	CGA→UGA	Arg→End	C	8934	37	[0, 356, 0, 8578]	CT	0.96
ccmB	39	13	AUC→AUU	Ile→Ile	C	252	37	[0, 107, 0, 145]	CT	0.58
ccmB	43	15	CCC→UCC	Pro→Ser	C	272	37	[0, 18, 0, 254]	CT	0.93
ccmB	80	27	UCG→UUG	Ser→Leu	C	315	37	[0, 1, 0, 314]	CT	1
ccmB	87	29	AUC→AUU	Ile→Ile	C	306	37	[0, 265, 0, 41]	CT	0.13
ccmB	128	43	UCA→UUA	Ser→Leu	C	329	37	[0, 28, 0, 301]	CT	0.91
ccmB	137	46	UCC→UUC	Ser→Phe	C	334	37	[0, 18, 0, 316]	CT	0.95
ccmB	149	50	CCG→CUG	Pro→Leu	C	338	37	[0, 36, 0, 302]	CT	0.89
ccmB	154	52	CGG→UGG	Arg→Trp	C	348	37	[0, 35, 0, 313]	CT	0.9
ccmB	160	54	CCU→UCU	Pro→Ser	C	347	37	[0, 31, 0, 316]	CT	0.91
ccmB	164	55	CCG→CUG	Pro→Leu	C	335	37	[0, 37, 0, 298]	CT	0.89
ccmB	172	58	CCC→UCC	Pro→Ser	C	355	37	[0, 3, 0, 352]	CT	0.99
ccmB	179	60	CCU→CUU	Pro→Leu	C	340	37	[0, 20, 0, 320]	CT	0.94
ccmB	181	61	CCC→UCU	Pro→Ser	C	344	37	[0, 39, 0, 305]	CT	0.89
ccmB	183	61	CCC→UCU	Pro→Ser	C	326	37	[0, 176, 0, 150]	CT	0.46
ccmB	193	65	CCU→UUU	Pro→Phe	C	364	37	[0, 119, 0, 245]	CT	0.67
ccmB	194	65	CCU→UUU	Pro→Phe	C	381	37	[0, 130, 0, 251]	CT	0.66
ccmB	286	96	CGG→UGG	Arg→Trp	C	451	37	[0, 36, 0, 415]	CT	0.92
ccmB	304	102	CGU→UGU	Arg→Cys	C	466	37	[0, 6, 0, 460]	CT	0.99
ccmB	313	105	CGU→UGU	Arg→Cys	C	454	37	[0, 22, 0, 432]	CT	0.95
ccmB	324	108	CCC→CCU	Pro→Pro	C	469	37	[0, 211, 0, 258]	CT	0.55
ccmB	337	113	CUG→UUG	Leu→Leu	C	509	37	[0, 242, 0, 267]	CT	0.52
ccmB	367	123	CGG→UGG	Arg→Trp	C	715	37	[0, 161, 0, 554]	CT	0.77
ccmB	379	127	CUA→UUA	Leu→Leu	C	721	37	[0, 222, 0, 499]	CT	0.69
ccmB	391	131	CCG→UUG	Pro→Leu	C	661	37	[1, 237, 0, 423]	CT CA	0.64
ccmB	392	131	CCG→UUG	Pro→Leu	C	670	37	[1, 5, 0, 664]	CT CA	0.99
ccmB	406	136	CUG→UUG	Leu→Leu	C	621	37	[0, 180, 0, 441]	CT	0.71
ccmB	424	142	CGU→UGU	Arg→Cys	C	622	37	[0, 24, 0, 598]	CT	0.96
ccmB	428	143	UCG→UUG	Ser→Leu	C	608	37	[0, 6, 0, 602]	CT	0.99
ccmB	475	159	CCA→UUA	Pro→Leu	C	551	37	[0, 10, 0, 541]	CT	0.98
ccmB	476	159	CCA→UUA	Pro→Leu	C	567	37	[0, 13, 0, 554]	CT	0.98
ccmB	485	162	UCA→UUA	Ser→Leu	C	551	37	[1, 20, 0, 530]	CT CA	0.96
ccmB	494	165	UCA→UUA	Ser→Leu	C	541	37	[0, 17, 0, 524]	CT	0.97
ccmB	502	168	CCA→UUA	Pro→Leu	C	442	37	[9, 223, 0, 210]	CT CA	0.48
ccmB	503	168	CCA→UUA	Pro→Leu	C	419	37	[0, 47, 0, 372]	CT	0.89
ccmB	512	171	UCC→UUC	Ser→Phe	C	364	37	[0, 19, 0, 345]	CT	0.95
ccmB	514	172	CGU→UGU	Arg→Cys	C	365	37	[0, 5, 0, 360]	CT	0.99
ccmB	551	184	UCA→UUA	Ser→Leu	C	584	37	[0, 16, 0, 568]	CT	0.97
ccmB	554	185	UCG→UUG	Ser→Leu	C	605	37	[0, 7, 0, 598]	CT	0.99
ccmB	566	189	UCC→UUC	Ser→Phe	C	592	37	[0, 60, 0, 532]	CT	0.9
ccmB	569	190	UCU→UUU	Ser→Phe	C	545	37	[0, 3, 0, 542]	CT	0.99
ccmB	572	191	CCG→CUG	Pro→Leu	C	576	37	[0, 5, 0, 571]	CT	0.99
ccmB	584	195	CCU→CUU	Pro→Leu	C	537	37	[0, 17, 0, 520]	CT	0.97
ccmB	596	199	UCG→UUG	Ser→Leu	C	562	37	[0, 10, 0, 552]	CT	0.98
ccmB	611	204	UCA→UUA	Ser→Leu	C	549	37	[0, 2, 0, 547]	CT	1
ccmC	5	2	UCC→UUU	Ser→Phe	C	88	37	[0, 78, 0, 10]	CT	0.11
ccmC	6	2	UCC→UUU	Ser→Phe	C	89	37	[0, 66, 0, 23]	CT	0.26
ccmC	22	8	CCU→UCU	Pro→Ser	C	70	37	[0, 61, 0, 9]	CT	0.13
ccmC	76	26	CGG→UGG	Arg→Trp	C	108	37	[0, 14, 0, 94]	CT	0.87
ccmC	103	35	CAU→UAU	His→Tyr	C	103	37	[0, 12, 0, 91]	CT	0.88
ccmC	115	39	CGG→UGG	Arg→Trp	C	106	37	[0, 29, 0, 77]	CT	0.73
ccmC	161	54	CCG→CUG	Pro→Leu	C	119	37	[0, 18, 0, 101]	CT	0.85
ccmC	179	60	GCG→GUG	Ala→Val	C	97	37	[0, 19, 0, 78]	CT	0.8
ccmC	184	62	CGG→UGG	Arg→Trp	C	100	37	[0, 16, 0, 84]	CT	0.84
ccmC	236	79	CCA→CUA	Pro→Leu	C	63	37	[0, 7, 0, 56]	CT	0.89
ccmC	262	88	CGC→UGC	Arg→Cys	C	56	37	[0, 47, 0, 9]	CT	0.16
ccmC	276	92	ACC→ACU	Thr→Thr	C	50	37	[0, 42, 0, 8]	CT	0.16
ccmC	299	100	UCU→UUU	Ser→Phe	C	34	37	[0, 12, 0, 22]	CT	0.65
ccmC	331	111	CGG→UGG	Arg→Trp	C	44	37	[0, 11, 0, 33]	CT	0.75
ccmC	358	120	CGG→UGG	Arg→Trp	C	48	37	[0, 20, 0, 28]	CT	0.58
ccmC	399	133	UUC→UUU	Phe→Phe	C	63	37	[0, 6, 0, 57]	CT	0.9
ccmC	400	134	CUU→UUU	Leu→Phe	C	64	37	[0, 6, 0, 58]	CT	0.91
ccmC	421	141	CGU→UGU	Arg→Cys	C	127	37	[0, 15, 0, 112]	CT	0.88
ccmC	436	146	CCU→UCU	Pro→Ser	C	147	37	[0, 7, 0, 140]	CT	0.95
ccmC	446	149	CCG→CUG	Pro→Leu	C	152	37	[0, 16, 0, 136]	CT	0.89
ccmC	451	151	CCU→UCU	Pro→Ser	C	161	37	[0, 19, 0, 142]	CT	0.88
ccmC	458	153	UCA→UUA	Ser→Leu	C	166	37	[0, 16, 0, 150]	CT	0.9
ccmC	463	155	CGU→UGU	Arg→Cys	C	176	37	[0, 44, 0, 132]	CT	0.75
ccmC	467	156	GCU→GUU	Ala→Val	C	191	37	[0, 62, 0, 129]	CT	0.68
ccmC	473	158	CCG→CUG	Pro→Leu	C	212	37	[0, 28, 0, 184]	CT	0.87
ccmC	477	159	AUC→AUU	Ile→Ile	C	227	37	[0, 82, 0, 145]	CT	0.64
ccmC	497	166	UCU→UUU	Ser→Phe	C	265	37	[0, 35, 0, 230]	CT	0.87
ccmC	499	167	CCA→UCA	Pro→Ser	C	274	37	[0, 55, 0, 219]	CT	0.8
ccmC	568	190	CCU→UCU	Pro→Ser	C	365	37	[0, 110, 0, 255]	CT	0.7
ccmC	575	192	CCC→CUC	Pro→Leu	C	394	37	[0, 20, 0, 374]	CT	0.95
ccmC	605	202	UCC→UUC	Ser→Phe	C	345	37	[0, 12, 0, 333]	CT	0.97
ccmC	608	203	CCC→CUC	Pro→Leu	C	341	37	[0, 40, 0, 301]	CT	0.88
ccmC	612	204	UUC→UUU	Phe→Phe	C	336	37	[0, 140, 0, 196]	CT	0.58
ccmC	614	205	UCC→UUU	Ser→Phe	C	330	37	[0, 65, 0, 265]	CT	0.8
ccmC	615	205	UCC→UUU	Ser→Phe	C	325	37	[0, 230, 0, 95]	CT	0.29
ccmC	619	207	CGU→UGU	Arg→Cys	C	331	37	[0, 77, 0, 254]	CT	0.77
ccmC	624	208	AUC→AUU	Ile→Ile	C	319	37	[0, 136, 0, 183]	CT	0.57
ccmC	630	210	UUC→UUU	Phe→Phe	C	318	37	[0, 271, 0, 47]	CT	0.15
ccmC	656	219	CCA→CUA	Pro→Leu	C	271	37	[0, 3, 0, 268]	CT	0.99
ccmC	665	222	CCC→CUC	Pro→Leu	C	263	37	[0, 0, 0, 263]	CT	1
ccmC	673	225	CCC→UCC	Pro→Ser	C	246	37	[0, 9, 0, 237]	CT	0.96
ccmFC	21	7	UUC→UUU	Phe→Phe	C	372	37	[0, 91, 0, 281]	CT	0.76
ccmFC	38	13	UCC→UUC	Ser→Phe	C	370	37	[0, 53, 0, 317]	CT	0.86
ccmFC	50	17	CCU→CUU	Pro→Leu	C	322	37	[0, 55, 0, 267]	CT	0.83
ccmFC	52	18	CGU→UGU	Arg→Cys	C	352	37	[0, 58, 0, 294]	CT	0.84
ccmFC	103	35	CCC→UCC	Pro→Ser	C	463	37	[0, 49, 0, 414]	CT	0.89
ccmFC	119	40	UCU→UUU	Ser→Phe	C	500	37	[0, 53, 0, 447]	CT	0.89
ccmFC	122	41	UCC→UUC	Ser→Phe	C	501	37	[0, 60, 0, 441]	CT	0.88
ccmFC	146	49	CCU→CUU	Pro→Leu	C	531	37	[0, 26, 0, 505]	CT	0.95
ccmFC	151	51	CCU→UCU	Pro→Ser	C	482	37	[0, 75, 0, 407]	CT	0.84
ccmFC	161	54	CCU→CUU	Pro→Leu	C	437	37	[0, 43, 0, 394]	CT	0.9
ccmFC	175	59	CUA→UUA	Leu→Leu	C	464	37	[0, 367, 0, 97]	CT	0.21
ccmFC	301	101	CGU→UGU	Arg→Cys	C	481	37	[1, 25, 0, 455]	CT CA	0.95
ccmFC	306	102	UUC→UUU	Phe→Phe	C	486	37	[0, 265, 0, 221]	CT	0.45
ccmFC	324	108	UUC→UUU	Phe→Phe	C	443	37	[0, 385, 0, 58]	CT	0.13
ccmFC	325	109	CUU→UUU	Leu→Phe	C	428	37	[0, 62, 0, 366]	CT	0.86
ccmFC	339	113	UCC→UCU	Ser→Ser	C	414	37	[0, 338, 0, 76]	CT	0.18
ccmFC	397	133	CGU→UGU	Arg→Cys	C	430	37	[0, 10, 0, 420]	CT	0.98
ccmFC	546	182	GUC→GUU	Val→Val	C	382	37	[0, 126, 1, 255]	CT CG	0.67
ccmFC	869	290	UCU→UUU	Ser→Phe	C	723	37	[0, 7, 0, 716]	CT	0.99
ccmFC	1065	355	UUC→UUU	Phe→Phe	C	1277	37	[0, 1152, 0, 125]	CT	0.1
ccmFC	1089	363	UCC→UCU	Ser→Ser	C	1027	37	[0, 897, 0, 130]	CT	0.13
ccmFC	1135	379	CCA→UUA	Pro→Leu	C	1069	37	[0, 948, 0, 121]	CT	0.11
ccmFC	1136	379	CCA→UUA	Pro→Leu	C	1082	37	[0, 28, 0, 1054]	CT	0.97
ccmFC	1156	386	CCG→UUG	Pro→Leu	C	829	37	[0, 51, 0, 778]	CT	0.94
ccmFC	1157	386	CCG→UUG	Pro→Leu	C	859	37	[0, 42, 0, 817]	CT	0.95
ccmFC	1231	411	CGG→UGG	Arg→Trp	C	647	37	[0, 31, 0, 616]	CT	0.95
ccmFC	1243	415	CUG→UUG	Leu→Leu	C	604	37	[0, 436, 0, 168]	CT	0.28
ccmFC	1256	419	UCG→UUG	Ser→Leu	C	580	37	[0, 35, 0, 545]	CT	0.94
ccmFC	1265	422	UCG→UUG	Ser→Leu	C	519	37	[0, 31, 0, 488]	CT	0.94
ccmFN	38	13	CCG→CUG	Pro→Leu	C	123	37	[0, 24, 0, 99]	CT	0.8
ccmFN	121	41	CCU→UCU	Pro→Ser	C	132	37	[0, 58, 0, 74]	CT	0.56
ccmFN	137	46	UCG→UUG	Ser→Leu	C	119	37	[0, 34, 0, 85]	CT	0.71
ccmFN	151	51	CCU→UCU	Pro→Ser	C	140	37	[0, 34, 0, 106]	CT	0.76
ccmFN	248	83	UCA→UUA	Ser→Leu	C	107	37	[0, 18, 0, 89]	CT	0.83
ccmFN	263	88	CCA→CUA	Pro→Leu	C	140	37	[0, 24, 0, 116]	CT	0.83
ccmFN	283	95	CUU→UUU	Leu→Phe	C	130	37	[0, 35, 0, 95]	CT	0.73
ccmFN	372	124	UUC→UUU	Phe→Phe	C	166	37	[0, 29, 0, 137]	CT	0.83
ccmFN	438	146	UUC→UUU	Phe→Phe	C	150	37	[0, 69, 0, 81]	CT	0.54
ccmFN	469	157	CGU→UGU	Arg→Cys	C	136	37	[0, 123, 0, 13]	CT	0.1
ccmFN	698	233	CCU→CUU	Pro→Leu	C	80	37	[0, 13, 0, 67]	CT	0.84
ccmFN	707	236	UCA→UUA	Ser→Leu	C	73	37	[0, 31, 0, 42]	CT	0.58
ccmFN	745	249	CGU→UGU	Arg→Cys	C	80	37	[0, 3, 0, 77]	CT	0.96
ccmFN	750	250	ACC→ACU	Thr→Thr	C	79	37	[0, 69, 0, 10]	CT	0.13
ccmFN	767	256	UCA→UUA	Ser→Leu	C	66	37	[0, 9, 0, 57]	CT	0.86
ccmFN	779	260	CCA→CUA	Pro→Leu	C	57	37	[0, 4, 0, 53]	CT	0.93
ccmFN	794	265	UCA→UUA	Ser→Leu	C	58	37	[0, 4, 0, 54]	CT	0.93
ccmFN	811	271	CGC→UGC	Arg→Cys	C	45	37	[0, 4, 0, 41]	CT	0.91
ccmFN	943	315	CGC→UGC	Arg→Cys	C	51	37	[0, 6, 0, 45]	CT	0.88
ccmFN	1175	392	UCG→UUG	Ser→Leu	C	24	37	[0, 2, 0, 22]	CT	0.92
ccmFN	1258	420	CGG→UGG	Arg→Trp	C	18	37	[0, 4, 0, 14]	CT	0.78
ccmFN	1283	428	UCG→UUG	Ser→Leu	C	16	37	[0, 5, 0, 11]	CT	0.69
ccmFN	1286	429	CCA→CUA	Pro→Leu	C	18	37	[0, 5, 0, 13]	CT	0.72
ccmFN	1303	435	CAU→UAU	His→Tyr	C	15	37	[0, 3, 0, 12]	CT	0.8
ccmFN	1318	440	CGG→UGG	Arg→Trp	C	13	37	[0, 5, 0, 8]	CT	0.62
ccmFN	1336	446	CGG→UGG	Arg→Trp	C	13	37	[0, 4, 0, 9]	CT	0.69
ccmFN	1369	457	CGG→UGG	Arg→Trp	C	16	37	[0, 4, 0, 12]	CT	0.75
ccmFN	1387	463	CGU→UGU	Arg→Cys	C	19	37	[0, 8, 0, 11]	CT	0.58
ccmFN	1430	477	UCG→UUG	Ser→Leu	C	23	37	[0, 4, 0, 19]	CT	0.83
ccmFN	1454	485	CCA→CUA	Pro→Leu	C	29	37	[0, 11, 0, 18]	CT	0.62
ccmFN	1466	489	UCA→UUA	Ser→Leu	C	37	37	[0, 16, 0, 21]	CT	0.57
ccmFN	1475	492	UCU→UUU	Ser→Phe	C	38	37	[0, 14, 0, 24]	CT	0.63
ccmFN	1501	501	CCC→UCC	Pro→Ser	C	45	37	[0, 8, 0, 37]	CT	0.82
ccmFN	1514	505	UCU→UUU	Ser→Phe	C	42	37	[0, 13, 0, 29]	CT	0.69
ccmFN	1549	517	CGG→UGG	Arg→Trp	C	53	37	[0, 10, 0, 43]	CT	0.81
cob	24	8	UUC→UUU	Phe→Phe	C	1531	37	[0, 384, 0, 1147]	CT	0.75
cob	178	60	CAC→UAC	His→Tyr	C	1974	37	[0, 3, 0, 1971]	CT	1
cob	286	96	CUC→UUC	Leu→Phe	C	2882	37	[0, 4, 0, 2878]	CT	1
cob	298	100	CAC→UAC	His→Tyr	C	2967	37	[0, 7, 0, 2960]	CT	1
cob	325	109	CAU→UAU	His→Tyr	C	3132	37	[0, 4, 0, 3128]	CT	1
cob	358	120	CGG→UGG	Arg→Trp	C	3438	37	[0, 6, 0, 3432]	CT	1
cob	419	140	CCA→CUA	Pro→Leu	C	3642	37	[0, 12, 0, 3630]	CT	1
cob	564	188	CUC→CUU	Leu→Leu	C	4298	37	[0, 1227, 0, 3071]	CT	0.71
cob	568	190	CAU→UAU	His→Tyr	C	4373	37	[0, 22, 0, 4351]	CT	0.99
cob	580	194	CUU→UUU	Leu→Phe	C	4026	37	[54, 78, 2, 3892]	CT CA CG	0.98
cob	680	227	UCU→UUU	Ser→Phe	C	4847	37	[0, 6, 0, 4841]	CT	1
cob	715	239	CGG→UGG	Arg→Trp	C	4970	37	[0, 10, 4, 4956]	CT CG	1
cob	725	242	UCU→UUU	Ser→Phe	C	4768	37	[0, 11, 0, 4757]	CT	1
cob	737	246	UCU→UUU	Ser→Phe	C	5417	37	[0, 27, 0, 5390]	CT	1
cob	853	285	CAU→UAU	His→Tyr	C	6414	37	[6, 12, 0, 6396]	CT CA	1
cob	908	303	CCA→CUA	Pro→Leu	C	6837	37	[28, 45, 7, 6757]	CT CA CG	0.99
cob	982	328	CAC→UAC	His→Tyr	C	7107	37	[0, 48, 2, 7057]	CT CG	0.99
cob	1015	339	CGC→UGC	Arg→Cys	C	8209	37	[0, 23, 0, 8186]	CT	1
cob	1081	361	CCU→UCU	Pro→Ser	C	8043	37	[0, 37, 0, 8006]	CT	1
cob	1098	366	UUC→UUU	Phe→Phe	C	7349	37	[2, 4297, 0, 3050]	CT CA	0.42
cob	1104	368	UUC→UUU	Phe→Phe	C	8924	37	[0, 7783, 0, 1141]	CT	0.13
cob	1124	375	CCG→CUG	Pro→Leu	C	9325	37	[1, 18, 1, 9305]	CT CA CG	1
cob	1169	390	CCC→CUC	Pro→Leu	C	6796	37	[9, 200, 6, 6581]	CT CA CG	0.97
cox1	11	4	CCG→CUG	Pro→Leu	C	10617	37	[0, 199, 0, 10418]	CT	0.98
cox1	15	5	GUC→GUU	Val→Val	C	10762	37	[0, 9551, 0, 1211]	CT	0.11
cox1	197	66	UCU→UUU	Ser→Phe	C	20623	37	[1, 98, 0, 20524]	CT CA	1
cox1	242	81	UCU→UUU	Ser→Phe	C	19631	37	[3, 134, 3, 19491]	CT CG CA	0.99
cox1	352	118	CCA→UCA	Pro→Ser	C	27643	37	[0, 188, 1, 27454]	CT CG	0.99
cox1	443	148	UCA→UUA	Ser→Leu	C	22021	37	[1, 120, 0, 21900]	CT CA	0.99
cox1	452	151	UCU→UUU	Ser→Phe	C	21993	37	[0, 134, 0, 21859]	CT	0.99
cox1	458	153	CCU→CUU	Pro→Leu	C	21315	37	[0, 138, 0, 21177]	CT	0.99
cox1	515	172	UCC→UUC	Ser→Phe	C	28706	37	[4, 95, 0, 28607]	CT CA	1
cox1	551	184	UCA→UUA	Ser→Leu	C	24839	37	[0, 110, 0, 24729]	CT	1
cox1	668	223	UCU→UUU	Ser→Phe	C	26041	37	[0, 76, 0, 25965]	CT	1
cox1	715	239	CGG→UGG	Arg→Trp	C	24326	37	[0, 330, 0, 23996]	CT	0.99
cox1	746	249	CCC→CUC	Pro→Leu	C	26181	37	[0, 69, 0, 26112]	CT	1
cox1	761	254	UCC→UUC	Ser→Phe	C	22944	37	[0, 63, 0, 22881]	CT	1
cox1	860	287	UCU→UUU	Ser→Phe	C	19399	37	[0, 60, 0, 19339]	CT	1
cox1	896	299	UCA→UUA	Ser→Leu	C	22625	37	[1, 35, 0, 22589]	CT CA	1
cox1	1037	346	UCC→UUC	Ser→Phe	C	16651	37	[116, 117, 99, 16319]	CT CA CG	0.99
cox1	1259	420	UCU→UUU	Ser→Phe	C	22126	37	[0, 37, 0, 22089]	CT	1
cox1	1274	425	CCG→CUG	Pro→Leu	C	23554	37	[0, 44, 0, 23510]	CT	1
cox1	1279	427	CUC→UUC	Leu→Phe	C	22718	37	[5, 110, 1, 22602]	CT CA CG	1
cox1	1402	468	CGU→UGU	Arg→Cys	C	26261	37	[0, 220, 0, 26041]	CT	0.99
cox1	1405	469	CGU→UGU	Arg→Cys	C	26536	37	[0, 232, 3, 26301]	CT CG	0.99
cox1	1433	478	UCA→UUA	Ser→Leu	C	27810	37	[0, 51, 0, 27759]	CT	1
cox1	1489	497	CCA→UCA	Pro→Ser	C	32938	37	[0, 179, 0, 32759]	CT	0.99
cox1	1499	500	CCG→CUG	Pro→Leu	C	32513	37	[6, 191, 9, 32307]	CT CG CA	0.99
cox2	32	11	CCU→CUU	Pro→Leu	C	4025	37	[0, 351, 0, 3674]	CT	0.91
cox2	65	22	UCU→UUU	Ser→Phe	C	5657	37	[0, 59, 0, 5598]	CT	0.99
cox2	132	44	CUC→CUU	Leu→Leu	C	5590	37	[0, 3919, 0, 1671]	CT	0.3
cox2	150	50	UUC→UUU	Phe→Phe	C	5284	37	[0, 4315, 0, 969]	CT	0.18
cox2	155	52	UCA→UUA	Ser→Leu	C	5413	37	[0, 92, 0, 5321]	CT	0.98
cox2	157	53	CGG→UGG	Arg→Trp	C	5605	37	[1, 40, 0, 5564]	CT CA	0.99
cox2	247	83	CGG→UGG	Arg→Trp	C	7651	37	[0, 89, 0, 7562]	CT	0.99
cox2	373	125	CGG→UGG	Arg→Trp	C	7252	37	[0, 233, 0, 7019]	CT	0.97
cox2	437	146	ACG→AUG	Thr→Met	C	7392	37	[0, 4, 0, 7388]	CT	1
cox2	454	152	CCA→UUA	Pro→Leu	C	7089	37	[0, 5, 0, 7084]	CT	1
cox2	455	152	CCA→UUA	Pro→Leu	C	7309	37	[0, 13, 0, 7296]	CT	1
cox2	538	180	CCU→UCU	Pro→Ser	C	8580	37	[1, 19, 0, 8560]	CT CA	1
cox2	551	184	CCU→CUU	Pro→Leu	C	8581	37	[0, 29, 0, 8552]	CT	1
cox2	575	192	UCA→UUA	Ser→Leu	C	7395	37	[0, 11, 0, 7384]	CT	1
cox2	608	203	UCA→UUA	Ser→Leu	C	6554	37	[0, 16, 0, 6538]	CT	1
cox2	626	209	UCG→UUG	Ser→Leu	C	6524	37	[0, 48, 0, 6476]	CT	0.99
cox2	692	231	ACG→AUG	Thr→Met	C	7064	37	[0, 16, 0, 7048]	CT	1
cox2	715	239	CCU→UCU	Pro→Ser	C	6832	37	[0, 14, 0, 6818]	CT	1
cox2	736	246	CGG→UGG	Arg→Trp	C	6641	37	[0, 59, 3, 6579]	CT CG	0.99
cox3	69	23	CUC→CUU	Leu→Leu	C	2356	37	[0, 2094, 0, 262]	CT	0.11
cox3	112	38	CCA→UCA	Pro→Ser	C	2829	37	[0, 41, 3, 2785]	CT CG	0.99
cox3	245	82	CCU→CUU	Pro→Leu	C	3644	37	[1, 85, 4, 3554]	CT CG CA	0.98
cox3	257	86	UCU→UUU	Ser→Phe	C	3557	37	[0, 78, 0, 3479]	CT	0.98
cox3	289	97	CUU→UUU	Leu→Phe	C	3032	37	[0, 31, 0, 3001]	CT	0.99
cox3	311	104	UCU→UUU	Ser→Phe	C	2953	37	[0, 64, 0, 2889]	CT	0.98
cox3	314	105	UCU→UUU	Ser→Phe	C	2979	37	[0, 30, 0, 2949]	CT	0.99
cox3	388	130	CGG→UGG	Arg→Trp	C	3630	37	[0, 58, 0, 3572]	CT	0.98
cox3	413	138	CCA→CUA	Pro→Leu	C	3858	37	[5, 21, 0, 3832]	CT CA	0.99
cox3	422	141	CCU→CUU	Pro→Leu	C	4015	37	[0, 384, 0, 3631]	CT	0.9
cox3	512	171	UCA→UUA	Ser→Leu	C	4277	37	[0, 114, 0, 4163]	CT	0.97
cox3	566	189	UCC→UUC	Ser→Phe	C	5393	37	[5, 109, 5, 5274]	CT CG CA	0.98
cox3	754	252	CGG→UGG	Arg→Trp	C	3605	37	[0, 33, 0, 3572]	CT	0.99
cox3	764	255	CCA→CUA	Pro→Leu	C	3582	37	[0, 249, 0, 3333]	CT	0.93
matR	26	9	CCC→CUC	Pro→Leu	C	49	37	[0, 25, 0, 24]	CT	0.49
matR	32	11	UCC→UUC	Ser→Phe	C	59	37	[0, 22, 1, 36]	CT CG	0.62
matR	43	15	CCC→UCC	Pro→Ser	C	62	37	[0, 31, 0, 31]	CT	0.5
matR	147	49	UUC→UUU	Phe→Phe	C	86	37	[0, 76, 0, 10]	CT	0.12
matR	235	79	CCC→UUU	Pro→Phe	C	102	37	[0, 43, 0, 59]	CT	0.58
matR	236	79	CCC→UUU	Pro→Phe	C	104	37	[0, 54, 0, 50]	CT	0.48
matR	237	79	CCC→UUU	Pro→Phe	C	104	37	[0, 78, 0, 26]	CT	0.25
matR	325	109	CCA→UUA	Pro→Leu	C	74	37	[0, 47, 0, 27]	CT	0.36
matR	326	109	CCA→UUA	Pro→Leu	C	79	37	[0, 31, 0, 48]	CT	0.61
matR	1070	357	CCC→CUC	Pro→Leu	C	37	37	[0, 5, 0, 32]	CT	0.86
matR	1442	481	UCA→UUA	Ser→Leu	C	24	37	[0, 20, 0, 4]	CT	0.17
matR	1685	562	UCC→UUC	Ser→Phe	C	55	37	[0, 31, 0, 24]	CT	0.44
matR	1740	580	UCC→UCU	Ser→Ser	C	59	37	[0, 5, 0, 54]	CT	0.92
matR	1762	588	CAC→UAC	His→Tyr	C	73	37	[0, 33, 0, 40]	CT	0.55
matR	1793	598	CCA→CUA	Pro→Leu	C	79	37	[0, 19, 0, 60]	CT	0.76
matR	1832	611	CCA→CUA	Pro→Leu	C	101	37	[0, 10, 0, 91]	CT	0.9
matR	1840	614	CCC→UCC	Pro→Ser	C	100	37	[0, 4, 0, 96]	CT	0.96
matR	1850	617	UCA→UUA	Ser→Leu	C	94	37	[0, 13, 0, 81]	CT	0.86
matR	1881	627	ACC→ACU	Thr→Thr	C	114	37	[0, 89, 0, 25]	CT	0.22
mttB	15	5	UUC→UUU	Phe→Phe	C	268	37	[0, 237, 0, 31]	CT	0.12
mttB	20	7	CCG→CUG	Pro→Leu	C	256	37	[0, 26, 0, 230]	CT	0.9
mttB	31	11	CUA→UUA	Leu→Leu	C	224	37	[0, 114, 0, 110]	CT	0.49
mttB	58	20	CGG→UGG	Arg→Trp	C	249	37	[0, 21, 0, 228]	CT	0.92
mttB	69	23	AUC→AUU	Ile→Ile	C	314	37	[0, 131, 0, 183]	CT	0.58
mttB	94	32	CGU→UGU	Arg→Cys	C	385	37	[0, 12, 0, 373]	CT	0.97
mttB	106	36	CCG→UCG	Pro→Ser	C	408	37	[0, 16, 0, 392]	CT	0.96
mttB	116	39	UCA→UUA	Ser→Leu	C	415	37	[0, 26, 0, 389]	CT	0.94
mttB	122	41	UCU→UUU	Ser→Phe	C	423	37	[0, 78, 0, 345]	CT	0.82
mttB	125	42	CCA→CUA	Pro→Leu	C	416	37	[0, 15, 0, 401]	CT	0.96
mttB	172	58	CGU→UGU	Arg→Cys	C	472	37	[1, 3, 0, 468]	CT CA	0.99
mttB	182	61	UCA→UUA	Ser→Leu	C	466	37	[0, 4, 0, 462]	CT	0.99
mttB	194	65	UCC→UUC	Ser→Phe	C	471	37	[0, 19, 0, 452]	CT	0.96
mttB	196	66	CCG→UCG	Pro→Ser	C	486	37	[0, 27, 0, 459]	CT	0.94
mttB	212	71	ACG→AUG	Thr→Met	C	498	37	[0, 431, 0, 67]	CT	0.13
mttB	230	77	UCU→UUU	Ser→Phe	C	515	37	[0, 162, 0, 353]	CT	0.69
mttB	246	82	CCC→CCU	Pro→Pro	C	530	37	[0, 153, 0, 377]	CT	0.71
mttB	256	86	CAU→UAU	His→Tyr	C	574	37	[0, 69, 0, 505]	CT	0.88
mttB	270	90	UGC→UGU	Cys→Cys	C	599	37	[0, 252, 0, 347]	CT	0.58
mttB	275	92	UCG→UUG	Ser→Leu	C	596	37	[0, 313, 0, 283]	CT	0.47
mttB	321	107	UUC→UUU	Phe→Phe	C	656	37	[0, 565, 0, 91]	CT	0.14
mttB	322	108	CUC→UUC	Leu→Phe	C	648	37	[0, 11, 0, 637]	CT	0.98
mttB	325	109	CAU→UAU	His→Tyr	C	715	37	[0, 71, 0, 644]	CT	0.9
mttB	338	113	UCU→UUU	Ser→Phe	C	650	37	[2, 300, 1, 347]	CT CA CG	0.54
mttB	340	114	CGC→UGC	Arg→Cys	C	676	37	[0, 25, 0, 651]	CT	0.96
mttB	347	116	UCC→UUU	Ser→Phe	C	660	37	[0, 65, 0, 595]	CT	0.9
mttB	348	116	UCC→UUU	Ser→Phe	C	613	37	[0, 482, 0, 131]	CT	0.21
mttB	354	118	UUC→UUU	Phe→Phe	C	612	37	[0, 552, 0, 60]	CT	0.1
mttB	367	123	CCU→UUU	Pro→Phe	C	520	37	[0, 64, 0, 456]	CT	0.88
mttB	368	123	CCU→UUU	Pro→Phe	C	540	37	[0, 52, 0, 488]	CT	0.9
mttB	370	124	CCC→UCC	Pro→Ser	C	517	37	[0, 11, 0, 506]	CT	0.98
mttB	373	125	CGG→UGG	Arg→Trp	C	557	37	[0, 108, 0, 449]	CT	0.81
mttB	401	134	CCA→CUA	Pro→Leu	C	675	37	[0, 38, 0, 637]	CT	0.94
mttB	431	144	UCG→UUG	Ser→Leu	C	996	37	[0, 7, 0, 989]	CT	0.99
mttB	435	145	CUC→CUU	Leu→Leu	C	959	37	[0, 783, 0, 176]	CT	0.18
mttB	441	147	AUC→AUU	Ile→Ile	C	939	37	[0, 805, 0, 134]	CT	0.14
mttB	466	156	CAU→UAU	His→Tyr	C	894	37	[0, 3, 0, 891]	CT	1
mttB	499	167	CCA→UCA	Pro→Ser	C	1143	37	[0, 4, 0, 1139]	CT	1
mttB	542	181	CCA→CUA	Pro→Leu	C	1109	37	[0, 338, 0, 771]	CT	0.7
mttB	548	183	CCC→CUC	Pro→Leu	C	1098	37	[0, 76, 0, 1022]	CT	0.93
mttB	572	191	UCC→UUC	Ser→Phe	C	807	37	[0, 8, 0, 799]	CT	0.99
mttB	604	202	CCG→UCG	Pro→Ser	C	954	37	[1, 26, 0, 927]	CT CA	0.97
mttB	654	218	AUC→AUU	Ile→Ile	C	676	37	[0, 73, 0, 603]	CT	0.89
mttB	661	221	CGU→UGU	Arg→Cys	C	515	37	[0, 83, 1, 431]	CT CG	0.84
mttB	666	222	UUC→UUU	Phe→Phe	C	608	37	[0, 152, 0, 456]	CT	0.75
mttB	668	223	CCU→CUU	Pro→Leu	C	574	37	[0, 246, 0, 328]	CT	0.57
mttB	674	225	UCU→UUU	Ser→Phe	C	587	37	[0, 51, 0, 536]	CT	0.91
mttB	677	226	UCG→UUG	Ser→Leu	C	572	37	[0, 68, 0, 504]	CT	0.88
mttB	698	233	UCU→UUU	Ser→Phe	C	938	37	[0, 29, 0, 909]	CT	0.97
mttB	813	271	CAC→CAU	His→His	C	546	37	[0, 461, 0, 85]	CT	0.16
nad1	2	1	ACG→AUG	Thr→Met	C	2470	37	[0, 988, 0, 1482]	CT	0.6
nad1	138	46	UUC→UUU	Phe→Phe	C	2838	37	[0, 1746, 0, 1092]	CT	0.38
nad1	215	72	UCC→UUC	Ser→Phe	C	2960	37	[0, 359, 0, 2601]	CT	0.88
nad1	308	103	UCG→UUG	Ser→Leu	C	3032	37	[0, 110, 0, 2922]	CT	0.96
nad1	490	164	CCC→UCU	Pro→Ser	C	1754	37	[0, 8, 0, 1746]	CT	1
nad1	492	164	CCC→UCU	Pro→Ser	C	1701	37	[0, 54, 0, 1647]	CT	0.97
nad1	500	167	UCG→UUG	Ser→Leu	C	1890	37	[0, 19, 0, 1871]	CT	0.99
nad1	536	179	UCC→UUU	Ser→Phe	C	1857	37	[0, 3, 0, 1854]	CT	1
nad1	537	179	UCC→UUU	Ser→Phe	C	1820	37	[0, 1422, 0, 398]	CT	0.22
nad1	555	185	CCC→CCU	Pro→Pro	C	1921	37	[2, 45, 0, 1874]	CT CA	0.98
nad1	608	203	UCU→UUU	Ser→Phe	C	2224	37	[0, 3, 0, 2221]	CT	1
nad1	635	212	UCA→UUA	Ser→Leu	C	2460	37	[0, 28, 0, 2432]	CT	0.99
nad1	674	225	UCU→UUU	Ser→Phe	C	2374	37	[0, 4, 0, 2370]	CT	1
nad1	725	242	CCA→CUA	Pro→Leu	C	2511	37	[7, 17, 0, 2487]	CT CA	0.99
nad1	734	245	UCG→UUG	Ser→Leu	C	2638	37	[0, 19, 1, 2618]	CT CG	0.99
nad1	740	247	UCU→UUU	Ser→Phe	C	2523	37	[0, 27, 0, 2496]	CT	0.99
nad1	743	248	CCA→CUA	Pro→Leu	C	2730	37	[0, 26, 0, 2704]	CT	0.99
nad1	755	252	CCG→CUG	Pro→Leu	C	3160	37	[0, 21, 0, 3139]	CT	0.99
nad1	779	260	UCC→UUC	Ser→Phe	C	3060	37	[0, 10, 0, 3050]	CT	1
nad1	802	268	CGG→UGG	Arg→Trp	C	2790	37	[0, 20, 0, 2770]	CT	0.99
nad1	823	275	CUU→UUU	Leu→Phe	C	2659	37	[1, 15, 0, 2643]	CT CA	0.99
nad1	829	277	CCG→UUG	Pro→Leu	C	2440	37	[0, 2193, 0, 247]	CT	0.1
nad1	830	277	CCG→UUG	Pro→Leu	C	2632	37	[0, 16, 0, 2616]	CT	0.99
nad1	835	279	CUA→UUA	Leu→Leu	C	2291	37	[2, 2054, 0, 235]	CT CA	0.1
nad1	898	300	CGG→UGG	Arg→Trp	C	2742	37	[0, 14, 0, 2728]	CT	0.99
nad1	909	303	UUC→UUU	Phe→Phe	C	3025	37	[0, 2603, 0, 422]	CT	0.14
nad1	928	310	CGG→UGG	Arg→Trp	C	2820	37	[0, 33, 0, 2787]	CT	0.99
nad1	937	313	CCC→UCC	Pro→Ser	C	2591	37	[0, 10, 3, 2578]	CT CG	1
nad1	953	318	UCA→UUA	Ser→Leu	C	2429	37	[0, 11, 0, 2418]	CT	1
nad2	26	9	UCC→UUC	Ser→Phe	C	760	37	[0, 4, 0, 756]	CT	0.99
nad2	214	72	CGG→UGG	Arg→Trp	C	1435	37	[0, 8, 0, 1427]	CT	0.99
nad2	223	75	CUU→UUU	Leu→Phe	C	1535	37	[0, 11, 0, 1524]	CT	0.99
nad2	252	84	UUC→UUU	Phe→Phe	C	1515	37	[0, 730, 0, 785]	CT	0.52
nad2	266	89	CCA→CUA	Pro→Leu	C	1538	37	[1, 20, 0, 1517]	CT CA	0.99
nad2	303	101	UUC→UUU	Phe→Phe	C	1476	37	[0, 1306, 0, 170]	CT	0.12
nad2	341	114	UCC→UUC	Ser→Phe	C	1605	37	[0, 15, 0, 1590]	CT	0.99
nad2	356	119	CCA→CUA	Pro→Leu	C	1679	37	[0, 11, 0, 1668]	CT	0.99
nad2	367	123	CGC→UGC	Arg→Cys	C	1706	37	[0, 75, 0, 1631]	CT	0.96
nad2	388	130	CCG→UCG	Pro→Ser	C	1884	37	[0, 21, 0, 1863]	CT	0.99
nad2	394	132	CAU→UAU	His→Tyr	C	1717	37	[11, 18, 0, 1688]	CT CA	0.99
nad2	401	134	UCA→UUA	Ser→Leu	C	1851	37	[0, 34, 0, 1817]	CT	0.98
nad2	428	143	CCU→CUU	Pro→Leu	C	1833	37	[0, 15, 0, 1818]	CT	0.99
nad2	497	166	UCG→UUG	Ser→Leu	C	2049	37	[0, 7, 0, 2042]	CT	1
nad2	523	175	CCC→UCC	Pro→Ser	C	2151	37	[0, 24, 0, 2127]	CT	0.99
nad2	609	203	ACC→ACU	Thr→Thr	C	2208	37	[0, 206, 0, 2002]	CT	0.91
nad2	621	207	AUC→AUU	Ile→Ile	C	1936	37	[0, 12, 0, 1924]	CT	0.99
nad2	662	221	UCU→UUU	Ser→Phe	C	1979	37	[0, 5, 0, 1974]	CT	1
nad2	703	235	CUU→UUU	Leu→Phe	C	2086	37	[0, 4, 0, 2082]	CT	1
nad2	788	263	UCU→UUU	Ser→Phe	C	2154	37	[0, 3, 0, 2151]	CT	1
nad2	800	267	UCA→UUA	Ser→Leu	C	2333	37	[0, 16, 0, 2317]	CT	0.99
nad2	809	270	UCU→UUU	Ser→Phe	C	2023	37	[0, 38, 0, 1985]	CT	0.98
nad2	920	307	CCU→CUU	Pro→Leu	C	2936	37	[0, 25, 0, 2911]	CT	0.99
nad2	928	310	CAU→UAU	His→Tyr	C	3004	37	[0, 13, 0, 2991]	CT	1
nad2	958	320	CGU→UGU	Arg→Cys	C	3459	37	[0, 9, 0, 3450]	CT	1
nad2	962	321	ACU→AUU	Thr→Ile	C	3460	37	[0, 471, 0, 2989]	CT	0.86
nad2	1003	335	CUA→UUA	Leu→Leu	C	3496	37	[1, 1721, 0, 1774]	CT CA	0.51
nad2	1028	343	UCA→UUA	Ser→Leu	C	4348	37	[0, 22, 0, 4326]	CT	0.99
nad2	1058	353	CCA→CUA	Pro→Leu	C	4364	37	[0, 34, 0, 4330]	CT	0.99
nad2	1127	376	UCG→UUG	Ser→Leu	C	4701	37	[0, 79, 0, 4622]	CT	0.98
nad2	1212	404	UUC→UUU	Phe→Phe	C	4902	37	[0, 3838, 0, 1064]	CT	0.22
nad2	1247	416	CCA→CUA	Pro→Leu	C	3896	37	[1, 22, 0, 3873]	CT CA	0.99
nad2	1276	426	CGU→UGU	Arg→Cys	C	3693	37	[0, 11, 0, 3682]	CT	1
nad2	1298	433	GCG→GUG	Ala→Val	C	3998	37	[0, 15, 0, 3983]	CT	1
nad2	1336	446	CUA→UUA	Leu→Leu	C	3997	37	[0, 3392, 0, 605]	CT	0.15
nad2	1397	466	ACU→AUU	Thr→Ile	C	3534	37	[0, 61, 0, 3473]	CT	0.98
nad2	1400	467	UCA→UUA	Ser→Leu	C	3502	37	[0, 41, 0, 3461]	CT	0.99
nad2	1403	468	UCC→UUC	Ser→Phe	C	3475	37	[0, 136, 0, 3339]	CT	0.96
nad2	1408	470	CCA→UUA	Pro→Leu	C	3475	37	[0, 8, 0, 3467]	CT	1
nad2	1409	470	CCA→UUA	Pro→Leu	C	3474	37	[0, 157, 0, 3317]	CT	0.95
nad2	1416	472	CCC→CCU	Pro→Pro	C	3281	37	[0, 343, 0, 2938]	CT	0.9
nad2	1420	474	CCC→UCC	Pro→Ser	C	3346	37	[0, 2942, 0, 404]	CT	0.12
nad2	1457	486	UCA→UUA	Ser→Leu	C	1399	37	[0, 6, 0, 1393]	CT	1
nad3	5	2	UCG→UUG	Ser→Leu	C	170	37	[0, 45, 0, 125]	CT	0.74
nad3	39	13	AUC→AUU	Ile→Ile	C	170	37	[2, 72, 0, 96]	CT CA	0.57
nad3	44	15	CCG→CUG	Pro→Leu	C	156	37	[4, 56, 0, 96]	CT CA	0.63
nad3	61	21	CCA→UUA	Pro→Leu	C	146	37	[0, 94, 0, 52]	CT	0.36
nad3	62	21	CCA→UUA	Pro→Leu	C	152	37	[0, 52, 0, 100]	CT	0.66
nad3	80	27	CCA→CUA	Pro→Leu	C	187	37	[0, 55, 0, 132]	CT	0.71
nad3	102	34	ACC→ACU	Thr→Thr	C	218	37	[0, 194, 0, 24]	CT	0.11
nad3	124	42	CAC→UAC	His→Tyr	C	200	37	[0, 80, 0, 120]	CT	0.6
nad3	137	46	UCC→UUC	Ser→Phe	C	191	37	[0, 78, 0, 113]	CT	0.59
nad3	185	62	CCG→CUG	Pro→Leu	C	186	37	[0, 58, 0, 128]	CT	0.69
nad3	208	70	CCU→UUU	Pro→Phe	C	164	37	[0, 61, 0, 103]	CT	0.63
nad3	209	70	CCU→UUU	Pro→Phe	C	181	37	[0, 71, 0, 110]	CT	0.61
nad3	215	72	CCG→CUG	Pro→Leu	C	179	37	[0, 66, 0, 113]	CT	0.63
nad3	230	77	UCU→UUU	Ser→Phe	C	134	37	[0, 58, 0, 76]	CT	0.57
nad3	247	83	CCU→UCU	Pro→Ser	C	125	37	[0, 58, 0, 67]	CT	0.54
nad3	251	84	CCC→CUC	Pro→Leu	C	116	37	[0, 56, 0, 60]	CT	0.52
nad3	275	92	UCU→UUU	Ser→Phe	C	140	37	[0, 62, 0, 78]	CT	0.56
nad3	317	106	UCU→UUU	Ser→Phe	C	104	37	[0, 40, 0, 64]	CT	0.62
nad3	344	115	UCG→UUG	Ser→Leu	C	89	37	[0, 32, 0, 57]	CT	0.64
nad3	349	117	CGG→UGG	Arg→Trp	C	85	37	[0, 39, 0, 46]	CT	0.54
nad4	29	10	UCC→UUC	Ser→Phe	C	776	37	[0, 53, 0, 723]	CT	0.93
nad4	74	25	ACU→AUU	Thr→Ile	C	887	37	[0, 110, 0, 777]	CT	0.88
nad4	77	26	CCU→CUU	Pro→Leu	C	913	37	[0, 56, 0, 857]	CT	0.94
nad4	84	28	UUC→UUU	Phe→Phe	C	864	37	[0, 728, 0, 136]	CT	0.16
nad4	107	36	CCG→CUG	Pro→Leu	C	978	37	[3, 60, 0, 915]	CT CA	0.94
nad4	154	52	CCC→UCC	Pro→Ser	C	1029	37	[0, 51, 0, 978]	CT	0.95
nad4	158	53	CCU→CUU	Pro→Leu	C	941	37	[1, 57, 0, 883]	CT CA	0.94
nad4	164	55	CCU→CUU	Pro→Leu	C	945	37	[0, 62, 0, 883]	CT	0.93
nad4	166	56	CGG→UGG	Arg→Trp	C	954	37	[0, 57, 0, 897]	CT	0.94
nad4	197	66	UCU→UUU	Ser→Phe	C	896	37	[0, 59, 0, 837]	CT	0.93
nad4	317	106	UCA→UUA	Ser→Leu	C	1090	37	[0, 31, 0, 1059]	CT	0.97
nad4	362	121	ACA→AUA	Thr→Ile	C	1251	37	[0, 5, 0, 1246]	CT	1
nad4	376	126	CGU→UGU	Arg→Cys	C	1305	37	[0, 5, 0, 1300]	CT	1
nad4	401	134	UCC→UUC	Ser→Phe	C	1195	37	[0, 19, 0, 1176]	CT	0.98
nad4	416	139	CCU→CUU	Pro→Leu	C	1119	37	[0, 33, 0, 1086]	CT	0.97
nad4	433	145	CUU→UUU	Leu→Phe	C	1072	37	[0, 52, 0, 1020]	CT	0.95
nad4	436	146	CCC→UUC	Pro→Phe	C	1087	37	[0, 14, 0, 1073]	CT	0.99
nad4	437	146	CCC→UUC	Pro→Phe	C	1105	37	[0, 16, 0, 1089]	CT	0.99
nad4	449	150	CCA→CUA	Pro→Leu	C	1315	37	[4, 9, 0, 1302]	CT CA	0.99
nad4	533	178	UCA→UUA	Ser→Leu	C	1345	37	[0, 6, 0, 1339]	CT	1
nad4	566	189	CCG→CUG	Pro→Leu	C	1452	37	[0, 7, 0, 1445]	CT	1
nad4	767	256	CCU→CUU	Pro→Leu	C	1417	37	[0, 7, 0, 1410]	CT	1
nad4	770	257	UCA→UUA	Ser→Leu	C	1389	37	[0, 4, 0, 1385]	CT	1
nad4	784	262	CAC→UAC	His→Tyr	C	1508	37	[0, 46, 0, 1462]	CT	0.97
nad4	832	278	CGU→UGU	Arg→Cys	C	1523	37	[0, 1, 0, 1522]	CT	1
nad4	836	279	UCC→UUU	Ser→Phe	C	1512	37	[0, 9, 1, 1502]	CT CG	0.99
nad4	837	279	UCC→UUU	Ser→Phe	C	1506	37	[0, 1315, 0, 191]	CT	0.13
nad4	856	286	CCA→UUA	Pro→Leu	C	1613	37	[0, 590, 0, 1023]	CT	0.63
nad4	857	286	CCA→UUA	Pro→Leu	C	1606	37	[0, 0, 0, 1606]	CT	1
nad4	883	295	CCC→UCC	Pro→Ser	C	1659	37	[0, 3, 0, 1656]	CT	1
nad4	887	296	UCG→UUG	Ser→Leu	C	1645	37	[0, 117, 0, 1528]	CT	0.93
nad4	896	299	UCA→UUA	Ser→Leu	C	1574	37	[0, 19, 0, 1555]	CT	0.99
nad4	971	324	UCU→UUU	Ser→Phe	C	1424	37	[0, 1, 0, 1423]	CT	1
nad4	977	326	CCG→CUG	Pro→Leu	C	1473	37	[0, 13, 0, 1460]	CT	0.99
nad4	1006	336	CUA→UUA	Leu→Leu	C	1312	37	[1, 1, 0, 1310]	CT CA	1
nad4	1010	337	CCG→CUG	Pro→Leu	C	1275	37	[0, 1, 0, 1274]	CT	1
nad4	1016	339	UCA→UUA	Ser→Leu	C	1549	37	[0, 4, 0, 1545]	CT	1
nad4	1033	345	CCU→UCU	Pro→Ser	C	1522	37	[0, 9, 0, 1513]	CT	0.99
nad4	1036	346	CCA→UCA	Pro→Ser	C	1526	37	[0, 7, 0, 1519]	CT	1
nad4	1091	364	GCU→GUU	Ala→Val	C	1811	37	[0, 18, 0, 1793]	CT	0.99
nad4	1109	370	UCA→UUA	Ser→Leu	C	2010	37	[0, 7, 0, 2003]	CT	1
nad4	1129	377	CUC→UUC	Leu→Phe	C	2114	37	[0, 5, 0, 2109]	CT	1
nad4	1142	381	UCC→UUC	Ser→Phe	C	1996	37	[0, 10, 0, 1986]	CT	0.99
nad4	1148	383	UCU→UUU	Ser→Phe	C	1886	37	[0, 23, 0, 1863]	CT	0.99
nad4	1151	384	UCC→UUU	Ser→Phe	C	1953	37	[0, 12, 0, 1941]	CT	0.99
nad4	1152	384	UCC→UUU	Ser→Phe	C	1897	37	[0, 1131, 3, 763]	CT CG	0.4
nad4	1172	391	UCA→UUA	Ser→Leu	C	2056	37	[0, 39, 0, 2017]	CT	0.98
nad4	1194	398	AUC→AUU	Ile→Ile	C	2400	37	[0, 1086, 0, 1314]	CT	0.55
nad4	1205	402	CCA→CUA	Pro→Leu	C	2525	37	[0, 7, 0, 2518]	CT	1
nad4	1211	404	UCA→UUA	Ser→Leu	C	2327	37	[1, 44, 0, 2282]	CT CA	0.98
nad4	1307	436	GCG→GUG	Ala→Val	C	2641	37	[0, 18, 0, 2623]	CT	0.99
nad4	1355	452	CCA→CUA	Pro→Leu	C	2896	37	[2, 17, 1, 2876]	CT CA CG	0.99
nad4	1373	458	UCC→UUC	Ser→Phe	C	2806	37	[0, 1, 0, 2805]	CT	1
nad4	1405	469	CGG→UGG	Arg→Trp	C	2563	37	[0, 64, 0, 2499]	CT	0.98
nad4	1417	473	CAC→UAC	His→Tyr	C	2450	37	[0, 45, 0, 2405]	CT	0.98
nad4	1433	478	CCG→CUG	Pro→Leu	C	2325	37	[0, 42, 0, 2283]	CT	0.98
nad4L	2	1	ACG→AUG	Thr→Met	C	6806	37	[0, 1807, 0, 4999]	CT	0.73
nad4L	41	14	UCU→UUU	Ser→Phe	C	8713	37	[0, 118, 0, 8595]	CT	0.99
nad4L	55	19	CGG→UGG	Arg→Trp	C	8968	37	[0, 244, 0, 8724]	CT	0.97
nad4L	86	29	CCU→CUU	Pro→Leu	C	9476	37	[0, 348, 0, 9128]	CT	0.96
nad4L	95	32	UCA→UUA	Ser→Leu	C	9563	37	[0, 1735, 0, 7828]	CT	0.82
nad4L	100	34	CCA→UCA	Pro→Ser	C	9328	37	[0, 905, 0, 8423]	CT	0.9
nad4L	110	37	UCA→UUA	Ser→Leu	C	9500	37	[0, 280, 0, 9220]	CT	0.97
nad4L	131	44	UCG→UUG	Ser→Leu	C	11272	37	[0, 346, 0, 10926]	CT	0.97
nad4L	179	60	UCA→UUA	Ser→Leu	C	11554	37	[0, 1077, 1, 10476]	CT CG	0.91
nad4L	188	63	UCA→UUA	Ser→Leu	C	11574	37	[5, 2400, 0, 9169]	CT CA	0.79
nad4L	197	66	CCA→CUA	Pro→Leu	C	11444	37	[1, 2755, 0, 8688]	CT CA	0.76
nad4L	230	77	UCA→UUA	Ser→Leu	C	9000	37	[0, 106, 0, 8894]	CT	0.99
nad4L	281	94	UCU→UUU	Ser→Phe	C	8777	37	[0, 142, 0, 8635]	CT	0.98
nad5	155	52	CCG→CUG	Pro→Leu	C	1738	37	[0, 177, 0, 1561]	CT	0.9
nad5	242	81	CCG→CUG	Pro→Leu	C	1544	37	[0, 2, 0, 1542]	CT	1
nad5	272	91	UCC→UUC	Ser→Phe	C	1787	37	[4, 2, 0, 1781]	CT CA	1
nad5	288	96	GUC→GUU	Val→Val	C	1838	37	[0, 1663, 0, 175]	CT	0.1
nad5	354	118	UCC→UCU	Ser→Ser	C	1765	37	[0, 885, 0, 880]	CT	0.5
nad5	358	120	CCU→UUU	Pro→Phe	C	1815	37	[0, 6, 0, 1809]	CT	1
nad5	359	120	CCU→UUU	Pro→Phe	C	1479	37	[0, 2, 0, 1477]	CT	1
nad5	374	125	CCA→CUA	Pro→Leu	C	1992	37	[0, 2, 0, 1990]	CT	1
nad5	398	133	UCU→UUU	Ser→Phe	C	1953	37	[0, 11, 1, 1941]	CT CG	0.99
nad5	494	165	ACA→AUA	Thr→Ile	C	2080	37	[0, 12, 0, 2068]	CT	0.99
nad5	506	169	CCU→CUU	Pro→Leu	C	2178	37	[0, 39, 0, 2139]	CT	0.98
nad5	539	180	CCU→CUU	Pro→Leu	C	2232	37	[1, 33, 0, 2198]	CT CA	0.99
nad5	548	183	UCG→UUG	Ser→Leu	C	2405	37	[0, 142, 0, 2263]	CT	0.94
nad5	629	210	UCU→UUU	Ser→Phe	C	2828	37	[0, 98, 0, 2730]	CT	0.97
nad5	713	238	UCG→UUG	Ser→Leu	C	2509	37	[0, 28, 0, 2481]	CT	0.99
nad5	721	241	CGG→UGG	Arg→Trp	C	2558	37	[0, 51, 0, 2507]	CT	0.98
nad5	725	242	UCA→UUA	Ser→Leu	C	2558	37	[0, 25, 0, 2533]	CT	0.99
nad5	764	255	UCG→UUG	Ser→Leu	C	2156	37	[0, 13, 0, 2143]	CT	0.99
nad5	835	279	CCA→UCA	Pro→Ser	C	2428	37	[0, 44, 0, 2384]	CT	0.98
nad5	863	288	UCU→UUU	Ser→Phe	C	2079	37	[0, 101, 0, 1978]	CT	0.95
nad5	1183	395	CCA→UUA	Pro→Leu	C	2199	37	[0, 1846, 0, 353]	CT	0.16
nad5	1184	395	CCA→UUA	Pro→Leu	C	2304	37	[0, 13, 0, 2291]	CT	0.99
nad5	1200	400	UCC→UCU	Ser→Ser	C	2650	37	[0, 1831, 0, 819]	CT	0.31
nad5	1281	427	GUC→GUU	Val→Val	C	3458	37	[0, 2992, 0, 466]	CT	0.13
nad5	1318	440	CUA→UUA	Leu→Leu	C	3394	37	[1, 2504, 0, 889]	CT CA	0.26
nad5	1400	467	UCA→UUA	Ser→Leu	C	4306	37	[0, 24, 3, 4279]	CT CG	0.99
nad5	1490	497	CCC→CUC	Pro→Leu	C	6232	37	[0, 373, 0, 5859]	CT	0.94
nad5	1550	517	ACA→AUA	Thr→Ile	C	6096	37	[0, 44, 0, 6052]	CT	0.99
nad5	1580	527	UCA→UUA	Ser→Leu	C	6431	37	[0, 434, 0, 5997]	CT	0.93
nad5	1589	530	UCU→UUU	Ser→Phe	C	6519	37	[0, 618, 0, 5901]	CT	0.91
nad5	1610	537	CCC→CUC	Pro→Leu	C	7042	37	[0, 277, 0, 6765]	CT	0.96
nad5	1665	555	CUC→CUU	Leu→Leu	C	7456	37	[3, 3455, 6, 3992]	CT CG CA	0.54
nad5	1859	620	UCU→UUU	Ser→Phe	C	9301	37	[0, 46, 0, 9255]	CT	1
nad5	1895	632	UCA→UUA	Ser→Leu	C	13882	37	[2, 183, 0, 13697]	CT CA	0.99
nad5	1900	634	CCA→UCA	Pro→Ser	C	13742	37	[0, 249, 0, 13493]	CT	0.98
nad5	1916	639	UCU→UUU	Ser→Phe	C	12596	37	[0, 41, 0, 12555]	CT	1
nad5	1918	640	CGU→UGU	Arg→Cys	C	12743	37	[0, 81, 1, 12661]	CT CG	0.99
nad5	1929	643	GAC→GAU	Asp→Asp	C	10354	37	[1, 687, 29, 9637]	CT CG CA	0.93
nad5	1958	653	UCG→UUG	Ser→Leu	C	11472	37	[0, 46, 1, 11425]	CT CG	1
nad6	17	6	UCG→UUG	Ser→Leu	C	2457	37	[0, 178, 0, 2279]	CT	0.93
nad6	25	9	CCU→UUU	Pro→Phe	C	1982	37	[0, 337, 0, 1645]	CT	0.83
nad6	26	9	CCU→UUU	Pro→Phe	C	1988	37	[0, 24, 0, 1964]	CT	0.99
nad6	83	28	UCG→UUG	Ser→Leu	C	2623	37	[0, 53, 0, 2570]	CT	0.98
nad6	88	30	CCC→UUU	Pro→Phe	C	2446	37	[0, 51, 0, 2395]	CT	0.98
nad6	89	30	CCC→UUU	Pro→Phe	C	2491	37	[0, 137, 0, 2354]	CT	0.95
nad6	90	30	CCC→UUU	Pro→Phe	C	2564	37	[0, 1503, 0, 1061]	CT	0.41
nad6	95	32	CCA→CUA	Pro→Leu	C	2595	37	[0, 112, 0, 2483]	CT	0.96
nad6	103	35	CGC→UGC	Arg→Cys	C	2779	37	[0, 58, 0, 2721]	CT	0.98
nad6	146	49	UCC→UUC	Ser→Phe	C	2803	37	[0, 163, 0, 2640]	CT	0.94
nad6	161	54	CCA→CUA	Pro→Leu	C	2893	37	[0, 68, 0, 2825]	CT	0.98
nad6	169	57	CAU→UAU	His→Tyr	C	3031	37	[0, 29, 0, 3002]	CT	0.99
nad6	191	64	UCA→UUA	Ser→Leu	C	2224	37	[1, 39, 0, 2184]	CT CA	0.98
nad6	289	97	CUU→UUU	Leu→Phe	C	3777	37	[1, 51, 0, 3725]	CT CA	0.99
nad6	379	127	CAU→UAU	His→Tyr	C	3802	37	[0, 39, 0, 3763]	CT	0.99
nad6	446	149	UCC→UUC	Ser→Phe	C	4426	37	[0, 183, 0, 4243]	CT	0.96
nad6	463	155	CCU→UCU	Pro→Ser	C	4278	37	[0, 70, 0, 4208]	CT	0.98
nad6	475	159	CUA→UUA	Leu→Leu	C	4026	37	[0, 1750, 2, 2274]	CT CG	0.57
nad6	569	190	UCU→UUU	Ser→Phe	C	2319	37	[0, 47, 0, 2272]	CT	0.98
nad7	38	13	UCG→UUG	Ser→Leu	C	2170	37	[0, 117, 0, 2053]	CT	0.95
nad7	44	15	UCC→UUU	Ser→Phe	C	2142	37	[0, 63, 0, 2079]	CT	0.97
nad7	45	15	UCC→UUU	Ser→Phe	C	2177	37	[0, 153, 0, 2024]	CT	0.93
nad7	77	26	UCA→UUA	Ser→Leu	C	2220	37	[0, 47, 0, 2173]	CT	0.98
nad7	83	28	UCA→UUA	Ser→Leu	C	2310	37	[0, 71, 0, 2239]	CT	0.97
nad7	137	46	UCA→UUA	Ser→Leu	C	2968	37	[0, 35, 0, 2933]	CT	0.99
nad7	200	67	UCU→UUU	Ser→Phe	C	2353	37	[0, 54, 0, 2299]	CT	0.98
nad7	209	70	UCA→UUA	Ser→Leu	C	2396	37	[0, 31, 0, 2365]	CT	0.99
nad7	224	75	ACG→AUG	Thr→Met	C	3029	37	[0, 27, 0, 3002]	CT	0.99
nad7	244	82	CAU→UAU	His→Tyr	C	3614	37	[2, 59, 0, 3553]	CT CA	0.98
nad7	251	84	UCA→UUA	Ser→Leu	C	3329	37	[0, 57, 0, 3272]	CT	0.98
nad7	315	105	UUC→UUU	Phe→Phe	C	3451	37	[0, 2648, 0, 803]	CT	0.23
nad7	316	106	CGU→UGU	Arg→Cys	C	3662	37	[0, 41, 0, 3621]	CT	0.99
nad7	335	112	UCA→UUA	Ser→Leu	C	3943	37	[0, 122, 0, 3821]	CT	0.97
nad7	344	115	UCA→UUA	Ser→Leu	C	4223	37	[0, 63, 0, 4160]	CT	0.99
nad7	353	118	UCA→UUA	Ser→Leu	C	4312	37	[0, 133, 0, 4179]	CT	0.97
nad7	383	128	UCA→UUA	Ser→Leu	C	3597	37	[0, 95, 0, 3502]	CT	0.97
nad7	445	149	CCG→UCG	Pro→Ser	C	4578	37	[0, 64, 0, 4514]	CT	0.99
nad7	531	177	UCC→UCU	Ser→Ser	C	4470	37	[1, 688, 0, 3781]	CT CA	0.85
nad7	533	178	UCC→UUC	Ser→Phe	C	4529	37	[0, 52, 0, 4477]	CT	0.99
nad7	578	193	UCA→UUA	Ser→Leu	C	5059	37	[1, 35, 0, 5023]	CT CA	0.99
nad7	679	227	CCA→UCA	Pro→Ser	C	5151	37	[2, 418, 6, 4725]	CT CG CA	0.92
nad7	698	233	UCG→UUG	Ser→Leu	C	4627	37	[0, 78, 0, 4549]	CT	0.98
nad7	724	242	CAU→UAU	His→Tyr	C	4415	37	[0, 105, 0, 4310]	CT	0.98
nad7	734	245	UCG→UUG	Ser→Leu	C	4062	37	[0, 104, 0, 3958]	CT	0.97
nad7	739	247	CCU→UUU	Pro→Phe	C	4046	37	[0, 127, 0, 3919]	CT	0.97
nad7	740	247	CCU→UUU	Pro→Phe	C	4103	37	[0, 103, 0, 4000]	CT	0.97
nad7	769	257	CGC→UGC	Arg→Cys	C	4760	37	[2, 33, 0, 4725]	CT CA	0.99
nad7	789	263	AUC→AUU	Ile→Ile	C	5424	37	[1, 880, 0, 4543]	CT CA	0.84
nad7	795	265	AUC→AUU	Ile→Ile	C	5766	37	[0, 308, 1, 5457]	CT CG	0.95
nad7	836	279	CCU→CUU	Pro→Leu	C	6762	37	[0, 20, 0, 6742]	CT	1
nad7	910	304	CUA→UUA	Leu→Leu	C	10671	37	[0, 5701, 0, 4970]	CT	0.47
nad7	926	309	UCA→UUA	Ser→Leu	C	11504	37	[0, 755, 0, 10749]	CT	0.93
nad7	944	315	CCU→CUU	Pro→Leu	C	11197	37	[3, 56, 7, 11131]	CT CG CA	0.99
nad7	963	321	UCC→UCU	Ser→Ser	C	11428	37	[0, 788, 0, 10640]	CT	0.93
nad7	973	325	CCU→UCU	Pro→Ser	C	11266	37	[0, 27, 0, 11239]	CT	1
nad7	1050	350	CCC→CCU	Pro→Pro	C	11246	37	[0, 1075, 6, 10165]	CT CG	0.9
nad7	1057	353	CGU→UGU	Arg→Cys	C	11251	37	[2, 639, 0, 10610]	CT CA	0.94
nad7	1079	360	UCU→UUU	Ser→Phe	C	10516	37	[0, 8, 0, 10508]	CT	1
nad7	1088	363	UCA→UUA	Ser→Leu	C	10949	37	[0, 17, 0, 10932]	CT	1
nad7	1103	368	UCU→UUU	Ser→Phe	C	10016	37	[0, 11, 0, 10005]	CT	1
nad7	1124	375	CCA→CUA	Pro→Leu	C	9285	37	[15, 30, 2, 9238]	CT CA CG	1
nad7	1166	389	UCU→UUU	Ser→Phe	C	6368	37	[0, 19, 1, 6348]	CT CG	1
nad9	14	5	UCC→UUC	Ser→Phe	C	2465	37	[0, 109, 0, 2356]	CT	0.96
nad9	92	31	UCU→UUU	Ser→Phe	C	3284	37	[0, 175, 0, 3109]	CT	0.95
nad9	99	33	ACC→ACU	Thr→Thr	C	3232	37	[0, 1702, 0, 1530]	CT	0.47
nad9	167	56	UCG→UUG	Ser→Leu	C	3466	37	[0, 86, 0, 3380]	CT	0.98
nad9	190	64	CAU→UAU	His→Tyr	C	3594	37	[0, 61, 0, 3533]	CT	0.98
nad9	223	75	CAU→UAU	His→Tyr	C	3831	37	[4, 217, 0, 3610]	CT CA	0.94
nad9	298	100	CCG→UCG	Pro→Ser	C	5447	37	[0, 133, 0, 5314]	CT	0.98
nad9	311	104	CCA→CUA	Pro→Leu	C	5531	37	[1, 186, 3, 5341]	CT CG CA	0.97
nad9	328	110	CGG→UGG	Arg→Trp	C	4708	37	[4, 55, 0, 4649]	CT CA	0.99
nad9	356	119	UCU→UUU	Ser→Phe	C	4538	37	[0, 165, 0, 4373]	CT	0.96
nad9	368	123	UCC→UUC	Ser→Phe	C	5123	37	[0, 322, 0, 4801]	CT	0.94
nad9	398	133	UCA→UUA	Ser→Leu	C	4500	37	[1, 91, 0, 4408]	CT CA	0.98
nad9	539	180	UCU→UUU	Ser→Phe	C	3428	37	[0, 68, 0, 3360]	CT	0.98
rpl16	61	21	CGC→UGU	Arg→Cys	C	168	37	[0, 3, 0, 165]	CT	0.98
rpl16	63	21	CGC→UGU	Arg→Cys	C	176	37	[0, 129, 0, 47]	CT	0.27
rpl16	102	34	GGC→GGU	Gly→Gly	C	181	37	[0, 5, 0, 176]	CT	0.97
rpl16	104	35	ACC→AUU	Thr→Ile	C	180	37	[0, 4, 0, 176]	CT	0.98
rpl16	105	35	ACC→AUU	Thr→Ile	C	174	37	[0, 31, 0, 143]	CT	0.82
rpl16	164	55	ACA→AUA	Thr→Ile	C	293	37	[0, 20, 0, 273]	CT	0.93
rpl16	177	59	UUC→UUU	Phe→Phe	C	326	37	[0, 138, 0, 188]	CT	0.58
rpl16	232	78	CUC→UUC	Leu→Phe	C	341	37	[0, 45, 0, 296]	CT	0.87
rpl16	244	82	CCU→UCU	Pro→Ser	C	340	37	[0, 274, 0, 66]	CT	0.19
rpl16	321	107	UCC→UCU	Ser→Ser	C	463	37	[0, 35, 0, 428]	CT	0.92
rpl16	335	112	CCA→CUA	Pro→Leu	C	452	37	[0, 18, 0, 434]	CT	0.96
rpl16	401	134	CCA→CUA	Pro→Leu	C	402	37	[0, 93, 0, 309]	CT	0.77
rpl16	407	136	UCG→UUG	Ser→Leu	C	452	37	[0, 9, 0, 443]	CT	0.98
rpl2	50	17	ACG→AUG	Thr→Met	C	12	37	[0, 2, 0, 10]	CT	0.83
rpl2	180	60	AUC→AUU	Ile→Ile	C	15	37	[0, 6, 0, 9]	CT	0.6
rpl2	304	102	CCU→UCU	Pro→Ser	C	16	37	[0, 5, 0, 11]	CT	0.69
rpl2	1038	346	UCC→UCU	Ser→Ser	C	34	37	[0, 30, 0, 4]	CT	0.12
rpl2	1345	449	CCA→UCA	Pro→Ser	C	28	37	[0, 3, 0, 25]	CT	0.89
rpl2	1424	475	UCC→UUC	Ser→Phe	C	28	37	[0, 25, 0, 3]	CT	0.11
rpl2	1517	506	CCA→CUA	Pro→Leu	C	12	37	[0, 9, 0, 3]	CT	0.25
rpl2	1553	518	ACG→AUG	Thr→Met	C	11	37	[0, 9, 0, 2]	CT	0.18
rpl5	13	5	CAU→UAU	His→Tyr	C	1398	37	[1, 1204, 0, 193]	CT CA	0.14
rpl5	35	12	UCA→UUA	Ser→Leu	C	1573	37	[0, 101, 0, 1472]	CT	0.94
rpl5	47	16	CCG→CUG	Pro→Leu	C	1818	37	[0, 48, 0, 1770]	CT	0.97
rpl5	59	20	CCG→CUG	Pro→Leu	C	1784	37	[0, 74, 0, 1710]	CT	0.96
rpl5	64	22	CAC→UAC	His→Tyr	C	1948	37	[0, 115, 0, 1833]	CT	0.94
rpl5	84	28	GUC→GUU	Val→Val	C	1866	37	[0, 1438, 0, 428]	CT	0.23
rpl5	92	31	UCG→UUG	Ser→Leu	C	1796	37	[0, 69, 0, 1727]	CT	0.96
rpl5	160	54	CCG→UUG	Pro→Leu	C	1734	37	[0, 43, 0, 1691]	CT	0.98
rpl5	161	54	CCG→UUG	Pro→Leu	C	1830	37	[0, 65, 0, 1765]	CT	0.96
rpl5	163	55	CGC→UGC	Arg→Cys	C	1859	37	[0, 46, 0, 1813]	CT	0.98
rpl5	204	68	UUC→UUU	Phe→Phe	C	1709	37	[0, 1012, 0, 697]	CT	0.41
rpl5	323	108	UCG→UUG	Ser→Leu	C	1617	37	[0, 290, 0, 1327]	CT	0.82
rpl5	370	124	CCC→UCC	Pro→Ser	C	1490	37	[0, 136, 0, 1354]	CT	0.91
rpl5	506	169	CCA→CUA	Pro→Leu	C	1354	37	[0, 49, 0, 1305]	CT	0.96
rpl5	509	170	CCG→CUG	Pro→Leu	C	1338	37	[0, 49, 0, 1289]	CT	0.96
rpl5	516	172	AGC→AGU	Ser→Ser	C	1291	37	[0, 1134, 0, 157]	CT	0.12
rps1	42	14	UCC→UCU	Ser→Ser	C	62	37	[0, 52, 0, 10]	CT	0.16
rps1	71	24	UCA→UUA	Ser→Leu	C	84	37	[0, 10, 0, 74]	CT	0.88
rps1	114	38	UUC→UUU	Phe→Phe	C	141	37	[1, 112, 0, 28]	CT CA	0.2
rps1	215	72	UCC→UUC	Ser→Phe	C	330	37	[0, 45, 0, 285]	CT	0.86
rps10	2	1	ACG→AUG	Thr→Met	C	892	37	[0, 53, 0, 839]	CT	0.94
rps10	16	6	CGC→UGC	Arg→Cys	C	1117	37	[0, 69, 0, 1048]	CT	0.94
rps10	241	81	CGG→UGG	Arg→Trp	C	1297	37	[0, 22, 0, 1275]	CT	0.98
rps10	305	102	UCG→UUG	Ser→Leu	C	864	37	[0, 56, 1, 807]	CT CG	0.94
rps10	322	108	CAG→UAG	Gln→End	C	760	37	[0, 637, 0, 123]	CT	0.16
rps10	334	112	CGA→UGA	Arg→End	C	706	37	[0, 9, 0, 697]	CT	0.99
rps12	71	24	UCG→UUG	Ser→Leu	C	138	37	[0, 38, 0, 100]	CT	0.72
rps12	221	74	UCG→UUG	Ser→Leu	C	215	37	[0, 64, 0, 151]	CT	0.7
rps12	284	95	UCC→UUC	Ser→Phe	C	213	37	[0, 51, 0, 162]	CT	0.76
rps12	289	97	CGU→UGU	Arg→Cys	C	206	37	[0, 53, 0, 153]	CT	0.74
rps13	5	2	UCA→UUA	Ser→Leu	C	781	37	[0, 145, 0, 636]	CT	0.81
rps13	26	9	UCA→UUA	Ser→Leu	C	789	37	[0, 77, 0, 712]	CT	0.9
rps13	56	19	UCA→UUA	Ser→Leu	C	802	37	[0, 106, 0, 696]	CT	0.87
rps13	100	34	CGU→UGU	Arg→Cys	C	1091	37	[0, 496, 0, 595]	CT	0.55
rps13	129	43	AUC→AUU	Ile→Ile	C	1004	37	[0, 394, 0, 610]	CT	0.61
rps13	256	86	CGU→UGU	Arg→Cys	C	880	37	[0, 100, 0, 780]	CT	0.89
rps13	287	96	UCG→UUG	Ser→Leu	C	791	37	[0, 129, 0, 662]	CT	0.84
rps14	144	48	UCC→UCU	Ser→Ser	C	1671	37	[0, 15, 0, 1656]	CT	0.99
rps14	194	65	UCC→UUC	Ser→Phe	C	1916	37	[0, 61, 0, 1855]	CT	0.97
rps14	271	91	CCU→UCU	Pro→Ser	C	1912	37	[0, 9, 0, 1903]	CT	1
rps2	45	15	AAC→AAU	Asn→Asn	C	1195	37	[0, 1046, 0, 149]	CT	0.12
rps2	81	27	CUC→CUU	Leu→Leu	C	1462	37	[0, 1232, 0, 230]	CT	0.16
rps2	179	60	CCC→CUC	Pro→Leu	C	2022	37	[0, 71, 0, 1951]	CT	0.96
rps2	200	67	UCC→UUC	Ser→Phe	C	2265	37	[0, 49, 0, 2216]	CT	0.98
rps2	254	85	GCG→GUG	Ala→Val	C	2505	37	[0, 58, 0, 2447]	CT	0.98
rps2	285	95	AUC→AUU	Ile→Ile	C	2418	37	[0, 1464, 0, 954]	CT	0.39
rps2	305	102	UCU→UUU	Ser→Phe	C	2471	37	[0, 2124, 0, 347]	CT	0.14
rps2	316	106	CCG→UCG	Pro→Ser	C	2491	37	[0, 1009, 0, 1482]	CT	0.59
rps2	328	110	CGU→UGU	Arg→Cys	C	2466	37	[1, 2097, 0, 368]	CT CA	0.15
rps2	381	127	GUC→GUU	Val→Val	C	2938	37	[0, 108, 0, 2830]	CT	0.96
rps2	449	150	GCA→GUA	Ala→Val	C	1502	37	[0, 3, 0, 1499]	CT	1
rps2	495	165	AUC→AUU	Ile→Ile	C	1091	37	[0, 313, 0, 778]	CT	0.71
rps2	504	168	CCC→CCU	Pro→Pro	C	934	37	[3, 556, 0, 375]	CT CA	0.4
rps2	520	174	CCU→UCU	Pro→Ser	C	404	37	[1, 3, 0, 400]	CT CA	0.99
rps2	544	182	CGU→UGU	Arg→Cys	C	349	37	[0, 0, 0, 349]	CT	1
rps2	551	184	UCG→UUG	Ser→Leu	C	341	37	[0, 4, 0, 337]	CT	0.99
rps3	58	20	CCA→UCA	Pro→Ser	C	45	37	[0, 9, 0, 36]	CT	0.8
rps3	64	22	CGG→UGG	Arg→Trp	C	41	37	[0, 3, 0, 38]	CT	0.93
rps3	69	23	UUC→UUU	Phe→Phe	C	41	37	[0, 16, 0, 25]	CT	0.61
rps3	92	31	UCA→UUA	Ser→Leu	C	77	37	[0, 10, 0, 67]	CT	0.87
rps3	126	42	UUC→UUU	Phe→Phe	C	90	37	[0, 48, 0, 42]	CT	0.47
rps3	171	57	CUC→CUU	Leu→Leu	C	51	37	[0, 43, 0, 8]	CT	0.16
rps3	187	63	CUA→UUA	Leu→Leu	C	70	37	[0, 12, 0, 58]	CT	0.83
rps3	210	70	UUC→UUU	Phe→Phe	C	67	37	[0, 48, 0, 19]	CT	0.28
rps3	344	115	ACA→AUA	Thr→Ile	C	51	37	[0, 33, 0, 18]	CT	0.35
rps3	435	145	AUC→AUU	Ile→Ile	C	73	37	[0, 17, 0, 56]	CT	0.77
rps3	512	171	UCA→UUA	Ser→Leu	C	129	37	[0, 4, 0, 125]	CT	0.97
rps3	597	199	UCC→UCU	Ser→Ser	C	184	37	[0, 42, 1, 141]	CT CG	0.77
rps3	713	238	UCG→UUG	Ser→Leu	C	208	37	[0, 2, 0, 206]	CT	0.99
rps3	980	327	UCG→UUG	Ser→Leu	C	164	37	[0, 110, 0, 54]	CT	0.33
rps3	1016	339	CCA→CUA	Pro→Leu	C	123	37	[0, 3, 0, 120]	CT	0.98
rps3	1107	369	CUC→CUU	Leu→Leu	C	222	37	[0, 189, 0, 33]	CT	0.15
rps3	1376	459	CCG→CUG	Pro→Leu	C	201	37	[0, 6, 0, 195]	CT	0.97
rps3	1540	514	CGU→UGU	Arg→Cys	C	74	37	[0, 5, 0, 69]	CT	0.93
rps3	1573	525	CCU→UCU	Pro→Ser	C	104	37	[0, 14, 0, 90]	CT	0.87
rps3	1604	535	UCA→UUA	Ser→Leu	C	92	37	[0, 0, 0, 92]	CT	1
rps3	1618	540	CGG→UGG	Arg→Trp	C	89	37	[0, 0, 0, 89]	CT	1
rps4	49	17	CGG→UGG	Arg→Trp	C	214	37	[0, 24, 0, 190]	CT	0.89
rps4	164	55	UCA→UUA	Ser→Leu	C	242	37	[0, 41, 0, 201]	CT	0.83
rps4	184	62	CCC→UCC	Pro→Ser	C	225	37	[0, 42, 0, 183]	CT	0.81
rps4	278	93	UCG→UUG	Ser→Leu	C	205	37	[0, 13, 0, 192]	CT	0.94
rps4	290	97	CCG→CUG	Pro→Leu	C	196	37	[0, 13, 0, 183]	CT	0.93
rps4	335	112	CCG→CUG	Pro→Leu	C	193	37	[0, 17, 0, 176]	CT	0.91
rps4	479	160	UCA→UUA	Ser→Leu	C	143	37	[0, 9, 0, 134]	CT	0.94
rps4	822	274	ACC→ACU	Thr→Thr	C	370	37	[0, 322, 0, 48]	CT	0.13
rps4	861	287	AUC→AUU	Ile→Ile	C	344	37	[0, 33, 0, 311]	CT	0.9
rps4	890	297	CCG→CUG	Pro→Leu	C	391	37	[0, 28, 0, 363]	CT	0.93
rps4	901	301	CAU→UAU	His→Tyr	C	403	37	[0, 18, 0, 385]	CT	0.96
rps4	911	304	CCA→CUA	Pro→Leu	C	374	37	[1, 46, 0, 327]	CT CA	0.88
rps4	926	309	UCU→UUU	Ser→Phe	C	389	37	[0, 19, 0, 370]	CT	0.95
rps4	977	326	CCA→CUA	Pro→Leu	C	313	37	[0, 13, 0, 300]	CT	0.96
rps4	986	329	CCU→CUU	Pro→Leu	C	293	37	[0, 22, 0, 271]	CT	0.92
rps4	991	331	CGG→UGG	Arg→Trp	C	272	37	[0, 51, 0, 221]	CT	0.81
rps7	116	39	CCA→CUA	Pro→Leu	C	195	37	[0, 42, 0, 153]	CT	0.78
rps7	277	93	CUU→UUU	Leu→Phe	C	184	37	[0, 23, 0, 161]	CT	0.88
rps7	332	111	UCA→UUA	Ser→Leu	C	188	37	[0, 20, 0, 168]	CT	0.89
rps7	435	145	UUC→UUU	Phe→Phe	C	146	37	[0, 129, 0, 17]	CT	0.12
sdh4	29	10	UCG→UUG	Ser→Leu	C	20	37	[0, 18, 0, 2]	CT	0.1
sdh4	136	46	CUU→UUU	Leu→Phe	C	45	37	[0, 35, 0, 10]	CT	0.22
sdh4	166	56	CCU→UCU	Pro→Ser	C	27	37	[0, 24, 0, 3]	CT	0.11

## Sheet: Table S10
Table S10 Primers for verifying the RNA editing sites
Primer Name	Primer Sequence
SHLnad1-aF	TAGAAATAAGCACAGCACCCT
SHLnad1-aR	TCCGAACGATCCCAC
SHLrps10-aF	AAATAGTTGCCCACCTTA
SHLrps10-aR	TCTGGAGTTTGCCCTTAT
SHLatp6-oF	CATTACCCGCAGGAG
SHLatp6-oR	GCATAGAAGAACGCAACT
SHLatp9-oF	GCTGTCGGTATTGGAAAC
SHLatp9-oR	AAGCGAGGGCAAGAAA

[truncated: 1 more sheets: Table S11]
